# Supplementary material for: Picalm coordinates clathrin-mediated endocytosis and actin remodeling during myogenesis
Source: Mol Metab. 2026 Mar 13;107:102351. doi: 10.1016/j.molmet.2026.102351 (PMC13049958; doi:10.1016/j.molmet.2026.102351)
Supplement: Multimedia component 2 [file mmc2.xlsx]

## Sheet: Plasma Membrane Proteomics
Supplementary Table 1: List of proteins quantified by mass spectrometry between plasma membrane fractions of siPicalm and siNT cells at day 0 and day 2 (n = 4). Normalized log2 LFQ intensities according to the MaxQuant algorithm. Two-sample t-tests (siNT vs. siPicalm) with permutation-based FDR control were performed after imputation of missing values using the Perseus software platform.
			t-test: day 0 (siNT - siPicalm)				t-test: day 2 (siNT - siPicalm)				LOG2 LFQ intensities (n=4)
Protein names	Gene names	Fasta headers	-Log p-value	q-value	log2 fold difference	Student's T-test Test statistic	-Log p-value	q-value	log2 fold difference	Student's T-test Test statistic	1_siNT_02	1_siNT_03	1_siNT_04	1_siNT_07	1_siNT_09	1_siPicalm_01	1_siPicalm_05	1_siPicalm_06	1_siPicalm_08	1_siPicalm_10	3_siNT_12	3_siNT_13	3_siNT_15	3_siNT_17	3_siNT_19	3_siPicalm_11	3_siPicalm_14	3_siPicalm_16	3_siPicalm_18	3_siPicalm_20	Peptides	Razor + unique peptides	Unique peptides	Sequence coverage [%]	Unique + razor sequence coverage [%]	Unique sequence coverage [%]	Mol. weight [kDa]	Q-value	Score	iBAQ peptides	MS/MS count
Synaptophysin-like protein 1	Sypl;Sypl1	tr|D6RFU9|D6RFU9_MOUSE Synaptophysin-like protein OS=Mus musculus OX=10090 GN=Sypl1 PE=1 SV=1;sp|O09117|SYPL1_MOUSE Synaptophysin-like protein 1 OS=Mus musculus OX=10090 GN=Sypl1 PE=1 SV=2	2.1925	0.0764741	2.72492	3.65803	0.399007	0.851287	-0.867851	-0.890831	24.4144	25.5001	24.0202	24.213	24.4695	23.9127	22.6522	20.5895	20.0323	21.8058	19.693	24.3303	24.3543	24.9338	24.2598	23.8727	24.2654	24.7365	24.5423	24.4936	2	2	2	25.3	25.3	25.3	8.9142	0	30.795	6	38
Small nuclear ribonucleoprotein Sm D1	Snrpd1	sp|P62315|SMD1_MOUSE Small nuclear ribonucleoprotein Sm D1 OS=Mus musculus OX=10090 GN=Snrpd1 PE=1 SV=1;tr|A0A3Q4L381|A0A3Q4L381_MOUSE Small nuclear ribonucleoprotein D1 OS=Mus musculus OX=10090 GN=Snrpd1 PE=1 SV=1;tr|A0A3Q4L2W0|A0A3Q4L2W0_MOUSE Small nucl	2.13912	0.0828857	2.29454	3.57327	0.703053	0.711696	1.04027	1.4033	23.7974	24.873	23.3416	24.1838	23.3861	22.6622	19.9922	22.2661	20.4808	22.7079	22.9794	22.9894	22.4025	20.4572	21.9391	22.8677	19.8807	19.8663	21.7992	21.1524	2	2	2	26.1	26.1	26.1	13.281	0	23.693	4	18
Sodium-dependent phosphate transporter 2	Slc20a2	sp|Q80UP8|S20A2_MOUSE Sodium-dependent phosphate transporter 2 OS=Mus musculus OX=10090 GN=Slc20a2 PE=1 SV=2	1.97871	0.0933257	2.27433	3.3224	0.00849782	1	-0.0137436	-0.025057	23.0466	22.9297	22.9479	23.8309	22.9031	20.0205	20.4966	19.9946	20.2981	23.4768	21.9293	21.9484	19.471	20.0571	20.0516	20.918	20.14	21.0781	20.9176	20.4724	3	3	3	9.1	9.1	9.1	70.865	0	43.648	19	17
Myosin light chain 1/3			5.60243	0.014	2.22323	11.7615	0.588166	0.740206	-0.858076	-1.21744	22.422	22.7378	22.4282	22.4134	22.2245	20.6932	19.9792	19.9738	20.575	19.8885	23.1822	23.0786	20.5888	23.7949	23.1995	22.8906	23.0254	25.0899	24.1237	23.0049	6	5	4	42.2	36.6	31.7	17.689	0	16.657	11	25
NADH dehydrogenase [ubiquinone] 1 alpha subcomplex subunit 8	Ndufa8	sp|Q9DCJ5|NDUA8_MOUSE NADH dehydrogenase [ubiquinone] 1 alpha subcomplex subunit 8 OS=Mus musculus OX=10090 GN=Ndufa8 PE=1 SV=3	2.24695	0.0761	2.12297	3.7452	0.619703	0.722447	-1.32532	-1.2692	20.1889	23.0252	23.1035	23.0616	22.5533	20.1968	20.6515	20.1321	20.1462	20.1911	19.9369	20.1844	23.4809	19.8098	20.3011	23.6282	23.3416	22.9875	19.7811	20.6011	4	4	4	26.2	26.2	26.2	19.992	0	67.878	9	12
Small nuclear ribonucleoprotein Sm D3	Snrpd3	sp|P62320|SMD3_MOUSE Small nuclear ribonucleoprotein Sm D3 OS=Mus musculus OX=10090 GN=Snrpd3 PE=1 SV=1	1.2569	0.183216	2.1123	2.2409	0.817232	0.657303	1.27464	1.58192	23.8998	24.3342	23.9528	24.0554	23.5582	20.8491	19.6249	23.9209	20.6109	24.2332	24.0135	23.1644	23.105	23.0081	20.8659	22.7374	22.8549	21.9796	19.9652	20.2467	2	2	2	15.1	15.1	15.1	13.916	0	5.0142	6	24
Histidine triad nucleotide-binding protein 1	Hint1	sp|P70349|HINT1_MOUSE Adenosine 5-monophosphoramidase HINT1 OS=Mus musculus OX=10090 GN=Hint1 PE=1 SV=3;tr|B0R1E3|B0R1E3_MOUSE Adenosine 5-monophosphoramidase HINT1 OS=Mus musculus OX=10090 GN=Hint1 PE=1 SV=1	1.21066	0.194748	2.05342	2.17263	0.0369905	0.996623	0.083736	0.105791	23.5352	23.6422	23.6552	23.2608	19.8452	19.7949	23.0457	20.0377	20.3527	20.4406	20.2283	23.6595	23.1652	23.067	23.2375	23.155	23.2539	20.6317	23.0257	22.8724	3	3	3	35.7	35.7	35.7	13.777	0	10.808	8	13
Myelin basic protein	Mbp	sp|P04370|MBP_MOUSE Myelin basic protein OS=Mus musculus OX=10090 GN=Mbp PE=1 SV=2;tr|A0A498WGS3|A0A498WGS3_MOUSE Myelin basic protein OS=Mus musculus OX=10090 GN=Mbp PE=1 SV=1	1.0091	0.243405	2.02045	1.87318	0.579316	0.741137	1.74683	1.2028	25.6783	25.9502	25.5991	25.3661	25.2536	25.2128	25.3899	20.5519	21.333	25.2576	25.6156	25.2897	25.1106	20.6566	20.5474	25.1003	20.501	20.7804	20.5837	21.5203	2	2	2	4.8	4.8	4.8	27.167	0.0052065	2.0462	9	9
3-mercaptopyruvate sulfurtransferase	Mpst	sp|Q99J99|THTM_MOUSE 3-mercaptopyruvate sulfurtransferase OS=Mus musculus OX=10090 GN=Mpst PE=1 SV=4	0.939793	0.269757	1.93442	1.76895	0.0400965	0.996392	-0.12277	-0.114311	23.6948	23.992	23.6076	23.5708	19.3243	20.5059	20.0648	19.8588	23.4262	20.6615	23.989	23.2584	21.4054	19.8254	20.3736	23.978	20.5222	23.2192	20.8493	20.897	2	2	2	13.1	13.1	13.1	33.097	0	17.428	14	17
Transmembrane protein 9	Tmem9	sp|Q9CR23|TMEM9_MOUSE Proton-transporting V-type ATPase complex assembly regulator TMEM9 OS=Mus musculus OX=10090 GN=Tmem9 PE=1 SV=1	1.38181	0.16667	1.85033	2.42517	0.203358	0.930585	-0.623123	-0.506603	23.2701	23.3077	23.5412	22.9109	23.1531	23.2143	23.258	20.0296	20.2118	20.2178	23.4958	23.5533	23.7649	21.202	20.7348	23.407	23.7216	25.8673	23.4495	19.421	2	2	2	17.5	17.5	17.5	20.633	0	169.5	10	5
Dynein light chain roadblock-type 1	Dynlrb1	sp|P62627|DLRB1_MOUSE Dynein light chain roadblock-type 1 OS=Mus musculus OX=10090 GN=Dynlrb1 PE=1 SV=3;tr|A2AVR9|A2AVR9_MOUSE Dynein light chain roadblock OS=Mus musculus OX=10090 GN=Dynlrb1 PE=1 SV=1	2.05768	0.0888662	1.73793	3.44522	0.00645635	1	-0.0188053	-0.0190812	22.5463	21.5242	22.9055	23.0833	22.6397	20.007	20.6139	22.3863	20.862	20.1403	23.4422	22.7953	19.6421	20.0204	19.5	22.4538	20.1918	20.8852	22.0963	19.8668	3	3	3	41.7	41.7	41.7	10.99	0	6.3234	6	13
ATP-dependent RNA helicase DDX39A	Ddx39a	sp|Q8VDW0|DX39A_MOUSE ATP-dependent RNA helicase DDX39A OS=Mus musculus OX=10090 GN=Ddx39a PE=1 SV=1	1.26822	0.180988	1.66336	2.2576	0.00517519	1	-0.0127533	-0.015317	21.3254	23.4144	20.1351	23.038	23.2891	21.1295	20.6223	19.4187	21.4349	20.2797	23.1866	23.3328	23.0423	22.6861	19.8933	23.5859	22.9195	20.4428	22.6245	22.632	6	6	4	21.8	21.8	17.3	49.067	0	18.687	19	21
Ragulator complex protein LAMTOR4;Ragulator complex protein LAMTOR4			1.11521	0.212908	1.6112	2.03132	0.0976296	0.971095	0.107513	0.263701	23.4804	23.6492	23.7504	22.9497	23.6339	19.93	22.5936	20.0841	23.3023	23.4977	24.3128	24.2743	23.8044	23.784	23.5115	23.2581	24.2608	24.4795	24.5198	22.6312	2	2	2	28.3	28.3	28.3	10.678	0	163.43	2	40
Apolipoprotein B-100;Apolipoprotein B-48	Apob	sp|E9Q414|APOB_MOUSE Apolipoprotein B-100 OS=Mus musculus OX=10090 GN=Apob PE=1 SV=1;tr|E9Q1Y3|E9Q1Y3_MOUSE Apolipoprotein B (Fragment) OS=Mus musculus OX=10090 GN=Apob PE=1 SV=1	0.36166	0.629879	1.60847	0.822073	NaN	1	0	NaN	27.481	21.7082	27.6863	27.2345	27.4884	27.2052	27.3344	27.3281	20.9545	20.7338	20.7038	21.4218	20.2293	20.7191	21.318	19.6664	20.0307	21.0586	20.2206	20.5618	4	3	3	1	0.7	0.7	509.43	0	44.935	227	32
Type-1 angiotensin II receptor-associated protein	Agtrap	sp|Q9WVK0|ATRAP_MOUSE Type-1 angiotensin II receptor-associated protein OS=Mus musculus OX=10090 GN=Agtrap PE=1 SV=2	0.916954	0.274339	1.56568	1.73439	0.285538	0.895886	-1.01042	-0.675907	24.6212	24.2275	24.1216	24.4308	24.2061	20.7532	24.5686	20.3957	24.1233	23.938	24.193	24.5397	19.9725	20.4859	20.4374	25.2029	24.6464	19.8219	24.3052	20.7041	2	2	2	30.4	30.4	30.4	17.525	0	20.034	4	18
ELAV-like protein 1	Elavl1	sp|P70372|ELAV1_MOUSE ELAV-like protein 1 OS=Mus musculus OX=10090 GN=Elavl1 PE=1 SV=2	1.81667	0.103894	1.55474	3.07413	0.105503	0.969029	-0.224102	-0.283047	23.0059	23.5921	22.874	22.6776	22.8356	22.7229	20.1741	20.9405	20.9805	22.3935	22.6832	23.3052	22.3147	20.1079	20.4638	22.9184	22.3112	22.1589	22.4534	20.1534	4	4	4	12.9	12.9	12.9	36.169	0	6.4142	16	13
Histone H1.5	Hist1h1b	sp|P43276|H15_MOUSE Histone H1.5 OS=Mus musculus OX=10090 GN=H1-5 PE=1 SV=2	0.729432	0.363606	1.50844	1.44504	0.406113	0.849289	1.08434	0.903722	24.2568	24.6295	23.9273	20.6919	23.3399	24.006	21.2229	19.9792	20.7596	23.3355	23.8786	25.5518	23.4239	20.5823	21.1292	24.0657	23.2959	21.0293	20.4464	20.3069	3	3	3	16.1	16.1	16.1	22.576	0	4.664	9	19
NADH dehydrogenase [ubiquinone] 1 alpha subcomplex subunit 6	Ndufa6	sp|Q9CQZ5|NDUA6_MOUSE NADH dehydrogenase [ubiquinone] 1 alpha subcomplex subunit 6 OS=Mus musculus OX=10090 GN=Ndufa6 PE=1 SV=1	1.14491	0.208415	1.50097	2.07537	1.27414	0.50918	-1.97032	-2.26634	21.2467	22.8674	22.9321	23.249	23.1288	20.3005	22.4379	19.9574	22.9459	20.2775	21.7234	20.0431	19.6262	23.0355	20.1151	23.9047	23.3938	20.5791	23.1854	23.332	2	2	2	18.3	18.3	18.3	15.283	0	23.368	8	17
Eukaryotic translation initiation factor 6	Eif6	sp|O55135|IF6_MOUSE Eukaryotic translation initiation factor 6 OS=Mus musculus OX=10090 GN=Eif6 PE=1 SV=2;tr|A6PWZ2|A6PWZ2_MOUSE Eukaryotic translation initiation factor 6 (Fragment) OS=Mus musculus OX=10090 GN=Eif6 PE=1 SV=1	1.74491	0.109475	1.46762	2.96556	0.0953511	0.972272	-0.0921864	-0.258058	22.7178	23.0829	22.5566	23.0303	22.9719	20.2548	20.9312	20.7321	22.3702	22.733	20.8998	20.9401	21.5415	20.5166	21.542	20.3747	21.3002	21.6996	21.8996	20.6267	2	2	2	13.9	13.9	13.9	26.511	0	4.5235	9	25
Small nuclear ribonucleoprotein G	Snrpg	sp|P62309|RUXG_MOUSE Small nuclear ribonucleoprotein G OS=Mus musculus OX=10090 GN=Snrpg PE=1 SV=1	1.77791	0.108385	1.43696	3.0154	0.00771637	1	-0.00800743	-0.0227728	22.2815	22.4588	22.3061	22.4024	23.0371	21.6883	20.6341	19.9546	20.5246	22.4995	20.6846	21.7494	22.2133	20.7943	21.4801	21.5726	21.9466	20.7181	21.4302	21.2942	3	3	3	57.9	57.9	57.9	8.496	0	17.281	3	31
Transmembrane protein 14C	Tmem14c	sp|Q9CQN6|TM14C_MOUSE Transmembrane protein 14C OS=Mus musculus OX=10090 GN=Tmem14c PE=1 SV=1	1.17089	0.203281	1.40843	2.11383	0.655668	0.723034	-1.26302	-1.32751	23.6487	23.8759	22.8066	22.8713	23.2042	22.6442	23.239	20.2832	22.7935	20.4047	20.5728	23.6247	23.492	20.2847	20.6953	20.8532	23.6112	24.2923	22.773	23.4549	3	3	3	60.5	60.5	60.5	11.642	0	38.123	5	25
	Spcs3	sp|Q6ZWQ7|SPCS3_MOUSE Signal peptidase complex subunit 3 OS=Mus musculus OX=10090 GN=Spcs3 PE=1 SV=1	0.763257	0.344649	1.39695	1.49812	0.0591795	0.991108	-0.211154	-0.16556	24.4668	24.3857	24.2005	24.3359	23.9924	24.6214	24.2869	24.2454	20.3272	20.9157	24.4189	24.303	21.5405	24.0574	20.5709	24.3853	19.2435	23.9258	23.9646	24.4273	3	3	3	17.8	17.8	17.8	20.313	0	119.88	7	52
ATP synthase subunit delta			3.72564	0.044	1.39022	6.50009	0.0210175	0.998408	-0.0197376	-0.0611268	26.518	25.54	26.4566	26.6278	26.2688	25.1182	24.9671	25.0088	24.6995	24.6665	25.2766	25.1901	24.6857	24.3329	24.4584	25.7551	24.5639	24.3245	24.4305	24.9683	5	5	5	41.1	41.1	41.1	17.6	0	153.75	5	28
Cytochrome c oxidase subunit 6C	Cox6c	sp|Q9CPQ1|COX6C_MOUSE Cytochrome c oxidase subunit 6C OS=Mus musculus OX=10090 GN=Cox6c PE=1 SV=3	4.21823	0.0305	1.33375	7.6441	0.0219331	0.9989	0.0990631	0.0637268	25.7561	25.4686	26.1759	25.7078	25.9774	24.9558	24.4839	24.3819	24.2115	24.3838	25.0535	24.9927	24.9688	20.6442	20.1737	24.9402	24.8244	21.2626	19.773	24.5375	2	2	2	18.4	18.4	18.4	8.4689	0	9.4295	5	19
Phosphatidylinositol-binding clathrin assembly protein	Picalm	sp|Q7M6Y3|PICAL_MOUSE Phosphatidylinositol-binding clathrin assembly protein OS=Mus musculus OX=10090 GN=Picalm PE=1 SV=1;tr|A0A140LHQ8|A0A140LHQ8_MOUSE Phosphatidylinositol binding clathrin assembly protein (Fragment) OS=Mus musculus OX=10090 GN=Picalm PE	1.50102	0.144624	1.30571	2.60141	2.02441	0.289967	1.45595	3.39332	21.7121	20.9261	22.377	23.4927	23.4212	21.1446	20.9337	20.9741	21.4002	20.948	22.6151	22.4191	23.5504	23.9131	24.341	21.7829	22.0192	21.1519	22.4177	22.1873	6	6	6	15.3	15.3	15.3	71.543	0	46.058	25	20
Macrosialin	Cd68	sp|P31996|CD68_MOUSE Macrosialin OS=Mus musculus OX=10090 GN=Cd68 PE=1 SV=1;tr|A0A0R4J1C8|A0A0R4J1C8_MOUSE CD68 antigen OS=Mus musculus OX=10090 GN=Cd68 PE=1 SV=1	1.05635	0.230628	1.26982	1.94379	0.879127	0.629694	-1.00886	-1.67687	23.3789	23.2555	23.4237	22.8961	23.0693	20.5508	23.0032	23.0518	20.1713	22.8972	23.0394	22.8108	20.2473	22.975	22.879	23.0959	23.2046	24.4603	23.2808	22.9541	2	2	2	5.5	5.5	5.5	34.817	0	3.963	11	8
Transgelin	Tagln	sp|P37804|TAGL_MOUSE Transgelin OS=Mus musculus OX=10090 GN=Tagln PE=1 SV=3;tr|A0A1L1STN8|A0A1L1STN8_MOUSE Transgelin (Fragment) OS=Mus musculus OX=10090 GN=Tagln PE=1 SV=1	3.48463	0.0405	1.24372	5.98835	1.56391	0.428339	0.695236	2.69474	24.8449	24.7887	24.6492	24.3511	23.9352	23.417	23.5023	23.466	22.8858	23.0794	22.2388	22.9316	22.2708	22.703	22.3059	22.371	22.2036	21.6076	21.18	21.6116	9	9	9	51.2	51.2	51.2	22.576	0	24.052	16	52
Myosin regulatory light chain 2			0.652688	0.411117	1.24231	1.32271	0.0929636	0.970871	-0.296952	-0.252123	20.9842	25.5741	21.038	20.8287	21.1635	21.3879	20.719	20.0971	20.5042	20.6688	24.6838	24.2285	20.1143	24.0499	20.8923	24.2428	20.361	23.5064	23.9109	23.4326	1	1	1	7.8	7.8	7.8	18.864	0.0021858	2.4587	10	8
Four and a half LIM domains protein 1	Fhl1	sp|P97447|FHL1_MOUSE Four and a half LIM domains protein 1 OS=Mus musculus OX=10090 GN=Fhl1 PE=1 SV=3;tr|A2AEX8|A2AEX8_MOUSE Four and a half LIM domains 1 OS=Mus musculus OX=10090 GN=Fhl1 PE=1 SV=1;tr|A2AEX6|A2AEX6_MOUSE Four and a half LIM domains 1 OS=Mu	0.632282	0.420956	1.22455	1.28968	0.358818	0.853419	0.0841248	0.816767	24.7178	24.9193	24.6788	24.3154	24.4717	24.2642	24.6752	24.2933	24.1079	19.6395	24.6239	25.1332	24.797	24.7068	24.6421	24.7709	24.7793	24.7312	24.6571	24.5439	5	5	5	20.4	20.4	20.4	31.888	0	17.906	15	46
Eukaryotic translation initiation factor 3 subunit D	Eif3d	sp|O70194|EIF3D_MOUSE Eukaryotic translation initiation factor 3 subunit D OS=Mus musculus OX=10090 GN=Eif3d PE=1 SV=2	1.40631	0.161827	1.20347	2.46135	NaN	1	0	NaN	22.3803	22.5207	22.2667	22.0682	22.1917	22.6093	20.2918	20.243	20.4279	21.8382	19.5974	21.2116	20.8426	19.9779	21.8338	20.0415	20.529	20.4365	20.9685	19.6123	2	2	2	3.5	3.5	3.5	63.988	0.00075301	2.799	25	7
Podoplanin	Pdpn	sp|Q62011|PDPN_MOUSE Podoplanin OS=Mus musculus OX=10090 GN=Pdpn PE=1 SV=2;tr|A8Y5F6|A8Y5F6_MOUSE Podoplanin OS=Mus musculus OX=10090 GN=Pdpn PE=1 SV=1	0.927247	0.273208	1.17932	1.74998	2.17015	0.258745	-0.774308	-3.62246	21.409	20.8451	21.6214	23.687	23.6889	20.1343	22.0104	20.9208	21.3423	20.947	20.4132	20.905	20.0303	20.2047	19.783	20.9873	20.9818	20.7337	21.2751	21.2298	2	2	2	14	14	14	18.232	0	6.2509	6	9
OCIA domain-containing protein 1	Ociad1	sp|Q9CRD0|OCAD1_MOUSE OCIA domain-containing protein 1 OS=Mus musculus OX=10090 GN=Ociad1 PE=1 SV=1;tr|A0A0J9YUK7|A0A0J9YUK7_MOUSE OCIA domain-containing protein 1 OS=Mus musculus OX=10090 GN=Ociad1 PE=1 SV=1	0.777903	0.336289	1.15569	1.52096	0.122109	0.963451	-0.0272903	-0.3231	23.5381	23.3419	23.71	24.0242	23.5484	23.4531	19.5803	22.4282	23.4202	23.5024	23.394	23.5366	23.5587	23.6112	23.7279	23.7335	23.4439	23.4661	23.5692	23.7522	7	7	7	27.1	27.1	27.1	27.61	0	14.64	12	35
NADH dehydrogenase [ubiquinone] 1 alpha subcomplex subunit 2	Ndufa2	sp|Q9CQ75|NDUA2_MOUSE NADH dehydrogenase [ubiquinone] 1 alpha subcomplex subunit 2 OS=Mus musculus OX=10090 GN=Ndufa2 PE=1 SV=3	0.457313	0.548125	1.14296	0.99497	0.627403	0.72424	-0.836493	-1.28175	23.5262	23.1179	20.3818	21.2329	23.6887	23.7686	20.2962	19.2805	19.6681	23.2194	23.7483	20.4617	23.7831	23.703	23.3632	24.0444	23.8913	23.8873	24.0225	23.3962	2	2	2	24.2	24.2	24.2	10.916	0	34.899	7	31
Serine protease HTRA2			1.83291	0.103	1.14268	3.0988	0.40068	0.850061	0.415301	0.89387	21.703	21.8848	21.9848	22.0581	21.5958	21.2411	19.9585	20.0646	20.4301	21.8187	21.7123	21.7794	22.1722	22.1766	21.9405	22.5722	21.7996	19.836	21.8104	21.6863	3	3	3	7.9	7.9	7.9	49.348	0	11.939	22	22
Atypical chemokine receptor 3	Ackr3	sp|P56485|ACKR3_MOUSE Atypical chemokine receptor 3 OS=Mus musculus OX=10090 GN=Ackr3 PE=1 SV=2	2.04612	0.0906415	1.14122	3.42716	0.131466	0.959948	-0.305629	-0.345246	26.1735	24.6624	24.8016	24.8883	25.9441	24.4798	24.2073	24.2029	23.8667	24.0072	20.0015	22.6788	20.2937	22.3394	20.5419	22.7878	22.5094	19.9387	19.6549	22.4925	2	2	2	7.7	7.7	7.7	41.635	0	6.8598	7	15
Membralin	Tmem259	sp|Q8CIV2|MBRL_MOUSE Membralin OS=Mus musculus OX=10090 GN=Tmem259 PE=1 SV=2;tr|F6RN19|F6RN19_MOUSE Transmembrane protein 259 (Fragment) OS=Mus musculus OX=10090 GN=Tmem259 PE=1 SV=1	1.28435	0.180285	1.13908	2.2814	0.150823	0.955725	-0.0831657	-0.390155	22.1339	22.2418	21.8746	21.3487	21.8115	20.3971	21.8694	19.639	19.9446	21.865	22.003	21.6819	21.9065	21.6688	21.7934	21.7325	21.4293	22.6458	21.7588	21.9029	3	3	3	9.4	9.4	9.4	63.56	0	5.1897	21	17
Histidine triad nucleotide-binding protein 2			1.5061	0.144094	1.13345	2.60894	1.72627	0.374154	0.443165	2.9375	22.041	21.9407	22.0837	21.6075	19.9856	20.3529	20.4849	19.8514	20.3263	20.9758	22.4664	22.7922	22.2956	22.2091	21.9532	22.0487	21.7205	21.9893	21.9037	21.8384	2	2	2	21.5	21.5	21.5	17.32	0	9.7944	11	10
Titin	Ttn	sp|A2ASS6|TITIN_MOUSE Titin OS=Mus musculus OX=10090 GN=Ttn PE=1 SV=1;tr|E9Q8N1|E9Q8N1_MOUSE Titin OS=Mus musculus OX=10090 GN=Ttn PE=1 SV=1;tr|E9Q8K5|E9Q8K5_MOUSE Titin OS=Mus musculus OX=10090 GN=Ttn PE=1 SV=1;tr|A0A5K1VVQ9|A0A5K1VVQ9_MOUSE Titin OS=Mus	2.32036	0.0736381	1.12646	3.86391	2.56497	0.180286	0.772929	4.27035	21.6486	20.3568	20.9833	20.7108	21.7247	19.7465	20.2207	19.6021	20.0618	20.1608	22.0177	22.1447	22.6154	22.0095	21.9225	21.8949	21.1985	21.2255	21.2378	21.2885	61	61	61	2.4	2.4	2.4	3906.4	0	98.059	1893	125
Protein S100-A13	S100a13	sp|P97352|S10AD_MOUSE Protein S100-A13 OS=Mus musculus OX=10090 GN=S100a13 PE=1 SV=1;tr|A0A0A0MQ90|A0A0A0MQ90_MOUSE Protein S100-A13 OS=Mus musculus OX=10090 GN=S100a13 PE=1 SV=1	1.19371	0.197519	1.09234	2.14758	1.02507	0.563437	-1.04672	-1.89709	21.4983	22.9486	20.3188	22.5243	22.384	20.115	20.7558	21.2716	21.0312	21.0388	21.4913	20.8057	20.8136	20.8873	23.1765	22.8087	21.2396	22.632	22.8081	22.9195	2	2	2	23.5	23.5	23.5	11.158	0	29.514	6	25
NADH dehydrogenase [ubiquinone] 1 beta subcomplex subunit 7	Ndufb7	sp|Q9CR61|NDUB7_MOUSE NADH dehydrogenase [ubiquinone] 1 beta subcomplex subunit 7 OS=Mus musculus OX=10090 GN=Ndufb7 PE=1 SV=3	1.35848	0.171246	1.08991	2.39075	0.112306	0.968138	0.169431	0.299577	22.21	22.2361	22.1283	20.4457	21.4945	21.4983	20.8547	20.7997	20.1436	19.7687	20.5133	20.2344	21.7214	22.1729	21.6768	20.5149	20.8172	20.7754	22.769	20.5951	3	3	3	31.4	31.4	31.4	16.331	0	20.194	8	10
Inactive hydroxysteroid dehydrogenase-like protein 1	Hsdl1	sp|Q8BTX9|HSDL1_MOUSE Inactive hydroxysteroid dehydrogenase-like protein 1 OS=Mus musculus OX=10090 GN=Hsdl1 PE=1 SV=1;tr|A0A1D5RLG0|A0A1D5RLG0_MOUSE Inactive hydroxysteroid dehydrogenase-like protein 1 OS=Mus musculus OX=10090 GN=Hsdl1 PE=1 SV=1;tr|A0A1D5	0.955372	0.263475	1.07769	1.79246	0.70152	0.712027	-0.79809	-1.40087	22.4871	20.5767	22.0756	22.484	22.2054	21.98	19.4915	20.6732	20.3213	21.9744	22.4449	22.2496	22.1576	19.7648	20.3126	22.5053	22.1655	22.3421	22.0367	21.8703	3	3	3	14.8	14.8	14.8	36.867	0	17.9	16	24
NADH dehydrogenase [ubiquinone] 1 alpha subcomplex subunit 12	Ndufa12	sp|Q7TMF3|NDUAC_MOUSE NADH dehydrogenase [ubiquinone] 1 alpha subcomplex subunit 12 OS=Mus musculus OX=10090 GN=Ndufa12 PE=1 SV=2;tr|A0A0R4J275|A0A0R4J275_MOUSE NADH dehydrogenase [ubiquinone] 1 alpha subcomplex subunit 12 OS=Mus musculus OX=10090 GN=Ndufa	2.49123	0.0641446	1.07652	4.14597	0.231325	0.916774	-0.0788876	-0.565792	23.1006	22.877	23.1642	23.3137	22.747	22.3763	21.6923	21.1921	22.5066	22.0526	22.7309	23.2315	23.0223	22.9004	22.565	22.9169	23.0851	22.8058	23.2132	22.8235	4	4	4	38.6	38.6	38.6	17.086	0	17.859	9	31
60S ribosomal protein L19;Ribosomal protein L19	Rpl19	sp|P84099|RL19_MOUSE Large ribosomal subunit protein eL19 OS=Mus musculus OX=10090 GN=Rpl19 PE=1 SV=1;tr|A2A547|A2A547_MOUSE Ribosomal protein L19 OS=Mus musculus OX=10090 GN=Rpl19 PE=1 SV=1	0.483411	0.52481	1.04897	1.04047	0.845886	0.643495	-0.218955	-1.62602	23.1116	23.1127	22.6896	23.79	23.6158	24.0418	19.4947	23.7804	20.1272	23.6309	23.6736	23.7929	23.4288	23.2671	23.6917	24.0727	23.7827	23.7823	23.8283	23.483	1	1	1	8.7	8.7	8.7	23.466	0	27.917	6	39
MICOS complex subunit Mic27	Apool	sp|Q78IK4|MIC27_MOUSE MICOS complex subunit Mic27 OS=Mus musculus OX=10090 GN=Apool PE=1 SV=1;tr|B1AV14|B1AV14_MOUSE MICOS complex subunit OS=Mus musculus OX=10090 GN=Apool PE=1 SV=1	1.03223	0.237373	1.04357	1.90778	0.15521	0.955988	0.0647678	0.40017	22.5711	22.8889	22.5808	23.5124	22.8455	19.8234	21.969	22.1809	22.7304	22.4772	22.9479	22.9203	23.264	22.8314	22.9497	23.2945	22.7694	22.6176	22.672	23.236	5	5	5	25.7	25.7	25.7	29.26	0	37.981	17	38
Rho GDP-dissociation inhibitor 2	Arhgdib	sp|Q61599|GDIR2_MOUSE Rho GDP-dissociation inhibitor 2 OS=Mus musculus OX=10090 GN=Arhgdib PE=1 SV=3;tr|A0A0N4SVH4|A0A0N4SVH4_MOUSE Rho	1.03652	0.236983	0.991006	1.9142	0.12131	0.964025	0.214032	0.321197	22.3004	22.4698	22.569	21.9007	22.0159	20.112	22.3074	19.9765	21.8824	22.0224	20.3601	23.7353	22.1552	22.0186	22.9304	22.462	22.2659	20.5956	22.3991	22.4069	2	2	2	23.5	23.5	23.5	22.851	0	25.079	11	17
Inorganic pyrophosphatase 2			3.55748	0.0492308	0.971235	6.13997	0.0542651	0.993125	-0.0660049	-0.152536	21.2778	20.957	21.2535	20.921	20.964	19.998	20.3751	19.6134	20.2642	20.2665	21.2254	20.3675	21.4057	21.5733	21.6911	22.4694	21.2814	20.6561	20.4702	21.7159	4	4	4	17.6	17.6	17.6	38.114	0	12.78	19	15
39S ribosomal protein L9			0.919725	0.274768	0.967615	1.73859	0.368253	0.855818	-0.478202	-0.834339	22.3891	20.4325	22.1381	22.3013	22.5263	20.7639	20.7584	19.8717	21.2242	22.3311	19.5614	20.8876	21.6668	20.2454	21.1631	20.9222	22.1268	20.392	22.3077	20.1666	4	4	4	18.7	18.7	18.7	30.839	0	8.7035	16	15
	Calu	tr|Q6XLQ8|Q6XLQ8_MOUSE Calumenin OS=Mus musculus OX=10090 GN=Calu PE=1 SV=1	0.195328	0.791065	0.953463	0.489271	0.0424018	0.995451	-0.162707	-0.120601	20.2907	26.4196	26.4338	26.3529	20.6395	20.5333	21.3212	26.1785	21.0491	26.2871	20.4072	21.2545	25.2669	20.5598	19.6037	25.137	20.1044	21.2932	20.7093	20.6617	15	2	2	58.4	11.7	11.7	37.117	0	10.467	16	33
Cytochrome c oxidase subunit 1	Mtco1	sp|P00397|COX1_MOUSE Cytochrome c oxidase subunit 1 OS=Mus musculus OX=10090 GN=Mtco1 PE=1 SV=2	1.14858	0.208307	0.951199	2.08081	0.0135683	1	0.0330444	0.0397833	22.0607	20.5322	22.1124	20.5727	21.8931	21.1655	20.8455	20.7454	19.9707	19.6881	22.1823	22.3073	22.3634	19.4207	21.2174	22.4152	22.7475	22.2	20.129	19.8342	2	2	2	4.3	4.3	4.3	56.909	0.0038993	2.2219	5	6
Receptor-type tyrosine-protein phosphatase eta;Protein-tyrosine-phosphatase	Ptprj	sp|Q64455|PTPRJ_MOUSE Receptor-type tyrosine-protein phosphatase eta OS=Mus musculus OX=10090 GN=Ptprj PE=1 SV=2;tr|A2AWF8|A2AWF8_MOUSE protein-tyrosine-phosphatase OS=Mus musculus OX=10090 GN=Ptprj PE=1 SV=1;tr|A2AWF9|A2AWF9_MOUSE protein-tyrosine-phospha	1.6696	0.120358	0.948264	2.85241	NaN	1	0	NaN	21.8851	21.6184	22.0762	21.9523	21.9809	21.3232	20.319	21.7956	20.0847	21.2491	19.7579	20.6084	20.3187	20.118	20.3167	20.7126	19.8386	20.1395	20.6222	20.3092	3	3	3	4.4	4.4	4.4	136.77	0	8.0284	52	8
Protein phosphatase 1L	Ppm1l	sp|Q8BHN0|PPM1L_MOUSE Protein phosphatase 1L OS=Mus musculus OX=10090 GN=Ppm1l PE=1 SV=1	1.02755	0.238682	0.917834	1.9008	0.106088	0.969415	0.121129	0.284476	22.5142	22.3594	23.0752	22.4368	22.6374	22.054	22.2893	22.4057	19.8668	21.818	21.5262	21.4177	21.1958	20.6773	21.8422	21.7761	21.089	19.8117	21.9389	21.4379	3	3	3	11.7	11.7	11.7	41.049	0	13.017	20	19
Adenine phosphoribosyltransferase	Aprt	sp|P08030|APT_MOUSE Adenine phosphoribosyltransferase OS=Mus musculus OX=10090 GN=Aprt PE=1 SV=2;tr|A0A1D5RLR6|A0A1D5RLR6_MOUSE adenine phosphoribosyltransferase OS=Mus musculus OX=10090 GN=Aprt PE=1 SV=1	0.836842	0.305911	0.908441	1.61213	0.02377	1	0.0207809	0.0689284	21.9146	22.0824	21.9963	21.7106	21.7617	22.0446	21.8414	21.7995	19.6472	19.5907	21.5281	22.162	21.6528	20.9472	21.3286	21.9316	21.8597	21.2768	21.7258	20.7209	2	2	2	16.1	16.1	16.1	19.724	0	8.1231	12	21
Spliceosome RNA helicase Ddx39b	Ddx39b	sp|Q9Z1N5|DX39B_MOUSE Spliceosome RNA helicase Ddx39b OS=Mus musculus OX=10090 GN=Ddx39b PE=1 SV=1	0.738468	0.359323	0.899374	1.45926	0.584414	0.740503	0.752343	1.21124	22.2587	22.5857	21.7563	20.2128	22.0447	21.794	20.9155	20.0405	19.6567	21.9546	22.3329	22.7286	21.8715	21.7606	20.7712	22.568	19.5165	21.5343	21.633	20.4512	5	3	3	14.7	10.3	10.3	49.035	0	13.347	19	22
rRNA 2-O-methyltransferase fibrillarin	Fbl	sp|P35550|FBRL_MOUSE rRNA 2-O-methyltransferase fibrillarin OS=Mus musculus OX=10090 GN=Fbl PE=1 SV=2	1.79302	0.105897	0.898819	3.03826	1.97096	0.304062	0.925555	3.31042	21.948	21.8188	21.6333	21.9768	21.7389	21.8717	21.2657	20.256	20.6999	20.5284	20.817	21.7252	21.6208	21.249	20.5944	20.813	20.2353	19.7397	20.2053	20.3853	3	3	1	11.9	11.9	3.7	34.306	0	8.0596	20	14
Gamma-aminobutyric acid receptor-associated protein;Gamma-aminobutyric acid receptor-associated protein-like 1	Gabarap;Gabarapl1	sp|Q9DCD6|GBRAP_MOUSE Gamma-aminobutyric acid receptor-associated protein OS=Mus musculus OX=10090 GN=Gabarap PE=1 SV=2;sp|Q8R3R8|GBRL1_MOUSE Gamma-aminobutyric acid receptor-associated protein-like 1 OS=Mus musculus OX=10090 GN=Gabarapl1 PE=1 SV=2	2.31821	0.0731321	0.892723	3.86042	0.189877	0.93387	0.228449	0.477416	24.9124	24.9104	25.2826	24.1454	24.3524	23.8752	24.0705	24.0085	23.5219	23.6634	22.9031	23.1315	21.923	20.6798	22.4603	21.9357	22.7491	21.805	21.8282	21.6375	3	1	1	23.9	14.5	14.5	13.918	0	22.185	3	39
Glycosyltransferase 8 domain-containing protein 1	Glt8d1	sp|Q6NSU3|GL8D1_MOUSE Glycosyltransferase 8 domain-containing protein 1 OS=Mus musculus OX=10090 GN=Glt8d1 PE=1 SV=1	1.19772	0.19679	0.877036	2.15351	3.29249	0.136889	0.465096	5.60054	22.6405	22.3322	22.735	22.497	23.0078	22.5291	20.9417	22.2569	22.4045	20.695	23.0279	22.8052	22.9821	22.9328	22.7996	22.652	22.561	22.3836	22.3065	22.319	7	7	7	26.1	26.1	26.1	41.99	0	33.985	22	25
Ubiquitin-conjugating enzyme E2 K	Ube2k	sp|P61087|UBE2K_MOUSE Ubiquitin-conjugating enzyme E2 K OS=Mus musculus OX=10090 GN=Ube2k PE=1 SV=3;tr|A0A0J9YUI1|A0A0J9YUI1_MOUSE E2 ubiquitin-conjugating enzyme OS=Mus musculus OX=10090 GN=Ube2k PE=1 SV=1;tr|D3Z4U3|D3Z4U3_MOUSE E2 ubiquitin-conjugating e	1.06314	0.228528	0.867292	1.9539	0.521755	0.776642	0.366127	1.10624	21.8312	21.7601	21.9494	20.1638	21.2669	21.5302	20.54	19.712	20.634	20.2187	21.319	22.3138	21.401	21.9284	21.6759	21.5978	21.9534	21.4295	20.3141	21.5126	5	5	5	27.5	27.5	27.5	22.406	0	10.733	12	12
Ragulator complex protein LAMTOR3	Lamtor3	sp|O88653|LTOR3_MOUSE Ragulator complex protein LAMTOR3 OS=Mus musculus OX=10090 GN=Lamtor3 PE=1 SV=1;tr|A0A0G2JGQ3|A0A0G2JGQ3_MOUSE Ragulator complex protein LAMTOR3 (Fragment) OS=Mus musculus OX=10090 GN=Lamtor3 PE=1 SV=1	2.3408	0.0713398	0.865895	3.89722	0.00180241	0.999533	0.00231209	0.0053551	25.9183	26.3641	26.704	25.9199	25.5115	25.3459	24.9888	25.4612	25.1907	25.1018	26.0411	26.1294	26.1718	26.166	25.6531	25.2402	26.0475	27.6207	25.7755	25.4658	7	7	7	68.5	68.5	68.5	13.553	0	184.39	7	49
ATP synthase F(0) complex subunit B1			2.22252	0.076381	0.855843	3.706	0.323831	0.870054	-0.122999	-0.750535	26.3732	26.156	26.1114	26.4059	26.1488	26.1849	24.8688	25.127	25.4569	25.2784	25.925	26.2359	26.3612	25.8296	26.0222	26.6321	26.0083	26.0451	25.9376	26.3657	8	8	8	33.6	33.6	33.6	28.948	0	38.996	17	81
VIP36-like protein	Lman2l	sp|P59481|LMA2L_MOUSE VIP36-like protein OS=Mus musculus OX=10090 GN=Lman2l PE=1 SV=1;tr|D3Z4P2|D3Z4P2_MOUSE Lectin	0.852586	0.298148	0.843867	1.6363	0.0951339	0.972197	0.197636	0.257519	22.9046	23.1162	23.1194	22.604	22.6177	20.6383	23.0222	22.8505	20.9868	22.6449	22.9433	23.1892	19.6441	21.0081	21.8975	21.1465	20.4587	21.1222	22.4912	22.4755	5	5	5	20.5	20.5	20.5	39.881	0	13.55	17	22
60S ribosomal protein L21	Rpl21	sp|O09167|RL21_MOUSE Large ribosomal subunit protein eL21 OS=Mus musculus OX=10090 GN=Rpl21 PE=1 SV=4	0.797771	0.326414	0.840932	1.55182	0.651253	0.723613	-0.853882	-1.32039	22.6258	23.1567	22.473	22.9215	22.9967	20.5426	20.8758	22.8415	22.8026	22.9064	22.5763	23.1119	23.0958	19.7156	22.789	23.289	23.2031	23.1331	23.0072	22.9256	2	2	2	18.1	18.1	18.1	18.579	0	12.241	6	25
Stathmin	Stmn1	sp|P54227|STMN1_MOUSE Stathmin OS=Mus musculus OX=10090 GN=Stmn1 PE=1 SV=2;tr|D3Z1Z8|D3Z1Z8_MOUSE Stathmin (Fragment) OS=Mus musculus OX=10090 GN=Stmn1 PE=1 SV=1;tr|D3Z5N2|D3Z5N2_MOUSE Stathmin OS=Mus musculus OX=10090 GN=Stmn1 PE=1 SV=1	0.721845	0.367584	0.835188	1.43306	0.864729	0.635297	-1.07221	-1.65488	21.8877	23.0648	22.0281	21.0387	20.1815	20.3499	22.0481	20.4889	20.7911	20.3468	21.8935	20.3189	20.0226	19.5224	18.9708	21.6828	21.7532	21.7783	19.5738	21.3013	3	2	2	22.8	16.8	16.8	17.274	0	4.26	9	22
Heme transporter HRG1	Slc48a1	tr|A0A2R8VHT5|A0A2R8VHT5_MOUSE Solute carrier family 48 (heme transporter)	1.7468	0.109402	0.824816	2.96842	0.293079	0.891544	-0.587767	-0.690794	24.9421	25.0046	24.8804	23.9317	23.8445	24.0325	23.683	23.4616	23.7664	23.5358	24.4442	24.2775	24.3243	20.1471	24.3429	23.6262	24.4168	24.2462	24.1458	24.0398	3	3	3	31.8	31.8	31.8	9.7511	0	8.2783	5	31
Puromycin-sensitive aminopeptidase	Npepps	sp|Q11011|PSA_MOUSE Puromycin-sensitive aminopeptidase OS=Mus musculus OX=10090 GN=Npepps PE=1 SV=2;tr|E9Q039|E9Q039_MOUSE Aminopeptidase OS=Mus musculus OX=10090 GN=Npepps PE=1 SV=1;tr|F6QYF8|F6QYF8_MOUSE Aminopeptidase (Fragment) OS=Mus musculus OX=10090	1.41626	0.159505	0.82174	2.47603	0.313247	0.876526	-0.134282	-0.730144	21.0163	21.6639	21.5297	20.4501	21.2827	20.7868	20.3953	19.4149	20.8009	20.4362	21.1992	20.6056	20.5167	21.0226	21.2245	20.6714	20.9795	21.3125	21.1624	21.1143	4	4	4	6.7	6.7	6.7	103.32	0	8.603	48	7
Protein FAM98A	Fam98a	sp|Q3TJZ6|FA98A_MOUSE Protein FAM98A OS=Mus musculus OX=10090 GN=Fam98a PE=1 SV=1;tr|A0A3Q4EBV4|A0A3Q4EBV4_MOUSE Family with sequence similarity 98	1.14292	0.208358	0.81778	2.07242	0.634251	0.731965	0.585595	1.29288	21.2775	22.3194	22.1189	22.1251	22.3425	20.3584	20.9119	20.7675	22.049	22.0077	22.1972	21.9577	22.2323	20.7565	21.5522	20.3478	20.6584	22.0114	22.0359	20.7144	3	3	3	10.3	10.3	10.3	55.055	0	4.8308	23	9
Myosin-3	Myh3	sp|P13541|MYH3_MOUSE Myosin-3 OS=Mus musculus OX=10090 GN=Myh3 PE=2 SV=2	0.542809	0.480596	0.810524	1.14184	0.521103	0.775136	0.550037	1.10513	19.6649	20.1116	20.5171	20.8914	19.8768	18.172	21.3071	20.7609	18.5292	18.24	23.6301	25.2474	25.2312	25.141	24.5264	24.2728	22.8741	23.9423	24.9027	25.0338	53	52	38	32.8	32.4	24.1	223.79	0	323.31	102	307
Polymerase delta-interacting protein 2	Poldip2	sp|Q91VA6|PDIP2_MOUSE Polymerase delta-interacting protein 2 OS=Mus musculus OX=10090 GN=Poldip2 PE=1 SV=1;tr|F6SQH7|F6SQH7_MOUSE Polymerase (DNA-directed)	1.49499	0.144091	0.810236	2.59247	0.0741288	0.984453	-0.0442207	-0.20448	22.3831	22.2567	22.165	22.4834	21.9189	21.918	21.6925	21.7598	20.2716	21.5139	21.9177	21.837	21.8714	21.923	20.8684	21.9803	21.6168	21.7638	21.6966	21.5811	5	5	5	16.3	16.3	16.3	41.87	0	7.3559	23	19
Cytochrome c oxidase subunit 5A			2.78231	0.0507143	0.796763	4.64715	0.0202526	0.997785	0.00681686	0.0589507	26.1906	25.7648	26.3353	26.5509	26.201	25.5346	25.0214	25.4095	25.7102	25.383	26.0049	26.0581	26.2922	25.8972	26.1186	26.353	26.0118	25.7905	26.1887	25.993	6	6	6	53.4	53.4	53.4	16.101	0	281.48	11	126
	Ncam1	tr|A0A0A6YY47|A0A0A6YY47_MOUSE Neural cell adhesion molecule 1 OS=Mus musculus OX=10090 GN=Ncam1 PE=1 SV=1;tr|E9Q589|E9Q589_MOUSE Neural cell adhesion molecule 1 OS=Mus musculus OX=10090 GN=Ncam1 PE=1 SV=1;tr|A0A0A6YWU2|A0A0A6YWU2_MOUSE Neural cell adhesio	0.422905	0.576271	0.794852	0.933956	0.0224211	0.999808	0.0123116	0.0651106	24.6714	24.7662	24.5232	24.7687	24.6063	20.5017	24.4947	24.4757	24.825	25.0645	24.9261	24.4833	24.9554	24.8638	25.1935	25.0951	24.6182	24.6261	24.6652	25.3558	22	1	0	37.3	1.8	0	93.491	0	6.2141	38	19
RELT-like protein 1	Rell1	sp|Q8K2J7|RELL1_MOUSE RELT-like protein 1 OS=Mus musculus OX=10090 GN=Rell1 PE=2 SV=2	0.404754	0.589825	0.791477	0.90126	NaN	1	0	NaN	23.2833	20.871	23.1415	22.8803	23.6861	20.2381	23.1756	23.1237	20.1642	23.2032	20.2475	20.9481	20.7317	20.7682	21.1558	20.1981	20.3456	20.4143	20.6068	21.2882	3	3	3	15.8	15.8	15.8	29.351	0	6.993	6	8
Calcium-binding mitochondrial carrier protein SCaMC-1	Slc25a24	sp|Q8BMD8|SCMC1_MOUSE Mitochondrial adenyl nucleotide antiporter SLC25A24 OS=Mus musculus OX=10090 GN=Slc25a24 PE=1 SV=1	2.72644	0.0527619	0.790136	4.54877	1.62779	0.428436	0.32379	2.7899	25.4563	25.3658	25.6674	26.1085	26.0276	25.1261	24.7733	24.7925	25.1797	24.8033	25.672	25.7162	25.9617	26.0688	25.8498	25.6409	25.5461	25.5321	25.2019	25.7284	19	19	19	53.7	53.7	53.7	52.901	0	323.31	26	234
Prelamin-A/C;Lamin-A/C	Lmna	sp|P48678|LMNA_MOUSE Prelamin-A/C OS=Mus musculus OX=10090 GN=Lmna PE=1 SV=2	0.96304	0.262209	0.772731	1.80401	0.296122	0.887065	0.438959	0.696774	25.7043	25.794	24.932	24.6157	24.1737	25.1104	24.8305	23.6927	23.9835	23.739	24.796	25.9158	23.6431	23.2726	23.473	25.271	23.6863	23.4278	23.4112	23.1093	22	22	22	37.3	37.3	37.3	74.237	0	241.63	43	179
CDP-diacylglycerol--glycerol-3-phosphate 3-phosphatidyltransferase			0.498215	0.514902	0.768644	1.06601	0.148134	0.957549	-0.424895	-0.383984	23.4188	23.3397	23.5222	23.3335	23.4031	23.322	23.5028	19.761	23.3958	23.1926	21.0945	19.9236	19.7581	23.3492	23.416	23.1668	20.3446	23.209	23.1487	19.7967	2	2	2	4.2	4.2	4.2	62.488	0.00038066	2.9288	26	10
Dimethylaniline monooxygenase [N-oxide-forming] 1	Fmo1	sp|P50285|FMO1_MOUSE Flavin-containing monooxygenase 1 OS=Mus musculus OX=10090 GN=Fmo1 PE=1 SV=1	1.03513	0.237305	0.764586	1.91212	0.137346	0.957959	-0.0487934	-0.359012	20.3916	20.7648	21.4328	20.8029	21.3443	21.4323	20.4652	19.5688	19.6937	19.7534	21.5806	21.4395	21.7159	21.4129	21.6995	21.609	21.8078	21.9417	21.2606	21.4733	5	5	5	13.5	13.5	13.5	59.914	0	19.862	31	18
Gamma-secretase subunit APH-1A	Aph1a	sp|Q8BVF7|APH1A_MOUSE Gamma-secretase subunit APH-1A OS=Mus musculus OX=10090 GN=Aph1a PE=1 SV=2	0.369826	0.622334	0.764565	0.837257	1.20422	0.518877	-1.44153	-2.16311	23.4405	21.0219	23.6731	23.1257	23.7327	23.7173	23.5732	23.0949	20.2338	20.5518	23.5014	23.2995	20.395	20.8953	23.1562	23.6546	23.5163	23.9536	23.752	23.5787	3	3	3	7.5	7.5	7.5	28.986	0	16.606	3	23
Nucleoprotein TPR	Tpr	sp|F6ZDS4|TPR_MOUSE Nucleoprotein TPR OS=Mus musculus OX=10090 GN=Tpr PE=1 SV=1;tr|Q7M739|Q7M739_MOUSE Nucleoprotein TPR OS=Mus musculus OX=10090 GN=Tpr PE=1 SV=1	1.4534	0.150645	0.764373	2.53092	0.508492	0.780743	0.395247	1.08363	22.2002	22.2511	21.8666	22.1796	21.8623	21.4234	21.5466	21.6038	20.1734	21.7907	21.2928	20.7999	20.541	21.6699	20.2989	20.5698	21.3122	20.7593	20.2859	19.6992	6	6	6	2.9	2.9	2.9	273.99	0	5.7421	112	10
Transformer-2 protein homolog beta	Tra2b	sp|P62996|TRA2B_MOUSE Transformer-2 protein homolog beta OS=Mus musculus OX=10090 GN=Tra2b PE=1 SV=1;tr|F8WJG3|F8WJG3_MOUSE Transformer 2 beta OS=Mus musculus OX=10090 GN=Tra2b PE=1 SV=1	0.654419	0.409458	0.763181	1.3255	0.541869	0.7623	0.440594	1.14026	22.1411	22.7195	22.1937	20.6023	22.317	21.6737	20.1093	20.1975	22.1505	22.0268	22.1596	21.9617	21.9944	21.0668	20.7103	21.7985	20.7503	20.3925	21.546	21.2025	2	2	2	10.4	10.4	10.4	33.665	0	4.755	12	17
Activin receptor type-1	Acvr1	sp|P37172|ACVR1_MOUSE Activin receptor type-1 OS=Mus musculus OX=10090 GN=Acvr1 PE=1 SV=2	0.612345	0.43511	0.762767	1.25718	NaN	1	0	NaN	22.4127	22.188	22.5137	22.4507	22.5816	22.4022	21.2657	22.603	19.4679	22.594	19.9402	19.9623	20.1241	21.067	20.0353	19.3878	20.0396	20.893	20.3661	20.4612	2	2	2	4.5	4.5	4.5	57.225	0	3.9765	18	8
High mobility group protein B1	Hmgb1	sp|P63158|HMGB1_MOUSE High mobility group protein B1 OS=Mus musculus OX=10090 GN=Hmgb1 PE=1 SV=2;tr|A0A0J9YUD8|A0A0J9YUD8_MOUSE High mobility group protein B1 OS=Mus musculus OX=10090 GN=Hmgb1 PE=1 SV=1;tr|A0A0J9YUZ4|A0A0J9YUZ4_MOUSE High mobility group pr	1.69493	0.115824	0.754702	2.89039	0.127901	0.960655	-0.035553	-0.336844	25.1022	25.1435	24.9856	24.0103	24.1508	23.9473	24.1435	24.0618	23.7968	23.6697	23.9692	24.3469	24.1653	24.0963	23.917	24.3566	24.1118	24.1136	24.1879	23.9025	5	5	5	19.5	19.5	19.5	24.893	0	57.643	6	71
Eukaryotic translation initiation factor 3 subunit B	Eif3b	sp|Q8JZQ9|EIF3B_MOUSE Eukaryotic translation initiation factor 3 subunit B OS=Mus musculus OX=10090 GN=Eif3b PE=1 SV=1	1.0458	0.233214	0.751951	1.92804	0.0981954	0.9705	0.0375004	0.265099	22.0716	21.502	21.4049	20.3821	20.8102	20.9956	19.6007	20.858	20.2024	20.7544	20.4809	21.1009	20.9342	20.9744	21.1699	20.7747	20.801	21.1051	21.0415	20.7504	5	5	5	7.8	7.8	7.8	91.369	0	4.6455	37	6
Major facilitator superfamily domain-containing protein 1	Mfsd1	sp|Q9DC37|MFSD1_MOUSE Major facilitator superfamily domain-containing protein 1 OS=Mus musculus OX=10090 GN=Mfsd1 PE=1 SV=1	0.525458	0.495827	0.745266	1.11252	0.446786	0.827576	0.657461	0.976431	23.6268	24.2747	24.4987	23.4486	24.2455	24.2554	20.7571	23.589	23.8135	23.953	24.737	24.5576	24.6363	24.6078	24.434	21.5046	24.661	25.5323	24.1081	23.8794	3	3	3	8.6	8.6	8.6	51.396	0	16.512	13	36
ATP synthase subunit f			0.83978	0.304562	0.745224	1.61664	0.842809	0.645735	-2.09741	-1.6213	22.2292	22.1983	22.5516	22.5895	22.5037	22.6347	21.2211	22.2901	20.114	22.0864	22.8598	20.4638	19.7874	24.8637	19.9772	24.3863	24.6882	20.3744	24.8504	24.1397	3	3	3	34.1	34.1	34.1	10.344	0	11.147	4	30
Microtubule-associated protein RP/EB family member 1	Mapre1	sp|Q61166|MARE1_MOUSE Microtubule-associated protein RP/EB family member 1 OS=Mus musculus OX=10090 GN=Mapre1 PE=1 SV=3	1.95669	0.0956889	0.744457	3.28838	0.637066	0.731327	0.172186	1.29744	23.2372	23.7459	23.4951	22.8435	22.522	22.2605	22.3845	22.4466	22.5902	22.4396	22.2626	22.3234	22.4084	21.9092	22.0096	22.2937	22.05	21.7286	22.0546	21.9255	5	5	5	24.6	24.6	24.6	30.016	0	12.798	15	38
Fibulin-2	Fbln2	sp|P37889|FBLN2_MOUSE Fibulin-2 OS=Mus musculus OX=10090 GN=Fbln2 PE=1 SV=2	0.855797	0.296273	0.736103	1.64121	0.0694411	0.989041	-0.0760059	-0.192386	21.5837	20.9378	22.4652	22.0404	22.1803	21.9507	20.3145	22.001	20.6703	20.5904	20.1165	20.1519	19.456	21.7449	19.9056	20.4375	20.0797	20.3365	20.3719	20.5294	2	2	2	2.3	2.3	2.3	131.83	0	4.0011	49	11
Transmembrane anterior posterior transformation protein 1	Tapt1	sp|Q4VBD2|TAPT1_MOUSE Transmembrane anterior posterior transformation protein 1 OS=Mus musculus OX=10090 GN=Tapt1 PE=1 SV=2	1.27168	0.181078	0.734853	2.26271	0.880974	0.627824	0.764521	1.67969	22.3097	22.1579	21.824	21.9118	21.8501	20.823	21.1401	20.469	21.7737	22.1734	22.1785	22.4567	20.557	20.561	20.4182	20.2528	20.4085	20.6206	20.3123	20.7546	3	3	3	8.7	8.7	8.7	63.893	0	4.8749	28	14
Apoptosis regulator BAX	Bax	sp|Q07813|BAX_MOUSE Apoptosis regulator BAX OS=Mus musculus OX=10090 GN=Bax PE=1 SV=1;tr|A0A1B0GT81|A0A1B0GT81_MOUSE BCL2-associated X protein OS=Mus musculus OX=10090 GN=Bax PE=1 SV=1;tr|A0A1B0GTA4|A0A1B0GTA4_MOUSE BCL2-associated X protein (Fragment) OS=	3.36674	0.046	0.734155	5.74838	0.196118	0.933275	-0.137037	-0.490983	23.0987	23.2442	23.238	23.0608	23.1627	22.8496	22.1135	22.3598	22.3128	22.4979	22.9694	23.3012	23.7774	22.8435	22.8466	24.0051	23.4891	22.997	22.7706	23.1614	4	4	4	28.1	28.1	28.1	21.394	0	17.656	8	30
	Dynap	tr|Q9D7M5|Q9D7M5_MOUSE Dynactin associated protein OS=Mus musculus OX=10090 GN=Dynap PE=1 SV=1	1.24132	0.187654	0.729157	2.2179	1.2052	0.519949	-1.0183	-2.16456	26.2039	26.0025	26.4454	26.1174	26.1326	25.0558	24.8243	25.9627	24.961	26.452	22.5991	21.4301	19.7885	21.6726	20.8736	22.2654	22.4304	22.0284	22.4653	22.2659	2	2	2	19.3	19.3	19.3	17.706	0	72.931	4	36
Histone H4	Hist1h4a	sp|P62806|H4_MOUSE Histone H4 OS=Mus musculus OX=10090 GN=H4c1 PE=1 SV=2	0.607999	0.438333	0.728613	1.25006	0.252044	0.909628	0.367872	0.60855	26.6873	27.439	25.8404	25.2704	24.6354	26.0471	25.9197	24.7876	24.8146	24.6604	26.2729	27.56	25.0144	25.1399	24.7601	26.5427	25.4154	25.1073	25.0152	24.8274	6	6	6	49.5	49.5	49.5	11.367	0	74.028	6	203
Tumor necrosis factor receptor superfamily member 12A	Tnfrsf12a	sp|Q9CR75|TNR12_MOUSE Tumor necrosis factor receptor superfamily member 12A OS=Mus musculus OX=10090 GN=Tnfrsf12a PE=2 SV=1;tr|E9PZT5|E9PZT5_MOUSE Tumor necrosis factor receptor superfamily	0.28444	0.698951	0.726839	0.673731	0.573232	0.745767	0.606273	1.1927	23.3163	23.3206	23.4453	20.7985	20.6623	22.8633	19.8882	19.9502	20.9162	24.2909	19.8323	20.2004	19.7392	21.1527	22.3217	19.9782	19.6508	19.8657	20.4816	20.2386	1	1	1	15.5	15.5	15.5	13.641	0.0094864	1.6668	7	6
Glia maturation factor beta	Gmfb	sp|Q9CQI3|GMFB_MOUSE Glia maturation factor beta OS=Mus musculus OX=10090 GN=Gmfb PE=1 SV=3;tr|A0A2I3BR94|A0A2I3BR94_MOUSE Glia maturation factor beta (Fragment) OS=Mus musculus OX=10090 GN=Gmfb PE=1 SV=1;tr|A0A2I3BPS1|A0A2I3BPS1_MOUSE Glia maturation fact	1.4187	0.158925	0.725041	2.47965	0.589676	0.740446	-1.23603	-1.21993	20.7503	20.7694	21.3143	21.3768	20.3537	19.7203	20.7206	20.3283	20.549	19.621	20.0341	21.2724	19.7733	19.8947	23.2161	20.8498	23.287	19.6224	23.2701	23.3414	3	3	2	26.1	26.1	19.7	16.723	0	7.4925	9	8
Splicing factor 3B subunit 3	Sf3b3	sp|Q921M3|SF3B3_MOUSE Splicing factor 3B subunit 3 OS=Mus musculus OX=10090 GN=Sf3b3 PE=1 SV=1	1.23369	0.188256	0.718992	2.20663	2.27395	0.24419	0.774839	3.7887	23.3454	23.7712	22.3586	23.2123	22.7796	22.1249	21.7118	22.5447	22.4788	23.0121	22.1602	22.002	21.6622	22.2215	21.7038	21.7737	21.1645	20.728	21.151	21.0583	13	13	13	15	15	15	135.55	0	38.849	52	63
Lysophospholipid acyltransferase 5	Lpcat3	sp|Q91V01|MBOA5_MOUSE Lysophospholipid acyltransferase 5 OS=Mus musculus OX=10090 GN=Lpcat3 PE=1 SV=1	0.506024	0.507977	0.714708	1.07941	0.517103	0.777879	0.230368	1.09832	22.4628	22.6702	22.0559	21.6587	22.1886	22.334	19.6508	20.257	22.4711	22.7497	23.3661	23.1413	23.0481	22.9932	22.5286	22.4668	22.7946	23.3609	22.7816	22.5215	5	5	5	11.7	11.7	11.7	56.146	0	15.062	16	37
Beta-1			0.85073	0.298643	0.709447	1.63345	0.288845	0.893933	0.471556	0.682447	22.262	21.8785	22.1365	21.5229	22.13	22.2218	20.0358	21.7722	21.7799	20.573	21.9584	19.4106	22.3886	22.1385	21.8454	22.131	21.9433	21.053	20.1821	20.0743	3	3	3	9.4	9.4	9.4	47.384	0	5.2961	20	15
ATP synthase-coupling factor 6			1.86078	0.100396	0.694288	3.14125	0.122459	0.96388	0.069928	0.323935	25.7096	25.6108	26.0783	26.5962	26.2417	25.5877	25.1107	25.476	25.6091	24.9816	25.9304	26.1999	26.286	25.757	26.1401	26.6017	25.8254	25.8117	25.4878	26.2371	3	3	3	30.6	30.6	30.6	12.496	0	163	5	55
Arylsulfatase A	Arsa	sp|P50428|ARSA_MOUSE Arylsulfatase A OS=Mus musculus OX=10090 GN=Arsa PE=1 SV=2;tr|F6QGM0|F6QGM0_MOUSE Arylsulfatase A (Fragment) OS=Mus musculus OX=10090 GN=Arsa PE=1 SV=1	0.62487	0.425253	0.687268	1.27762	0.583068	0.740568	-0.766316	-1.20901	22.4929	21.2017	23.0115	21.4921	22.019	21.9336	22.1231	22.0938	20.3474	20.2831	23.4086	22.7387	23.144	19.9732	22.6072	22.8109	23.6461	23.0544	22.9468	23.245	2	2	2	11.3	11.3	11.3	53.748	0	14.952	14	24
Tricarboxylate transport protein			1.00364	0.245149	0.686117	1.865	0.216976	0.925543	-0.129465	-0.535646	21.8965	21.7468	21.2777	22.3781	22.4523	21.8369	21.9503	20.6115	20.5329	21.3892	22.6184	22.6957	23.5708	23.082	22.8541	23.5853	23.073	23.3339	22.8604	22.6157	4	4	4	19.6	19.6	19.6	33.931	0	18.507	18	17
NADH dehydrogenase [ubiquinone] 1 alpha subcomplex subunit 5	Ndufa5	sp|Q9CPP6|NDUA5_MOUSE NADH dehydrogenase [ubiquinone] 1 alpha subcomplex subunit 5 OS=Mus musculus OX=10090 GN=Ndufa5 PE=1 SV=3	0.483581	0.525043	0.685272	1.04077	1.06878	0.548948	-0.335173	-1.96231	22.5724	21.3925	20.2192	22.935	20.0034	21.8478	20.6002	20.4778	20.2612	20.5091	22.7878	22.9765	22.4389	23.2698	23.296	23.1953	23.2238	23.1918	23.5122	23.3218	3	3	3	34.5	34.5	34.5	13.36	0	5.7108	5	23
MICOS complex subunit Mic19	Chchd3	sp|Q9CRB9|MIC19_MOUSE MICOS complex subunit Mic19 OS=Mus musculus OX=10090 GN=Chchd3 PE=1 SV=1;tr|S4R238|S4R238_MOUSE Coiled-coil-helix-coiled-coil-helix domain containing 3 OS=Mus musculus OX=10090 GN=Chchd3 PE=1 SV=1;tr|Q9D9P1|Q9D9P1_MOUSE Coiled-coil-he	1.54026	0.140528	0.6852	2.65961	0.10171	0.969766	0.0823017	0.273757	24.2805	24.5055	24.1862	24.9901	24.5656	24.5226	23.2787	23.4765	23.9985	23.8256	23.8318	24.1182	24.1498	23.4275	23.8359	24.6966	23.1595	23.72	23.353	24.0225	5	5	5	22	22	22	26.334	0	36.403	12	50
Two pore calcium channel protein 2	Tpcn2	tr|A0A140LJI3|A0A140LJI3_MOUSE Two pore segment channel 2 OS=Mus musculus OX=10090 GN=Tpcn2 PE=1 SV=1;tr|A0A140LJE2|A0A140LJE2_MOUSE Two pore segment channel 2 OS=Mus musculus OX=10090 GN=Tpcn2 PE=1 SV=1;tr|A0A140LHT5|A0A140LHT5_MOUSE Two pore segment chan	0.49732	0.515221	0.683969	1.06447	0.987287	0.588705	1.21224	1.84047	22.1982	20.2552	20.8873	19.8982	22.2855	19.8481	20.2062	22.0207	19.7157	20.3138	22.615	22.2429	22.0921	20.2811	20.9198	20.4565	19.2254	22.0761	19.6693	20.6625	2	2	2	11.1	11.1	11.1	54.178	0	22.22	18	17
Mitochondrial import receptor subunit TOM22 homolog	Tomm22	sp|Q9CPQ3|TOM22_MOUSE Mitochondrial import receptor subunit TOM22 homolog OS=Mus musculus OX=10090 GN=Tomm22 PE=1 SV=3	2.67372	0.0553333	0.682747	4.45692	0.356549	0.857021	-0.10922	-0.812525	23.3117	23.6973	23.2478	23.1469	22.8402	22.412	22.4592	22.5185	22.7511	22.6893	22.5478	22.4704	22.209	22.6867	22.2415	22.5321	22.653	22.2681	22.8417	22.4065	3	3	3	33.8	33.8	33.8	15.537	0	43.601	7	56
Nucleophosmin	Npm1	sp|Q61937|NPM_MOUSE Nucleophosmin OS=Mus musculus OX=10090 GN=Npm1 PE=1 SV=1;tr|Q5SQB0|Q5SQB0_MOUSE Nucleophosmin OS=Mus musculus OX=10090 GN=Npm1 PE=1 SV=1;tr|Q9DAY9|Q9DAY9_MOUSE Nucleophosmin OS=Mus musculus OX=10090 GN=Npm1 PE=1 SV=1;tr|Q5SQB5|Q5SQB5_MO	2.39401	0.0716957	0.674333	3.98447	0.556324	0.750696	0.288713	1.16452	25.9726	25.848	25.5931	25.3542	25.4423	24.7737	25.0404	25.394	24.7037	24.9268	24.5392	24.479	24.1605	23.7004	23.5047	24.127	23.9373	23.9369	23.5575	23.3814	5	5	5	25.3	25.3	25.3	32.56	0	82.653	12	102
ER lumen protein-retaining receptor 2	Kdelr2	sp|Q9CQM2|ERD22_MOUSE ER lumen protein-retaining receptor 2 OS=Mus musculus OX=10090 GN=Kdelr2 PE=1 SV=1	0.913172	0.273522	0.674223	1.72865	0.23658	0.916638	-0.695773	-0.57672	26.0138	26.4416	25.983	24.5196	25.1258	25.5269	24.4977	24.7956	24.7667	25.1258	25.4067	26.3378	26.4116	20.2036	25.2357	25.5692	25.9432	26.3024	24.3363	24.9232	3	3	2	25	25	16	24.454	0	161.19	8	29
Heterogeneous nuclear ribonucleoprotein A3	Hnrnpa3	sp|Q8BG05|ROA3_MOUSE Heterogeneous nuclear ribonucleoprotein A3 OS=Mus musculus OX=10090 GN=Hnrnpa3 PE=1 SV=1;tr|A2AL12|A2AL12_MOUSE Heterogeneous nuclear ribonucleoprotein A3 OS=Mus musculus OX=10090 GN=Hnrnpa3 PE=1 SV=1	1.25539	0.183537	0.671556	2.23867	0.215235	0.9253	0.183288	0.531957	25.0067	25.4864	24.4089	24.3233	24.2445	24.3045	23.5805	23.7527	23.9104	24.5639	24.4048	24.7715	24.0595	23.1289	23.3611	24.3464	23.5534	23.5526	23.5866	23.7703	6	6	6	17.7	17.7	17.7	39.652	0	36.502	19	59
Tenascin	Tnc	sp|Q80YX1|TENA_MOUSE Tenascin OS=Mus musculus OX=10090 GN=Tnc PE=1 SV=1	1.62689	0.125492	0.665912	2.78855	0.388048	0.847224	-0.335417	-0.870834	23.5086	23.3574	24.5094	23.3005	23.9269	23.2478	23.0624	23.1393	22.7755	23.0481	19.987	21.6342	21.763	22.0253	21.8554	21.7032	21.6039	22.0068	22.0479	21.5802	11	11	11	9.1	9.1	9.1	231.8	0	44.656	97	28
10 kDa heat shock protein			2.79045	0.0515556	0.665052	4.66158	1.01612	0.568911	-0.324426	-1.8837	27.8129	27.9349	27.8824	28.0485	27.4293	27.3517	27.2359	27.3121	27.0512	26.832	26.8688	27.0342	27.0468	26.996	27.0599	27.4887	26.8113	27.047	27.6723	27.6087	7	7	7	66.7	66.7	66.7	10.963	0	68.595	8	200
NADH dehydrogenase [ubiquinone] 1 alpha subcomplex subunit 10			2.21816	0.0753798	0.663929	3.69902	0.566106	0.743244	-0.158222	-1.18085	23.9298	23.9237	24.0707	24.1051	23.9103	23.7541	22.8761	23.0642	23.7063	23.2192	23.8147	24.0984	24.1777	23.7862	24.0277	24.5182	24.0332	23.9547	23.9432	24.2463	12	12	12	48.7	48.7	48.7	40.603	0	169.64	21	132
Ganglioside GM2 activator	Gm2a	sp|Q60648|SAP3_MOUSE Ganglioside GM2 activator OS=Mus musculus OX=10090 GN=Gm2a PE=1 SV=2	0.965069	0.261153	0.660562	1.80707	1.23205	0.511405	-0.423965	-2.20423	22.9727	23.222	23.9031	22.3508	21.8695	22.3767	22.1727	22.4844	21.9932	21.9882	23.3063	22.8603	23.5112	22.7502	23.7332	23.5983	23.6711	23.532	23.77	23.7097	6	6	6	44	44	44	20.824	0	19.322	8	32
Alpha-mannosidase 2	Man2a1	sp|P27046|MA2A1_MOUSE Alpha-mannosidase 2 OS=Mus musculus OX=10090 GN=Man2a1 PE=1 SV=2	2.3444	0.0717255	0.65611	3.90311	2.06965	0.290786	0.355425	3.46395	24.3555	23.9293	24.6311	23.9549	24.4224	23.9888	23.4908	23.553	23.4923	23.4878	23.9508	23.8382	23.9292	23.8133	23.8299	23.7215	23.6634	23.638	23.23	23.3314	24	24	24	29.7	29.7	29.7	131.63	0	280.81	56	262
Mitochondrial-processing peptidase subunit alpha	Pmpca	sp|Q9DC61|MPPA_MOUSE Mitochondrial-processing peptidase subunit alpha OS=Mus musculus OX=10090 GN=Pmpca PE=1 SV=1;tr|A2AIW9|A2AIW9_MOUSE Mitochondrial-processing peptidase subunit alpha OS=Mus musculus OX=10090 GN=Pmpca PE=1 SV=1	0.637944	0.417065	0.654316	1.29887	0.0613625	0.990938	0.0936474	0.171308	22.3533	20.6581	22.1429	22.2562	22.16	22.1016	20.2077	22.1608	20.591	21.2378	22.0582	20.2605	21.8935	22.2328	22.3822	22.3891	20.1649	21.9923	21.8257	21.987	4	4	4	10.5	10.5	10.5	58.278	0	7.2897	33	14
UV excision repair protein RAD23 homolog B	Rad23b	sp|P54728|RD23B_MOUSE UV excision repair protein RAD23 homolog B OS=Mus musculus OX=10090 GN=Rad23b PE=1 SV=2	0.927605	0.273395	0.652278	1.75052	0.107451	0.969163	0.0667328	0.287797	23.3695	23.9131	23.422	22.856	22.9791	22.9669	23.1641	22.9744	22.7851	21.3877	22.8082	23.276	22.4759	22.2988	22.8514	22.7303	22.6961	22.2428	22.4984	23.209	4	4	4	13.9	13.9	13.9	43.512	0	8.1004	13	29
NADH dehydrogenase [ubiquinone] 1 subunit C2	Ndufc2	sp|Q9CQ54|NDUC2_MOUSE NADH dehydrogenase [ubiquinone] 1 subunit C2 OS=Mus musculus OX=10090 GN=Ndufc2 PE=1 SV=1;tr|A0A0U1RPJ5|A0A0U1RPJ5_MOUSE NADH dehydrogenase [ubiquinone] 1 subunit C2 OS=Mus musculus OX=10090 GN=Ndufc2 PE=1 SV=1	0.554185	0.471582	0.646406	1.16094	0.509524	0.781446	-0.760373	-1.08539	22.939	23.6786	23.1954	23.9093	23.1933	23.2334	20.6521	22.9767	23.478	23.3435	23.2593	23.5822	23.9895	20.2421	23.5939	24.1275	23.7585	23.2461	23.4456	23.8912	3	3	3	25.8	25.8	25.8	14.164	0	8.5159	8	46
Splicing factor 3B subunit 1	Sf3b1	sp|Q99NB9|SF3B1_MOUSE Splicing factor 3B subunit 1 OS=Mus musculus OX=10090 GN=Sf3b1 PE=1 SV=1;tr|G5E866|G5E866_MOUSE Splicing factor 3b	1.07344	0.225055	0.644718	1.96924	1.0061	0.569994	0.52665	1.86869	23.0565	23.5395	22.0681	22.9501	22.2276	21.6167	21.8605	22.1601	22.3267	22.6541	22.1603	21.6909	21.436	21.5407	21.9171	21.6607	21.6168	20.2792	21.2392	21.3158	10	10	10	12	12	12	145.81	0	34.066	62	47
Peptidyl-tRNA hydrolase 2			3.05227	0.0531613	0.643364	5.13865	0.873529	0.630091	0.242644	1.66833	25.219	25.6328	25.3597	25.361	25.3995	24.5011	24.5599	24.7358	24.8788	25.0797	25.1925	24.5098	24.69	25.0403	24.6234	24.5138	24.7106	24.5835	24.6845	24.3506	3	3	3	27.6	27.6	27.6	19.526	0	53.077	9	26
Ceramide glucosyltransferase	Ugcg	sp|O88693|CEGT_MOUSE Ceramide glucosyltransferase OS=Mus musculus OX=10090 GN=Ugcg PE=1 SV=1	2.24628	0.0756364	0.640914	3.74412	0.0269261	1	0.0106693	0.0778189	25.6026	25.3649	25.8945	25.0631	25.5698	25.1613	24.7294	25.0255	24.7609	24.6133	22.8551	22.8593	23.1146	23.3664	23.1025	22.8157	23.2842	23.286	22.9449	22.9138	8	8	8	29.4	29.4	29.4	44.838	0	113.37	18	119
NADH dehydrogenase [ubiquinone] 1 alpha subcomplex subunit 9			2.20903	0.0753636	0.640708	3.68441	0.127523	0.960256	0.0792427	0.335949	24.5981	24.2182	24.5663	24.2847	24.1609	23.9933	23.4224	23.4857	24.1634	23.5599	24.3654	24.3272	24.1594	23.2494	23.8407	24.3141	23.9015	23.6727	23.7152	23.9423	9	9	9	35.3	35.3	35.3	42.525	0	151.12	25	95
Iron-sulfur cluster assembly enzyme ISCU			0.509844	0.505977	0.636395	1.08594	0.390611	0.847175	-0.665435	-0.875522	21.1658	21.3201	21.1303	21.3695	22.6	19.4842	20.5406	22.6579	21.1227	20.5984	19.5466	22.5312	20.3651	21.1019	20.4429	22.6954	22.1944	22.2655	19.9168	20.2427	2	2	2	10.1	10.1	10.1	18.098	0.00075273	2.7978	12	13
Argininosuccinate synthase	Ass1	sp|P16460|ASSY_MOUSE Argininosuccinate synthase OS=Mus musculus OX=10090 GN=Ass1 PE=1 SV=1	1.35606	0.172	0.629826	2.38719	0.823314	0.655462	0.341496	1.59131	23.7224	24.1907	23.5634	23.3087	23.0047	23.2893	23.1377	23.1715	22.3954	22.6469	22.7523	23.1752	22.7007	22.3894	22.3328	22.7294	22.517	22.1635	22.3924	21.8405	9	9	9	26.9	26.9	26.9	46.584	0	38.275	21	49
Acyl-CoA:lysophosphatidylglycerol acyltransferase 1	Lpgat1	sp|Q91YX5|LGAT1_MOUSE Acyl-CoA:lysophosphatidylglycerol acyltransferase 1 OS=Mus musculus OX=10090 GN=Lpgat1 PE=1 SV=1;tr|E9QL80|E9QL80_MOUSE Lysophosphatidylglycerol acyltransferase 1 OS=Mus musculus OX=10090 GN=Lpgat1 PE=1 SV=1	2.78457	0.0510545	0.625414	4.65116	1.39792	0.459098	0.335137	2.44895	22.3824	22.2965	22.4098	21.8487	22.0068	21.7862	21.7028	21.4772	21.439	21.412	21.7542	21.7446	21.2914	21.7992	21.397	21.1644	21.5316	21.3771	21.2119	21.0257	5	5	5	18.1	18.1	18.1	43.088	0	17.625	20	45
Isocitrate dehydrogenase [NADP] cytoplasmic	Idh1	sp|O88844|IDHC_MOUSE Isocitrate dehydrogenase [NADP] cytoplasmic OS=Mus musculus OX=10090 GN=Idh1 PE=1 SV=2;tr|A0A087WPT4|A0A087WPT4_MOUSE Isocitrate dehydrogenase 1 (NADP+)	0.81445	0.318657	0.625316	1.57763	0.111406	0.969012	-0.0910202	-0.297398	21.929	21.8959	21.8817	21.5294	20.6144	21.7832	20.5262	20.4441	21.6028	20.3675	23.2728	23.3807	22.4043	21.8501	22.3684	22.8625	22.9342	22.4606	22.593	22.8811	5	4	4	14	11.8	11.8	46.674	0	58.48	26	16
Heme oxygenase 1	Hmox1	sp|P14901|HMOX1_MOUSE Heme oxygenase 1 OS=Mus musculus OX=10090 GN=Hmox1 PE=1 SV=1	0.738684	0.359532	0.623951	1.4596	0.194807	0.932361	0.317899	0.488141	22.534	22.4535	22.6664	22.5068	22.4098	21.6914	22.4589	22.56	22.4343	20.3062	20.3914	21.187	22.0803	19.5493	20.2983	20.6987	22.1653	19.6084	19.7906	19.6536	4	4	4	22.5	22.5	22.5	32.928	0	18.03	12	11
Tetraspanin-3	Tspan3	sp|Q9QY33|TSN3_MOUSE Tetraspanin-3 OS=Mus musculus OX=10090 GN=Tspan3 PE=1 SV=1;tr|A0A1L1SRJ4|A0A1L1SRJ4_MOUSE Tetraspanin 3 OS=Mus musculus OX=10090 GN=Tspan3 PE=1 SV=1	2.26607	0.0752069	0.622703	3.77599	0.779536	0.673899	0.199577	1.5235	25.0779	24.971	25.0805	24.4123	24.7317	24.2674	24.4928	24.3742	23.8841	24.1413	24.7759	24.5057	24.7221	24.2471	24.4223	24.2147	24.331	24.5965	24.0912	24.4418	2	2	2	6.3	6.3	6.3	28.048	0	28.589	9	33
Zinc finger protein-like 1	Zfpl1	sp|Q9DB43|ZFPL1_MOUSE Zinc finger protein-like 1 OS=Mus musculus OX=10090 GN=Zfpl1 PE=1 SV=1;tr|A0A494B9Y9|A0A494B9Y9_MOUSE Zinc finger protein-like 1 OS=Mus musculus OX=10090 GN=Zfpl1 PE=1 SV=1;tr|E0CXR3|E0CXR3_MOUSE Zinc finger protein-like 1 (Fragment)	0.420657	0.576804	0.617638	0.929925	0.551113	0.756654	0.0970943	1.15579	23.4182	23.0125	24.0247	23.5393	23.3518	23.4178	23.5769	20.2838	23.3687	23.6111	23.8678	24.0705	23.8044	24.1142	23.7975	23.755	24.001	23.7669	23.7476	23.8985	4	4	4	27.1	27.1	27.1	34.155	0	20.912	14	37
Non-POU domain-containing octamer-binding protein	Nono	sp|Q99K48|NONO_MOUSE Non-POU domain-containing octamer-binding protein OS=Mus musculus OX=10090 GN=Nono PE=1 SV=3	0.91218	0.273386	0.608715	1.72715	0.00695063	1	-0.0138359	-0.0205306	23.2466	23.9623	22.5171	22.997	23.1366	22.8404	22.4422	21.7376	22.4528	23.343	22.8487	23.2338	22.7497	19.6162	22.2766	22.86	21.8973	21.9937	22.027	22.0162	4	4	4	11.4	11.4	11.4	54.54	0	39.021	21	35
Endoplasmic reticulum-Golgi intermediate compartment protein 2	Ergic2	sp|Q9CR89|ERGI2_MOUSE Endoplasmic reticulum-Golgi intermediate compartment protein 2 OS=Mus musculus OX=10090 GN=Ergic2 PE=1 SV=1	2.20746	0.0749774	0.606499	3.6819	0.700414	0.707987	0.172452	1.39911	24.2262	24.2118	24.489	23.6431	23.7592	23.4586	23.5426	23.583	23.3439	23.3685	23.8647	23.7551	23.7877	23.4239	23.6067	23.6906	23.5432	23.7137	23.1915	23.4368	5	5	5	17.5	17.5	17.5	42.481	0	73.399	18	55
SRA stem-loop-interacting RNA-binding protein			1.05534	0.230325	0.603083	1.94229	0.225655	0.922798	-0.163936	-0.553933	21.3251	20.7414	21.0031	20.0552	21.4196	20.3032	20.8679	20.5623	19.8148	19.9808	19.9988	19.9284	20.5416	20.2877	19.916	20.1835	20.2822	21.2817	19.6373	20.1075	1	1	1	8.9	8.9	8.9	12.605	0.0038828	2.1832	7	3
Fibronectin type-III domain-containing protein 3A	Fndc3a	sp|Q8BX90|FND3A_MOUSE Fibronectin type-III domain-containing protein 3A OS=Mus musculus OX=10090 GN=Fndc3a PE=1 SV=3;tr|F6TLV3|F6TLV3_MOUSE Fibronectin type III domain containing 3A (Fragment) OS=Mus musculus OX=10090 GN=Fndc3a PE=1 SV=1;tr|E0CXY0|E0CXY0_M	1.29847	0.178549	0.602117	2.30223	2.04898	0.296351	0.244575	3.43162	21.8156	22.0342	21.6706	21.8108	21.7006	20.253	21.3807	21.5667	21.6693	21.1517	22.0023	21.8923	21.7594	21.7584	21.7136	21.447	21.6675	21.5288	21.5538	21.7058	8	8	8	9.1	9.1	9.1	131.96	0	12.555	55	29
ORM1-like protein 3;ORM1-like protein 2	Ormdl3;Ormdl2	sp|Q9CPZ6|ORML3_MOUSE ORM1-like protein 3 OS=Mus musculus OX=10090 GN=Ormdl3 PE=2 SV=1;sp|Q9CQZ0|ORML2_MOUSE ORM1-like protein 2 OS=Mus musculus OX=10090 GN=Ormdl2 PE=1 SV=1	3.17527	0.0518519	0.601281	5.37209	0.179862	0.936685	0.300744	0.455435	23.4743	23.5104	23.3354	23.4242	23.1842	23.1579	22.7075	22.7384	22.6165	22.7018	22.707	22.6946	22.8312	21.8088	22.5819	22.8757	22.6876	23.2335	22.599	19.724	2	2	2	17	17	17	17.476	0	4.3023	6	13
39S ribosomal protein L39			1.03392	0.237247	0.597917	1.91031	0.0515221	0.993956	-0.0766716	-0.145216	22.3398	22.132	22.1747	22.5623	22.2994	22.0796	21.8763	21.972	20.4989	22.0917	22.1302	21.906	22.3112	20.3013	20.8137	22.075	21.9479	20.9904	20.5034	22.3292	4	4	4	13.7	13.7	13.7	38.549	0	7.4654	22	25
cAMP-dependent protein kinase catalytic subunit alpha;cAMP-dependent protein kinase catalytic subunit beta	Prkaca;Prkacb	sp|P05132|KAPCA_MOUSE cAMP-dependent protein kinase catalytic subunit alpha OS=Mus musculus OX=10090 GN=Prkaca PE=1 SV=3;sp|P68181|KAPCB_MOUSE cAMP-dependent protein kinase catalytic subunit beta OS=Mus musculus OX=10090 GN=Prkacb PE=1 SV=2	0.282845	0.700933	0.59468	0.670566	0.236056	0.915758	0.521647	0.575634	22.9935	23.0399	23.1293	20.4428	20.4258	20.5482	22.8839	20.3103	20.3858	22.9297	23.4228	23.4825	22.9662	20.3342	20.4196	20.8276	22.9321	20.4749	20.8264	22.9561	2	2	2	9.4	9.4	9.4	40.57	0	13.215	18	18
Legumain	Lgmn	sp|O89017|LGMN_MOUSE Legumain OS=Mus musculus OX=10090 GN=Lgmn PE=1 SV=1	1.34197	0.172954	0.591447	2.36639	0.321586	0.868259	-0.148811	-0.746224	25.1735	24.9942	25.2993	24.2205	24.4839	24.4357	24.3694	24.5689	23.808	24.0321	24.3801	24.2787	24.4346	23.403	24.4298	24.3513	24.383	24.2874	24.394	24.2545	7	7	7	29	29	29	49.372	0	281.81	18	60
Myosin-7;Myosin-6	Myh7;Myh6	sp|Q91Z83|MYH7_MOUSE Myosin-7 OS=Mus musculus OX=10090 GN=Myh7 PE=1 SV=1;sp|Q02566|MYH6_MOUSE Myosin-6 OS=Mus musculus OX=10090 GN=Myh6 PE=1 SV=2	1.21748	0.192366	0.589244	2.1827	0.246857	0.913896	-0.254265	-0.597928	22.3571	22.4987	22.0804	21.8629	21.7305	21.8192	21.9198	20.6656	21.7486	21.4301	22.0127	21.7993	20.4211	20.3191	21.0045	21.637	20.7321	21.429	20.9269	22.1031	10	3	3	6.3	2.2	2.2	222.88	0	3.3755	100	5
Histone H2A type 2-C;Histone H2A type 2-A;Histone H2A type 1-F;Histone H2A type 1-H;Histone H2A;Histone H2A type 3;Histone H2A.J;Histone H2A type 1-K	Hist2h2ac;Hist2h2aa1;Hist1h2af;Hist1h2ah;Hist1h2aa;Hist3h2a;H2afj;Hist1h2ak	sp|Q64523|H2A2C_MOUSE Histone H2A type 2-C OS=Mus musculus OX=10090 GN=H2ac20 PE=1 SV=3;sp|Q6GSS7|H2A2A_MOUSE Histone H2A type 2-A OS=Mus musculus OX=10090 GN=Hist2h2aa1 PE=1 SV=3;sp|Q8CGP5|H2A1F_MOUSE Histone H2A type 1-F OS=Mus musculus OX=10090 GN=Hist1	0.414798	0.581561	0.587688	0.919399	0.127268	0.959675	-0.195216	-0.335347	26.291	27.0118	25.5959	24.5976	24.1511	25.7639	25.8632	24.532	24.416	24.134	25.7289	26.9458	24.5989	24.2479	24.1825	25.9375	25.5042	25.229	25.526	24.4835	5	5	1	55	55	14.7	13.988	0	141.95	5	116
Transmembrane emp24 domain-containing protein 5	Tmed5	sp|Q9CXE7|TMED5_MOUSE Transmembrane emp24 domain-containing protein 5 OS=Mus musculus OX=10090 GN=Tmed5 PE=1 SV=1;tr|E9PXY3|E9PXY3_MOUSE Transmembrane emp24 domain-containing protein 5 OS=Mus musculus OX=10090 GN=Tmed5 PE=1 SV=1	2.03132	0.0901818	0.586936	3.40407	0.629869	0.726181	-0.444808	-1.28576	25.6369	25.967	25.8734	25.5993	25.0826	25.0183	24.9669	25.3515	24.9429	24.9448	24.4002	24.5586	25.061	24.9927	24.5511	24.7367	24.9706	26.415	24.9775	24.6879	4	4	4	17	17	17	26.172	0	22.136	12	41
Heterogeneous nuclear ribonucleoprotein H;Heterogeneous nuclear ribonucleoprotein H			2.07543	0.0882632	0.581967	3.473	0.492575	0.801658	0.268128	1.05631	25.0456	25.1706	24.5727	24.6324	24.391	24.0473	23.9828	24.385	24.1507	24.3367	24.4868	24.5894	24.2296	23.4161	23.785	24.2928	23.6476	23.6655	23.9149	23.6454	9	9	3	27.6	27.6	10	49.199	0	211.01	18	104
NAD(P) transhydrogenase			1.50926	0.143765	0.57954	2.61363	0.250545	0.912052	-0.0856163	-0.605486	22.6321	22.5836	22.8642	23.2864	22.9836	22.7073	22.0329	21.7478	22.6408	22.3234	23.2703	23.3228	23.5427	23.3797	23.5255	23.9109	23.4041	23.4467	23.1114	23.5961	13	13	13	16.5	16.5	16.5	113.84	0	50.344	48	71
Macrophage migration inhibitory factor	Mif	sp|P34884|MIF_MOUSE Macrophage migration inhibitory factor OS=Mus musculus OX=10090 GN=Mif PE=1 SV=2	1.23932	0.18728	0.577334	2.21495	1.10125	0.539503	0.339687	2.0106	24.1943	24.5298	24.8103	23.8223	23.5392	23.8129	23.8205	23.7633	23.2462	23.3663	24.6465	25.2186	24.8057	24.9594	24.9585	24.4068	25.023	24.7311	24.521	24.2081	4	4	4	65.2	65.2	65.2	12.504	0	69.947	6	57
Histone H2B type 1-C/E/G;Histone H2B type 1-H;Histone H2B type 1-F/J/L;Histone H2B type 1-M;Histone H2B type 1-B;Histone H2B type 2-B;Histone H2B type 1-P;Histone H2B type 1-K;Histone H2B	Hist1h2bc;Hist1h2bh;Hist1h2bf;Hist1h2bm;Hist1h2bb;Hist2h2bb;Hist1h2bp;Hist1h2bk;Hist1h2br	sp|Q6ZWY9|H2B1C_MOUSE Histone H2B type 1-C/E/G OS=Mus musculus OX=10090 GN=H2bc4 PE=1 SV=3;sp|Q64478|H2B1H_MOUSE Histone H2B type 1-H OS=Mus musculus OX=10090 GN=H2bc9 PE=1 SV=3;sp|P10853|H2B1F_MOUSE Histone H2B type 1-F/J/L OS=Mus musculus OX=10090 GN=H2b	0.466195	0.54126	0.570618	1.01053	0.205726	0.930329	0.251508	0.511684	27.6754	28.8057	27.027	27.0337	26.0481	27.4881	27.5933	26.3881	26.3696	25.8976	27.3714	28.9274	26.871	26.7094	26.564	27.8119	27.2108	26.5471	27.062	26.5539	5	5	5	32.5	32.5	32.5	13.906	0	82.177	7	110
60S ribosomal protein L22-like 1	Rpl22l1	sp|Q9D7S7|RL22L_MOUSE Ribosomal protein eL22-like 1 OS=Mus musculus OX=10090 GN=Rpl22l1 PE=1 SV=1	0.661772	0.405361	0.568715	1.33734	0.245317	0.915166	-0.27175	-0.594763	21.2847	20.3858	22.0328	22.0473	21.7097	21.8055	20.657	20.928	20.0385	21.1877	20.8347	19.9616	20.2841	20.1085	21.7854	20.7609	22.052	20.535	20.7755	20.2097	1	1	1	19.7	19.7	19.7	14.467	0	3.4176	4	8
Protein odr-4 homolog	Odr4;BC003331	sp|Q4PJX1|ODR4_MOUSE Protein odr-4 homolog OS=Mus musculus OX=10090 GN=Odr4 PE=1 SV=2;tr|A0A0A0MQB0|A0A0A0MQB0_MOUSE Protein odr-4 homolog OS=Mus musculus OX=10090 GN=Odr4 PE=1 SV=1	0.633313	0.420852	0.566813	1.29135	0.477877	0.808934	0.687167	1.03088	22.1512	21.2635	21.0847	21.6056	21.972	20.5258	21.7659	22.1547	20.1013	20.6952	21.6625	22.1644	22.1666	20.581	20.6722	20.124	22.0151	22.2561	19.5952	19.8205	2	2	2	6.7	6.7	6.7	49.997	0	4.9251	22	13
Eukaryotic translation initiation factor 5A-1;Eukaryotic translation initiation factor 5A	Eif5a	sp|P63242|IF5A1_MOUSE Eukaryotic translation initiation factor 5A-1 OS=Mus musculus OX=10090 GN=Eif5a PE=1 SV=2;tr|A0A0A0MQM0|A0A0A0MQM0_MOUSE Eukaryotic translation initiation factor 5A (Fragment) OS=Mus musculus OX=10090 GN=Eif5a PE=1 SV=1;tr|J3QPS8|J3QP	2.80184	0.0541961	0.561876	4.6818	1.04755	0.554505	0.336766	1.93066	25.659	26.1328	26.1479	25.7006	25.8642	25.1445	25.4452	25.4655	25.2589	25.381	25.4939	25.7638	25.0733	24.9881	25.159	25.2746	25.033	24.762	24.9737	24.7509	6	6	6	42.9	42.9	42.9	16.832	0	250.18	8	153
LDLR chaperone MESD	Mesdc2	sp|Q9ERE7|MESD_MOUSE LRP chaperone MESD OS=Mus musculus OX=10090 GN=Mesd PE=1 SV=1;tr|D3YVR4|D3YVR4_MOUSE LRP chaperone MESD (Fragment) OS=Mus musculus OX=10090 GN=Mesd PE=1 SV=1	3.00648	0.0487778	0.561344	5.05332	0.467676	0.812305	0.232876	1.01311	24.1881	24.1445	24.4772	24.1476	24.3156	23.8775	23.5065	23.9419	23.6183	23.5222	23.8795	23.0897	23.6543	23.4477	24.2125	23.1395	23.4563	23.1183	23.6686	23.7367	7	7	7	39.3	39.3	39.3	25.206	0	95.273	10	59
Thrombospondin-1	Thbs1	sp|P35441|TSP1_MOUSE Thrombospondin-1 OS=Mus musculus OX=10090 GN=Thbs1 PE=1 SV=1;tr|Q80YQ1|Q80YQ1_MOUSE Thrombospondin 1 OS=Mus musculus OX=10090 GN=Thbs1 PE=1 SV=1	2.35335	0.0727347	0.559588	3.91774	3.33635	0.142	0.368992	5.68757	24.2098	23.5738	24.1516	23.6259	24.0536	23.4967	23.4314	23.3328	23.2133	23.3426	22.7582	23.0005	22.924	22.8183	23.0511	22.529	22.544	22.6505	22.4308	22.5527	14	14	8	15.4	15.4	9.5	129.65	0	117.12	64	90
Matrix-remodeling-associated protein 7	Mxra7	sp|Q9CZH7|MXRA7_MOUSE Matrix-remodeling-associated protein 7 OS=Mus musculus OX=10090 GN=Mxra7 PE=1 SV=2;tr|Q9D1T2|Q9D1T2_MOUSE Matrix-remodelling associated 7 OS=Mus musculus OX=10090 GN=Mxra7 PE=1 SV=1	0.476425	0.532301	0.559231	1.02836	0.943466	0.607244	-2.18246	-1.7745	21.1913	20.5826	20.0451	20.9256	23.0028	20.9817	21.1811	20.4567	20.2246	20.1072	19.7434	19.183	24.6533	24.2119	24.4262	24.2581	24.5372	25.0979	24.7276	24.5091	2	2	2	31.5	31.5	31.5	19.457	0	79.419	7	37
Beta-glucuronidase	Gusb	sp|P12265|BGLR_MOUSE Beta-glucuronidase OS=Mus musculus OX=10090 GN=Gusb PE=1 SV=2	0.602685	0.44263	0.557893	1.24134	0.262023	0.906729	0.089542	0.628837	21.9683	22.2346	22.2069	21.9949	21.909	22.1136	21.9027	21.8776	21.8952	19.7351	23.0018	22.6326	22.7705	22.6202	22.4221	22.2707	22.8625	22.6949	22.4532	22.7182	5	5	5	13.4	13.4	13.4	74.194	0	16.707	31	30
Blood vessel epicardial substance	Bves	sp|Q9ES83|POPD1_MOUSE Blood vessel epicardial substance OS=Mus musculus OX=10090 GN=Bves PE=1 SV=1	2.88095	0.048	0.556028	4.82357	0.568259	0.746574	0.59563	1.18443	24.4553	24.3873	24.2931	24.289	24.1811	23.8227	23.9469	23.8473	23.8564	23.3522	23.135	23.3372	23.5559	23.3477	23.3336	23.3095	23.1931	23.0103	20.773	23.4453	5	5	5	22.3	22.3	22.3	41.015	0	21.584	14	29
Apolipoprotein O	Apoo	sp|Q9DCZ4|MIC26_MOUSE MICOS complex subunit Mic26 OS=Mus musculus OX=10090 GN=Apoo PE=1 SV=2	0.323063	0.661565	0.555815	0.749061	0.329808	0.868691	-0.156256	-0.761975	20.3226	23.1393	23.2567	23.5492	23.0936	23.1676	21.0189	22.2752	22.9668	21.1538	22.7787	22.6145	22.8438	22.6134	22.6307	23.5589	22.6427	22.6228	22.4333	23.0045	3	3	3	25.8	25.8	25.8	22.604	0	6.2443	9	32
Metalloproteinase inhibitor 3	Timp3	sp|P39876|TIMP3_MOUSE Metalloproteinase inhibitor 3 OS=Mus musculus OX=10090 GN=Timp3 PE=1 SV=1;tr|E9QAB2|E9QAB2_MOUSE Tissue inhibitor of metalloproteinase 3 (Fragment) OS=Mus musculus OX=10090 GN=Timp3 PE=1 SV=1	0.55725	0.469555	0.554998	1.16607	0.280971	0.897561	0.153075	0.666843	22.7664	22.5042	22.7065	21.8839	21.8001	20.1528	22.6525	22.2433	22.0336	21.8038	21.3125	21.4998	21.3072	21.4268	21.1851	21.0201	21.5012	21.9073	20.7641	20.7735	2	2	2	9.5	9.5	9.5	24.182	0	3.3516	11	21
Very-long-chain enoyl-CoA reductase	Tecr	sp|Q9CY27|TECR_MOUSE Very-long-chain enoyl-CoA reductase OS=Mus musculus OX=10090 GN=Tecr PE=1 SV=1;tr|G3UWE1|G3UWE1_MOUSE Trans-2	2.03209	0.0905366	0.554404	3.40527	0.0303357	1	-0.019442	-0.0873591	25.5696	25.5447	25.126	25.2085	24.8928	24.7954	24.7489	24.8663	24.3237	24.8354	25.1083	25.0606	25.4721	25.2518	24.7468	25.262	25.0214	25.6678	24.5206	25.265	7	7	7	19.2	19.2	19.2	36.09	0	62.924	13	58
Adenosine 3-phospho 5-phosphosulfate transporter 1	Slc35b2	sp|Q91ZN5|S35B2_MOUSE Adenosine 3-phospho 5-phosphosulfate transporter 1 OS=Mus musculus OX=10090 GN=Slc35b2 PE=1 SV=1;tr|A0A286YE16|A0A286YE16_MOUSE Solute carrier family 35	2.14333	0.0827626	0.550009	3.57993	0.0425806	0.996544	-0.0206333	-0.121088	23.9069	23.7339	24.2244	23.9615	24.0595	23.944	23.3433	23.2483	23.3265	23.274	23.5953	23.2014	23.2736	23.741	23.8697	23.9539	23.5229	23.417	23.3042	23.586	5	5	5	12.3	12.3	12.3	47.369	0	19.674	15	30
Stomatin-like protein 2			2.2402	0.0756098	0.547911	3.73436	0.114366	0.966744	-0.0472126	-0.304548	23.3508	22.9307	23.3991	23.3645	23.3254	23.1042	22.5725	22.4906	22.9023	22.5613	22.7715	23.2363	23.3163	23.2534	23.187	23.5922	23.0972	22.9924	22.96	23.3588	8	8	8	35.4	35.4	35.4	38.384	0	53.551	18	79
Transient receptor potential cation channel subfamily M member 4	Trpm4	sp|Q7TN37|TRPM4_MOUSE Transient receptor potential cation channel subfamily M member 4 OS=Mus musculus OX=10090 GN=Trpm4 PE=1 SV=1;tr|A0A1B0GS49|A0A1B0GS49_MOUSE Transient receptor potential cation channel	0.670445	0.399001	0.545071	1.35127	0.240274	0.91752	-0.265344	-0.584369	21.0323	21.1454	21.2186	21.5103	21.6069	20.0754	21.725	20.468	19.8856	21.634	21.08	20.5145	21.0407	20.1407	21.85	21.755	21.0834	19.87	21.604	21.6402	2	2	2	1.7	1.7	1.7	135.76	0.0035753	2.3262	53	5
Lysosomal alpha-mannosidase	Man2b1	sp|O09159|MA2B1_MOUSE Lysosomal alpha-mannosidase OS=Mus musculus OX=10090 GN=Man2b1 PE=1 SV=4	1.02886	0.2385	0.545056	1.90276	0.39479	0.849424	-0.375063	-0.883153	21.4875	20.9059	21.4559	21.083	21.0142	20.7758	19.8407	21.2871	20.2832	21.0344	20.1057	21.7324	22.1093	22.2304	22.1414	22.123	21.7463	22.3784	22.2981	21.6487	4	4	4	4.7	4.7	4.7	114.65	0	23.882	42	19
Dynamin-1-like protein	Dnm1l	sp|Q8K1M6|DNM1L_MOUSE Dynamin-1-like protein OS=Mus musculus OX=10090 GN=Dnm1l PE=1 SV=3;tr|A0A2U3TZ67|A0A2U3TZ67_MOUSE Dynamin-1-like protein OS=Mus musculus OX=10090 GN=Dnm1l PE=1 SV=1	2.12724	0.0841135	0.544284	3.55449	0.101745	0.970238	0.0841129	0.273842	22.2598	22.3717	22.0029	21.8172	21.6234	21.5386	21.5809	21.2343	21.414	21.5859	21.437	21.8067	21.1345	20.1714	20.9136	21.3899	21.1365	21.1221	20.7569	20.6372	4	4	4	10.1	10.1	10.1	81.824	0	7.5746	50	20
40S ribosomal protein SA	Rpsa	sp|P14206|RSSA_MOUSE Small ribosomal subunit protein uS2 OS=Mus musculus OX=10090 GN=Rpsa PE=1 SV=4;tr|A0A1L1SRW0|A0A1L1SRW0_MOUSE 40S ribosomal protein SA (Fragment) OS=Mus musculus OX=10090 GN=Rpsa PE=1 SV=1	1.86417	0.1	0.541476	3.14643	0.577211	0.741362	0.283721	1.19931	24.1875	24.4541	24.0693	23.9939	23.6181	23.4289	23.7	23.8401	23.3062	23.3403	23.9717	24.2323	23.2815	23.45	23.3473	23.599	23.2911	23.636	23.4848	22.8533	6	6	6	29.2	29.2	29.2	32.838	0	95.09	13	64
CD99 antigen-like protein 2	Cd99l2	sp|Q8BIF0|C99L2_MOUSE CD99 antigen-like protein 2 OS=Mus musculus OX=10090 GN=Cd99l2 PE=1 SV=1;tr|I7HJQ8|I7HJQ8_MOUSE CD99 antigen-like protein 2 OS=Mus musculus OX=10090 GN=Cd99l2 PE=1 SV=1;tr|A2AP74|A2AP74_MOUSE CD99 antigen-like protein 2 OS=Mus musculu	1.24269	0.187644	0.540776	2.21992	0.0694811	0.989473	-0.0680775	-0.192489	22.0887	22.2648	21.7809	22.306	22.22	21.7901	21.9618	21.7083	20.7096	21.7866	21.6438	21.7106	20.6143	21.8185	21.4009	21.8478	21.6243	21.3785	20.5151	22.1629	4	4	4	27	27	27	25.463	0	9.4998	12	14
Cytochrome b-c1 complex subunit 1			1.93705	0.0968865	0.539573	3.25812	0.435992	0.834419	-0.10246	-0.957307	25.4109	25.1318	25.6244	25.7351	25.5463	25.2761	24.6776	24.7195	25.2427	24.8348	25.5147	25.7018	25.6578	25.2883	25.4639	25.8726	25.7049	25.4218	25.5183	25.6211	15	15	15	49.2	49.2	49.2	52.851	0	323.31	21	269
28S ribosomal protein S7			0.591498	0.448747	0.538604	1.22294	0.602919	0.734	0.661888	1.24173	19.9362	21.0425	20.6999	21.4117	22.0285	21.2918	20.8833	20.3721	20.0212	19.8573	21.6044	21.5256	21.3087	21.8445	20.2456	19.8212	19.716	21.5696	21.8918	20.2207	4	4	4	22.3	22.3	22.3	28.062	0	6.408	13	7
Succinate dehydrogenase [ubiquinone] iron-sulfur subunit			2.02461	0.0906988	0.536129	3.39363	0.0804963	0.981675	-0.0324627	-0.220754	24.1276	24.0126	24.0266	24.6277	24.0063	23.7153	23.3999	23.577	23.9778	23.4501	24.0598	24.051	24.4387	24.1017	24.0772	24.5777	24.1678	23.7776	24.1429	24.2248	8	8	8	30.9	30.9	30.9	31.814	0	63.741	19	61
NADH dehydrogenase [ubiquinone] 1 beta subcomplex subunit 10	Ndufb10	sp|Q9DCS9|NDUBA_MOUSE NADH dehydrogenase [ubiquinone] 1 beta subcomplex subunit 10 OS=Mus musculus OX=10090 GN=Ndufb10 PE=1 SV=3;tr|D3YUK4|D3YUK4_MOUSE NADH dehydrogenase [ubiquinone] 1 beta subcomplex subunit 10 (Fragment) OS=Mus musculus OX=10090 GN=Nduf	1.64585	0.123319	0.534423	2.81688	1.11888	0.530813	-0.267533	-2.03677	23.6839	23.3133	23.4941	23.9566	23.8871	23.5367	22.7548	22.898	23.3941	23.0791	23.5666	23.6511	23.7582	23.1484	23.731	23.9625	24.0385	23.6539	23.7806	23.7574	5	5	5	36.9	36.9	36.9	21.024	0	26.24	10	64
Target of Myb protein 1	Tom1	sp|O88746|TOM1_MOUSE Target of Myb1 membrane trafficking protein OS=Mus musculus OX=10090 GN=Tom1 PE=1 SV=1;tr|Q3UDC3|Q3UDC3_MOUSE Target of myb1 trafficking protein OS=Mus musculus OX=10090 GN=Tom1 PE=1 SV=1	5.85325	0.0186667	0.532515	12.686	1.09201	0.541338	0.305529	1.99687	22.9006	22.7752	22.9352	22.9019	23.0118	22.3558	22.3168	22.381	22.3874	22.4212	22.823	22.6091	22.5422	22.3504	22.1586	22.0256	22.3702	22.2149	21.8981	22.4469	5	5	5	17.9	17.9	17.9	54.325	0	49.641	22	29
Protein eva-1 homolog B	Eva1b	sp|Q8K2Y3|EVA1B_MOUSE Protein eva-1 homolog B OS=Mus musculus OX=10090 GN=Eva1b PE=1 SV=1	1.36015	0.172029	0.532145	2.39322	0.696882	0.709592	-0.477972	-1.3935	20.7061	20.8806	20.7263	21.4006	21.3923	20.3817	20.667	20.0943	21.0044	20.2977	21.5459	20.3565	21.9061	21.5903	20.3278	21.4711	21.7757	21.436	21.8314	21.6023	2	2	2	33.5	33.5	33.5	18.291	0	15.923	3	11
Heterogeneous nuclear ribonucleoproteins A2/B1	Hnrnpa2b1	sp|O88569|ROA2_MOUSE Heterogeneous nuclear ribonucleoproteins A2/B1 OS=Mus musculus OX=10090 GN=Hnrnpa2b1 PE=1 SV=2;tr|A0A0N4SUM2|A0A0N4SUM2_MOUSE Heterogeneous nuclear ribonucleoprotein A2/B1 (Fragment) OS=Mus musculus OX=10090 GN=Hnrnpa2b1 PE=1 SV=1	1.19815	0.197391	0.531168	2.15414	0.809482	0.657703	0.52993	1.56995	25.4204	25.9242	24.8774	24.958	24.9744	25.135	24.4402	24.3968	24.5664	24.9602	25.1972	25.4881	24.5432	24.0559	24.1771	24.7863	24.3066	23.7427	24.1475	23.8286	8	8	8	19.3	19.3	19.3	37.402	0	71.492	20	122
Peroxisomal acyl-coenzyme A oxidase 1	Acox1	sp|Q9R0H0|ACOX1_MOUSE Peroxisomal acyl-coenzyme A oxidase 1 OS=Mus musculus OX=10090 GN=Acox1 PE=1 SV=5;tr|A2A848|A2A848_MOUSE Peroxisomal acyl-coenzyme A oxidase 1 (Fragment) OS=Mus musculus OX=10090 GN=Acox1 PE=1 SV=1	1.31013	0.17669	0.530341	2.31942	0.289525	0.894615	0.271983	0.683789	21.6736	21.4754	21.8756	21.7411	21.7532	20.7208	20.7822	20.9772	21.5889	21.798	21.9991	21.7789	22.0476	21.8722	22.2016	20.1497	22.1128	21.9698	22.1435	22.1636	8	8	8	20.6	20.6	20.6	74.648	0	24.283	34	15
NADH dehydrogenase [ubiquinone] iron-sulfur protein 2			1.50331	0.144197	0.528945	2.60481	0.208487	0.931525	0.0763988	0.517592	23.1566	22.9099	22.9888	23.5987	23.2157	22.8439	22.1329	22.4574	23.0901	22.7006	23.0467	23.271	23.1774	22.7407	23.0925	23.2921	23.177	22.6513	22.809	23.0169	13	13	13	39.5	39.5	39.5	52.625	0	103.14	26	76
Amyloid-like protein 2	Aplp2	sp|Q06335|APLP2_MOUSE Amyloid beta precursor like protein 2 OS=Mus musculus OX=10090 GN=Aplp2 PE=1 SV=4;tr|Q60709|Q60709_MOUSE Amyloid beta (A4) precursor-like protein 2 OS=Mus musculus OX=10090 GN=Aplp2 PE=1 SV=1;tr|A0A1L1SS44|A0A1L1SS44_MOUSE Amyloid bet	3.09145	0.0537931	0.528484	5.21234	0.270635	0.901874	-0.33712	-0.646193	23.5308	23.6003	23.8373	23.6167	23.4534	23.0062	23.0103	23.3713	22.9137	23.0944	22.1976	22.2612	22.3027	20.0469	23.0314	22.313	21.7844	22.5632	22.4093	22.4556	3	3	3	7.2	7.2	7.2	80.466	0	10.19	28	19
Acetylcholine receptor subunit alpha	Chrna1	sp|P04756|ACHA_MOUSE Acetylcholine receptor subunit alpha OS=Mus musculus OX=10090 GN=Chrna1 PE=1 SV=1	0.560631	0.467103	0.527642	1.17171	2.63589	0.176333	0.723845	4.39159	21.634	21.5697	21.9934	21.1089	21.3429	19.9453	21.813	21.3506	21.877	20.0248	23.0286	22.8861	22.9479	23.0681	23.0674	21.8951	22.352	22.569	21.9067	22.6562	4	4	4	13.6	13.6	13.6	51.938	0	21.999	20	20
Growth arrest-specific protein 1	Gas1	sp|Q01721|GAS1_MOUSE Growth arrest-specific protein 1 OS=Mus musculus OX=10090 GN=Gas1 PE=1 SV=2;tr|A0A286YD87|A0A286YD87_MOUSE Growth arrest specific 1 OS=Mus musculus OX=10090 GN=Gas1 PE=1 SV=1	0.316678	0.667022	0.524789	0.736773	0.271475	0.900981	-0.122887	-0.647878	21.4066	20.1665	20.3418	22.5103	22.4823	19.5253	20.6464	21.1414	20.3864	22.5841	22.9977	23.0311	23.6081	23.5541	23.4596	23.0529	23.513	23.3535	23.9022	23.4434	3	3	3	17.8	17.8	17.8	35.694	0	15.563	18	13
NADH-ubiquinone oxidoreductase 75 kDa subunit			1.91655	0.0979167	0.523899	3.22661	0.210196	0.931856	0.0494114	0.52124	23.6721	23.4927	23.6184	23.9614	23.7045	23.5858	22.8538	22.9842	23.426	22.9798	23.7555	23.735	23.7996	23.6161	23.5595	23.9036	23.6042	23.5246	23.4342	23.7521	20	20	20	39.8	39.8	39.8	79.776	0	295.19	42	196
Mitochondrial import inner membrane translocase subunit Tim13	Timm13	sp|P62075|TIM13_MOUSE Mitochondrial import inner membrane translocase subunit Tim13 OS=Mus musculus OX=10090 GN=Timm13 PE=1 SV=1;tr|A0A1W2P756|A0A1W2P756_MOUSE Mitochondrial import inner membrane translocase subunit OS=Mus musculus OX=10090 GN=Timm13 PE=1	1.23578	0.187938	0.521411	2.20973	0.130654	0.959513	0.0434738	0.343334	23.2122	23.6543	23.7902	23.3627	23.3951	22.5085	23.0638	23.6801	22.5602	22.9947	22.392	22.3528	22.7796	22.7595	22.7542	22.6838	22.5858	22.668	22.6409	22.2423	4	4	4	53.7	53.7	53.7	10.458	0	16.16	6	44
Tripeptidyl-peptidase 1	Tpp1	sp|O89023|TPP1_MOUSE Tripeptidyl-peptidase 1 OS=Mus musculus OX=10090 GN=Tpp1 PE=1 SV=2	2.07323	0.0875584	0.520982	3.46955	0.794212	0.664879	-0.260777	-1.5463	24.5305	24.2769	24.7782	24.0627	24.5275	23.9647	23.903	24.1993	23.8393	23.6646	24.3795	24.6143	24.3024	24.0144	24.4009	24.1439	24.8845	24.8287	24.7185	24.4398	7	7	7	25.3	25.3	25.3	61.341	0	160.5	22	109
Cell division control protein 42 homolog	Cdc42	sp|P60766|CDC42_MOUSE Cell division control protein 42 homolog OS=Mus musculus OX=10090 GN=Cdc42 PE=1 SV=2	3.62336	0.0443333	0.519037	6.27933	0.0570659	0.992854	-0.0326584	-0.159973	26.1429	26.2067	26.1754	26.1744	25.8903	25.3733	25.6745	25.616	25.6204	25.7105	26.235	26.0417	26.094	26.8348	26.1592	25.9301	26.4816	26.1923	26.7655	26.1585	9	8	8	57.6	51.8	51.8	21.258	0	147.12	9	139
Succinate dehydrogenase [ubiquinone] flavoprotein subunit			2.61594	0.0586286	0.516917	4.35732	0.323021	0.867519	-0.065686	-0.74898	25.0325	24.8331	25.0947	25.0233	24.77	24.762	24.2839	24.2407	24.5729	24.3095	24.9166	25.1568	25.229	25.1199	25.0721	25.4338	25.0471	25.1383	25.0556	25.1479	17	17	17	37	37	37	72.585	0	277.04	33	208
Tubulin beta-6 chain	Tubb6	sp|Q922F4|TBB6_MOUSE Tubulin beta-6 chain OS=Mus musculus OX=10090 GN=Tubb6 PE=1 SV=1	0.604626	0.441647	0.516189	1.24453	0.159459	0.952205	0.266589	0.40982	22.2939	22.1286	21.9942	22.0658	21.856	19.9383	21.9098	21.9681	22.1703	21.7711	22.3447	22.565	22.4924	20.6003	22.6832	22.9422	22.5096	21.4432	22.4304	20.0272	11	3	3	38.5	11.9	11.9	50.09	0	8.2672	20	14
T-complex protein 1 subunit beta	Cct2	sp|P80314|TCPB_MOUSE T-complex protein 1 subunit beta OS=Mus musculus OX=10090 GN=Cct2 PE=1 SV=4	2.8762	0.0471667	0.515406	4.81499	2.31206	0.2365	0.35174	3.85042	25.0893	25.2979	25.1863	25.4163	25.1541	24.9449	24.4147	24.637	24.8268	24.7434	24.4328	24.5045	24.4493	24.3313	24.3275	24.2959	24.1217	23.7894	23.9709	24.1088	19	19	19	50.7	50.7	50.7	57.477	0	270.35	32	262
Calcium uniporter protein			1.10463	0.216195	0.515292	2.01562	0.161346	0.950688	-0.0923958	-0.414087	22.95	22.619	22.8313	23.3026	22.9788	22.9907	21.6236	22.5976	22.6289	22.2644	23.3354	23.374	23.5898	22.6632	23.3803	23.9228	22.9759	23.4165	23.1998	23.2897	7	7	7	27.1	27.1	27.1	39.681	0	84.246	16	48
Retinoid-inducible serine carboxypeptidase	Scpep1	sp|Q920A5|RISC_MOUSE Retinoid-inducible serine carboxypeptidase OS=Mus musculus OX=10090 GN=Scpep1 PE=1 SV=2	1.20988	0.194276	0.512342	2.17148	0.0821249	0.979753	0.0407898	0.224888	25.422	25.1803	25.8355	24.7673	24.9287	24.8811	24.7561	25.1339	24.3935	24.4076	25.2941	24.9529	24.7411	24.3607	24.6836	24.4653	24.8514	24.6393	24.8698	25.0029	11	11	11	32.1	32.1	32.1	50.964	0	113.69	20	158
Early endosome antigen 1	Eea1	sp|Q8BL66|EEA1_MOUSE Early endosome antigen 1 OS=Mus musculus OX=10090 GN=Eea1 PE=1 SV=2	0.816823	0.318942	0.509968	1.58129	0.00414494	1	-0.00354004	-0.0122821	20.8152	21.5961	22.1412	21.1141	22.0827	21.4541	21.4825	20.849	20.4959	20.9179	20.6829	20.5458	20.6456	20.6827	22.0256	21.0268	21.1195	20.6961	20.8217	20.9363	7	7	7	6.7	6.7	6.7	160.91	0	11.835	83	15
Glycine amidinotransferase			1.92914	0.0969149	0.508488	3.24595	0.683325	0.717264	-0.18197	-1.37188	23.0154	23.322	23.1292	23.1054	22.8431	23.0036	22.4836	22.186	22.7101	22.4893	23.1655	23.4759	23.4748	23.3148	23.3558	23.6835	23.0668	23.6112	23.6275	23.7078	14	14	14	52	52	52	48.297	0	131.5	26	120
Adenylate kinase 2			3.37667	0.0475789	0.508047	5.76834	0.0592531	0.991484	-0.0200283	-0.165754	24.1656	24.1923	24.2924	24.3332	23.9927	23.8721	23.5554	23.8075	23.6435	23.5574	23.4187	23.5076	23.471	23.483	23.3644	23.918	23.2935	23.4835	23.2763	23.3736	11	11	11	57.3	57.3	57.3	26.468	0	71.002	14	132
Prohibitin	Phb	sp|P67778|PHB1_MOUSE Prohibitin 1 OS=Mus musculus OX=10090 GN=Phb1 PE=1 SV=1;tr|Q5SQG5|Q5SQG5_MOUSE Prohibitin (Fragment) OS=Mus musculus OX=10090 GN=Phb1 PE=1 SV=1	1.79679	0.10619	0.50458	3.04398	0.131253	0.95933	-0.0570496	-0.344745	26.1497	25.9267	26.039	26.3938	26.2047	25.9951	25.3982	25.2831	25.9644	25.5502	25.5258	25.8238	25.7995	25.2429	25.3992	26.0489	25.5497	25.3811	25.4123	25.6845	15	15	15	67.3	67.3	67.3	29.82	0	323.31	18	295
Ragulator complex protein LAMTOR2	Lamtor2	sp|Q9JHS3|LTOR2_MOUSE Ragulator complex protein LAMTOR2 OS=Mus musculus OX=10090 GN=Lamtor2 PE=1 SV=1	2.52799	0.0635325	0.502313	4.20777	0.626108	0.724438	0.152233	1.27964	24.6639	24.4559	24.7326	24.1585	24.4209	23.9548	23.8788	24.2207	23.8738	23.9922	24.778	24.6949	24.4945	24.7581	24.6617	24.4378	24.684	24.3218	24.8646	24.3178	7	7	7	90.4	90.4	90.4	13.48	0	164.73	6	180
	Pi4ka	sp|E9Q3L2|PI4KA_MOUSE Phosphatidylinositol 4-kinase alpha OS=Mus musculus OX=10090 GN=Pi4ka PE=1 SV=2;tr|A0A338P7D3|A0A338P7D3_MOUSE Phosphatidylinositol 4-kinase alpha (Fragment) OS=Mus musculus OX=10090 GN=Pi4ka PE=1 SV=1;tr|A0A140T8I9|A0A140T8I9_MOUSE 1	0.789998	0.331124	0.5015	1.53976	0.244402	0.915627	-0.216208	-0.592882	21.6227	21.2222	20.3971	20.1438	20.3818	20.1383	20.8753	20.1602	20.1217	19.9645	20.6417	20.2032	19.9742	20.9826	20.827	21.3237	20.024	21.6168	20.5251	20.2201	2	2	2	1	1	1	237.04	0.00074074	2.6327	117	4
Serine/arginine-rich splicing factor 10	Srsf10;Srsf12	sp|Q9R0U0|SRS10_MOUSE Serine/arginine-rich splicing factor 10 OS=Mus musculus OX=10090 GN=Srsf10 PE=1 SV=2;tr|Q3TFP0|Q3TFP0_MOUSE Serine and arginine-rich splicing factor 10 OS=Mus musculus OX=10090 GN=Srsf10 PE=1 SV=1;tr|A3KG57|A3KG57_MOUSE Serine and arg	0.25374	0.727532	0.500945	0.612012	0.067796	0.989293	0.145415	0.188118	20.1352	20.7017	22.7453	22.6752	23.0094	20.6441	22.4386	20.1123	20.6168	22.9503	22.4514	22.3386	19.0693	19.554	19.5893	20.247	20.673	20.0563	21.248	20.0513	2	2	2	10.3	10.3	10.3	31.3	0	16.569	9	18
NADH dehydrogenase [ubiquinone] flavoprotein 1			1.76723	0.107527	0.498175	2.99925	0.597537	0.736091	-0.122538	-1.23288	23.9207	23.9638	23.8349	24.1546	23.7915	23.8017	23.0096	23.3541	23.7694	23.2398	23.8723	23.9878	24.0027	23.8183	23.8655	24.3787	23.8832	23.9362	23.896	24.0653	14	14	14	40.9	40.9	40.9	50.834	0	78.319	22	116
Receptor-type tyrosine-protein phosphatase delta;Protein-tyrosine-phosphatase	Ptprd	sp|Q64487|PTPRD_MOUSE Receptor-type tyrosine-protein phosphatase delta OS=Mus musculus OX=10090 GN=Ptprd PE=1 SV=3;tr|Q5SPA9|Q5SPA9_MOUSE protein-tyrosine-phosphatase OS=Mus musculus OX=10090 GN=Ptprd PE=1 SV=1;tr|G3UYU6|G3UYU6_MOUSE protein-tyrosine-phosp	1.16787	0.203094	0.496869	2.10937	0.938772	0.606611	0.521252	1.76741	21.6364	20.8585	21.7218	21.5161	21.5963	20.7378	21.4998	21.2866	20.6643	20.6562	21.81	21.5936	21.5417	21.7269	22.0898	20.1408	21.5821	21.5574	21.5932	21.2822	7	2	2	5.2	1.5	1.5	214.41	0	7.2977	92	17
Gamma-secretase subunit PEN-2	Psenen	sp|Q9CQR7|PEN2_MOUSE Gamma-secretase subunit PEN-2 OS=Mus musculus OX=10090 GN=Psenen PE=1 SV=1;tr|A0A140LHQ1|A0A140LHQ1_MOUSE Presenilin enhancer gamma secretase subunit OS=Mus musculus OX=10090 GN=Psenen PE=1 SV=1;tr|A0A140LHM2|A0A140LHM2_MOUSE Gamma-sec	0.254719	0.727226	0.496774	0.614007	0.306645	0.878054	0.674096	0.717335	23.3203	20.9931	23.5046	21.1465	23.2456	23.052	20.5742	22.582	20.4964	23.0216	22.9803	22.7707	22.9822	20.8386	19.626	19.6764	22.6295	22.7021	20.8686	19.9508	2	2	2	31.7	31.7	31.7	11.999	0	4.6409	4	14
Signal peptidase complex catalytic subunit SEC11A;Signal peptidase complex catalytic subunit SEC11	Sec11a	sp|Q9R0P6|SC11A_MOUSE Signal peptidase complex catalytic subunit SEC11A OS=Mus musculus OX=10090 GN=Sec11a PE=1 SV=1;tr|D3YWT0|D3YWT0_MOUSE Signal peptidase complex catalytic subunit SEC11 OS=Mus musculus OX=10090 GN=Sec11a PE=1 SV=1;tr|D3Z569|D3Z569_MOUSE	0.211163	0.776089	0.495281	0.523301	0.376504	0.849111	-0.593726	-0.849611	20.2199	22.8698	22.9152	22.7971	22.6931	22.8534	23.1906	19.3836	23.1375	20.4536	23.2313	23.2631	23.9403	23.9373	20.2219	23.2634	23.5955	23.8488	23.4287	23.4261	2	2	2	11.2	11.2	11.2	20.626	0	10.991	10	32
V-type proton ATPase subunit F	Atp6v1f	sp|Q9D1K2|VATF_MOUSE V-type proton ATPase subunit F OS=Mus musculus OX=10090 GN=Atp6v1f PE=1 SV=2	1.7049	0.11579	0.495277	2.90537	1.44671	0.462428	0.488007	2.52104	24.8334	24.7809	24.9379	24.0272	24.7999	24.2093	24.1908	24.3087	24.0288	24.1653	25.1797	24.8634	24.6525	24.7326	25.0795	24.7211	24.8126	23.886	24.3348	24.3132	5	5	5	54.6	54.6	54.6	13.37	0	107.56	8	83
Alpha-galactosidase A	Gla	sp|P51569|AGAL_MOUSE Alpha-galactosidase A OS=Mus musculus OX=10090 GN=Gla PE=1 SV=1;tr|Q8BGZ6|Q8BGZ6_MOUSE Alpha-galactosidase OS=Mus musculus OX=10090 GN=Gla PE=1 SV=1	0.356719	0.631564	0.494125	0.812843	0.125192	0.961941	0.059993	0.330429	23.1471	23.017	23.1967	22.7224	23.0552	22.9233	23.2179	23.4782	22.8851	20.1634	23.6871	23.8589	23.1112	23.2238	23.0193	23.1091	23.486	23.3072	23.2167	23.4814	3	3	3	8.6	8.6	8.6	47.642	0	13.249	22	28
TraB domain-containing protein	Trabd	sp|Q99JY4|TRABD_MOUSE TraB domain-containing protein OS=Mus musculus OX=10090 GN=Trabd PE=1 SV=1;tr|E9Q7A5|E9Q7A5_MOUSE TraB domain containing (Fragment) OS=Mus musculus OX=10090 GN=Trabd PE=1 SV=8;tr|E9Q8R5|E9Q8R5_MOUSE TraB domain containing OS=Mus muscu	0.439927	0.560315	0.493469	0.964292	0.0816489	0.97973	-0.119232	-0.223681	22.1966	21.9506	22.0059	22.2687	22.0458	19.57	22.0159	22.1044	22.1829	22.1271	22.0104	20.0683	20.1088	20.871	20.1447	20.6523	19.9009	20.2399	20.8816	22.1246	4	4	4	17.3	17.3	17.3	42.189	0	12.896	17	15
39S ribosomal protein L1			0.572223	0.459066	0.489964	1.19103	0.271847	0.901647	-0.352544	-0.648624	22.8567	22.7789	22.7336	23.008	23.0553	22.8321	20.7729	22.7203	22.8557	22.8014	19.9977	22.1564	22.6807	22.5702	22.812	22.8636	22.0189	22.1922	22.5696	22.3355	5	5	5	22.6	22.6	22.6	37.596	0	17.563	18	18
Isocitrate dehydrogenase [NAD] subunit alpha			1.89978	0.0990863	0.489875	3.20089	0.327263	0.866692	-0.125185	-0.757111	24.8508	24.8013	24.8999	24.5456	24.3337	24.5627	23.8902	24.2442	24.1081	24.1766	24.1363	24.4887	24.4913	23.9735	24.0781	24.8298	24.079	24.2626	24.3193	24.3031	8	8	8	22.4	22.4	22.4	39.638	0	93.015	21	83
Transcription factor A			1.73102	0.111954	0.489465	2.94464	0.0227635	0.999969	0.0276066	0.0660807	22.3922	22.5773	22.8312	22.6535	22.2414	22.5047	21.9399	21.8735	22.1627	21.7675	22.294	22.2563	22.1088	22.4682	22.1169	22.8508	22.5874	20.6001	22.3765	22.6913	4	4	4	17.3	17.3	17.3	27.987	0	5.0138	17	18
Fibroblast growth factor receptor 1;Fibroblast growth factor receptor	Fgfr1	sp|P16092|FGFR1_MOUSE Fibroblast growth factor receptor 1 OS=Mus musculus OX=10090 GN=Fgfr1 PE=1 SV=2;tr|J3QN85|J3QN85_MOUSE Fibroblast growth factor receptor OS=Mus musculus OX=10090 GN=Fgfr1 PE=1 SV=1	0.917454	0.274909	0.485601	1.73514	0.366621	0.853754	-0.115848	-0.831308	23.5139	22.4393	23.9101	23.4548	23.7497	23.2313	22.7297	22.784	22.7317	23.1632	21.655	21.7279	21.92	22.3162	21.8615	22.2224	22.1749	21.9178	21.9226	21.8221	7	7	7	12.2	12.2	12.2	91.98	0	13.796	35	23
Far upstream element-binding protein 2	Khsrp	sp|Q3U0V1|FUBP2_MOUSE Far upstream element-binding protein 2 OS=Mus musculus OX=10090 GN=Khsrp PE=1 SV=2;tr|A0A3B2WCD8|A0A3B2WCD8_MOUSE KH-type splicing regulatory protein OS=Mus musculus OX=10090 GN=Khsrp PE=1 SV=1	0.503562	0.509184	0.484482	1.07519	1.10405	0.539889	0.984763	2.01476	22.5493	22.9404	22.2345	22.2195	22.2614	22.8028	22.4064	20.3161	22.1879	22.0694	22.0405	22.7661	22.492	21.9601	22.2665	22.4274	21.9273	20.8216	21.6502	19.7748	6	6	6	10.8	10.8	10.8	76.775	0	13.464	33	24
Neogenin	Neo1	sp|P97798|NEO1_MOUSE Neogenin OS=Mus musculus OX=10090 GN=Neo1 PE=1 SV=2;tr|Q7TQG5|Q7TQG5_MOUSE Neogenin OS=Mus musculus OX=10090 GN=Neo1 PE=1 SV=1;tr|E9QK04|E9QK04_MOUSE Neogenin OS=Mus musculus OX=10090 GN=Neo1 PE=1 SV=1	1.52878	0.142	0.48424	2.64257	0.187283	0.934913	0.0986805	0.471747	23.4837	23.0438	23.876	23.1104	23.4992	22.8212	23.2183	23.1055	22.7826	22.6642	22.0529	21.7093	21.5583	22.0206	21.9972	21.4152	22.4836	21.6498	21.6659	21.6304	6	6	6	6.3	6.3	6.3	162.92	0	23.121	64	37
Insulin-like growth factor-binding protein 2	Igfbp2	sp|P47877|IBP2_MOUSE Insulin-like growth factor-binding protein 2 OS=Mus musculus OX=10090 GN=Igfbp2 PE=2 SV=2;tr|D3YU40|D3YU40_MOUSE Insulin-like growth factor-binding protein 2 OS=Mus musculus OX=10090 GN=Igfbp2 PE=1 SV=1	0.931345	0.272721	0.48416	1.75618	0.518739	0.779235	0.246099	1.10111	23.8761	23.6702	24.6723	23.6959	23.4817	23.9868	23.0807	23.4505	22.9563	23.5013	22.6446	22.5309	23.4256	22.9734	22.8399	22.3943	22.5301	23.2634	22.4191	22.5771	2	2	2	5.6	5.6	5.6	32.846	0.00074571	2.6987	14	15
TGF-beta receptor type-2	Tgfbr2	sp|Q62312|TGFR2_MOUSE TGF-beta receptor type-2 OS=Mus musculus OX=10090 GN=Tgfbr2 PE=1 SV=2	1.78269	0.107311	0.483546	3.02263	1.53112	0.437568	-0.336731	-2.64605	23.3592	23.0889	23.6012	23.0936	23.3491	23.0803	23.0857	22.7984	22.7113	22.3986	22.5375	22.0792	22.0036	21.9901	22.3079	22.3528	22.6096	22.4303	22.4563	22.7531	8	8	8	16	16	16	64.218	0	14.466	32	43
Peptidyl-prolyl cis-trans isomerase FKBP1A;Peptidyl-prolyl cis-trans isomerase	Fkbp1a	sp|P26883|FKB1A_MOUSE Peptidyl-prolyl cis-trans isomerase FKBP1A OS=Mus musculus OX=10090 GN=Fkbp1a PE=1 SV=2;tr|F6X9I3|F6X9I3_MOUSE peptidylprolyl isomerase (Fragment) OS=Mus musculus OX=10090 GN=Fkbp1a PE=1 SV=1	1.23167	0.188378	0.47999	2.20366	0.287213	0.893577	0.251187	0.679222	24.7312	24.8648	25.2661	24.2485	24.4061	24.3818	24.3546	24.5238	23.9685	23.888	24.8005	25.5263	24.6497	23.8264	24.4269	25.0004	24.7883	24.4943	23.6434	24.0474	3	3	3	54.6	54.6	54.6	11.922	0	46.173	3	41
Eukaryotic peptide chain release factor GTP-binding subunit ERF3A	Gspt1	sp|Q8R050|ERF3A_MOUSE Eukaryotic peptide chain release factor GTP-binding subunit ERF3A OS=Mus musculus OX=10090 GN=Gspt1 PE=1 SV=2	0.921283	0.274826	0.478911	1.74095	0.407038	0.849195	0.585297	0.905396	22.065	23.159	22.5596	22.5479	22.2226	22.0817	22.348	22.2465	22.237	21.2463	22.448	22.6908	22.0387	20.1159	21.5942	22.0786	22.0674	21.5895	20.406	19.8196	2	2	2	6.6	6.6	6.6	68.625	0	6.4227	28	19
Serine/threonine-protein phosphatase 2A catalytic subunit alpha isoform;Serine/threonine-protein phosphatase 2A catalytic subunit beta isoform	Ppp2ca;Ppp2cb	sp|P63330|PP2AA_MOUSE Serine/threonine-protein phosphatase 2A catalytic subunit alpha isoform OS=Mus musculus OX=10090 GN=Ppp2ca PE=1 SV=1;sp|P62715|PP2AB_MOUSE Serine/threonine-protein phosphatase 2A catalytic subunit beta isoform OS=Mus musculus OX=10090	0.686974	0.388663	0.47839	1.37771	0.0443449	0.994519	0.0708942	0.125881	22.3086	22.418	22.4006	22.1026	22.0918	22.1062	22.1709	20.4279	22.1521	22.0726	22.4426	22.2466	21.9733	19.8081	22.1191	20.9773	22.4682	21.0282	21.7222	22.0392	2	2	2	12.9	12.9	12.9	35.608	0	15.458	16	9
Serine/threonine-protein phosphatase PP1-beta catalytic subunit	Ppp1cb	sp|P62141|PP1B_MOUSE Serine/threonine-protein phosphatase PP1-beta catalytic subunit OS=Mus musculus OX=10090 GN=Ppp1cb PE=1 SV=3	0.241348	0.740754	0.477822	0.586586	0.422859	0.844585	0.391032	0.933873	21.0089	20.6518	21.4377	22.3612	22.8023	22.7681	20.7204	19.278	22.8484	20.2579	22.1063	22.4225	22.7901	22.721	22.7837	22.2914	22.659	22.3293	22.9328	20.6561	12	4	4	52.6	22	22	37.186	0	16.108	17	21
N-acetylglucosamine-6-sulfatase	Gns	sp|Q8BFR4|GNS_MOUSE N-acetylglucosamine-6-sulfatase OS=Mus musculus OX=10090 GN=Gns PE=1 SV=1	0.939289	0.26969	0.477339	1.76819	0.00811288	1	-0.00348587	-0.0239323	25.4035	25.3924	25.873	24.5429	24.8271	24.7707	24.8087	25.1563	24.3626	24.5539	25.892	25.6047	25.4839	25.219	25.3181	25.3318	25.7475	25.3416	25.6722	25.4419	16	16	16	36	36	36	61.174	0	301.02	25	189
Cytochrome c oxidase subunit 2	Mtco2	sp|P00405|COX2_MOUSE Cytochrome c oxidase subunit 2 OS=Mus musculus OX=10090 GN=Mtco2 PE=1 SV=1	1.80266	0.1056	0.475773	3.05287	0.147511	0.957158	0.0611866	0.382554	25.1276	24.7094	24.9977	25.3622	25.025	24.6557	24.2641	24.4837	24.9541	24.4854	25.421	25.3335	25.5189	25.2278	25.0257	25.6273	25.4901	24.8985	25.1227	25.0825	4	4	4	23.3	23.3	23.3	25.976	0	89.486	8	92
Nidogen-2	Nid2	sp|O88322|NID2_MOUSE Nidogen-2 OS=Mus musculus OX=10090 GN=Nid2 PE=1 SV=2;tr|A0A286YCQ5|A0A286YCQ5_MOUSE Nidogen 2 (Fragment) OS=Mus musculus OX=10090 GN=Nid2 PE=1 SV=1	0.528966	0.492082	0.474438	1.11847	1.0768	0.550013	0.982011	1.97425	22.1541	20.8564	22.1213	20.613	21.1338	21.4323	20.5224	21.6943	20.5424	20.315	21.8126	21.8749	21.6968	21.8592	21.7281	21.678	21.4473	19.0191	20.4524	21.4647	6	5	5	6.8	6.1	6.1	153.91	0	9.9506	58	11
Activator of 90 kDa heat shock protein ATPase homolog 1	Ahsa1	sp|Q8BK64|AHSA1_MOUSE Activator of 90 kDa heat shock protein ATPase homolog 1 OS=Mus musculus OX=10090 GN=Ahsa1 PE=1 SV=2	1.49702	0.14447	0.4744	2.59548	0.0962065	0.972481	-0.133115	-0.260179	22.6001	23.1954	23.1581	22.6014	22.4587	22.5396	22.3621	22.1335	22.5298	22.0766	22.8407	23.2288	22.5982	20.4562	22.5759	22.8874	22.7183	22.398	22.4209	21.9408	3	3	3	17.5	17.5	17.5	38.117	0	83.748	21	29
UDP-N-acetylhexosamine pyrophosphorylase-like protein 1	Uap1l1	sp|Q3TW96|UAP1L_MOUSE UDP-N-acetylhexosamine pyrophosphorylase-like protein 1 OS=Mus musculus OX=10090 GN=Uap1l1 PE=1 SV=1	0.935551	0.271275	0.473718	1.76254	1.88701	0.310789	-0.743946	-3.18132	21.2318	20.6764	21.0251	20.9084	21.036	20.1957	20.8168	21.0552	20.7783	19.6631	21.1128	20.189	20.2823	20.2314	21.0141	21.37	21.4242	20.9882	21.6368	21.1302	3	3	3	5.3	5.3	5.3	56.613	0	4.2601	28	8
Galectin-3;Galectin	Lgals3	sp|P16110|LEG3_MOUSE Galectin-3 OS=Mus musculus OX=10090 GN=Lgals3 PE=1 SV=3;tr|Q8C253|Q8C253_MOUSE Galectin OS=Mus musculus OX=10090 GN=Lgals3 PE=1 SV=1	1.1344	0.210215	0.47332	2.05979	1.17755	0.522394	-0.342605	-2.12369	28.5851	29.149	29.1901	28.6352	28.7035	27.657	28.5994	28.711	28.5605	28.3684	28.6079	28.5629	28.746	28.8658	28.7648	28.7571	29.3668	28.7922	29.4701	28.8743	12	12	12	35.2	35.2	35.2	27.515	0	323.31	8	543
Heterogeneous nuclear ribonucleoprotein A1;Heterogeneous nuclear ribonucleoprotein A1			1.04205	0.235024	0.472799	1.92245	1.05749	0.557231	0.547307	1.94549	24.7492	25.2154	24.1192	24.2129	24.1396	24.294	23.7516	23.715	24.121	24.1906	24.1555	24.5383	23.7253	23.2938	23.5512	23.7934	23.5757	22.8132	23.0926	23.2526	6	6	6	24.4	24.4	24.4	34.196	0	49.357	18	77
Ataxin-10	Atxn10	sp|P28658|ATX10_MOUSE Ataxin-10 OS=Mus musculus OX=10090 GN=Atxn10 PE=1 SV=2	3.28882	0.0453913	0.472282	5.5933	0.561153	0.744595	0.272406	1.17259	21.8407	22.0164	21.823	21.5655	21.6837	21.3735	21.3596	21.3686	21.2799	21.1863	21.5586	22.3733	21.7943	21.1432	21.5247	21.6992	21.4677	21.5377	21.2945	21.0331	4	4	4	13.3	13.3	13.3	53.706	0	6.3178	28	15
Transmembrane 9 superfamily member 4	Tm9sf4	sp|Q8BH24|TM9S4_MOUSE Transmembrane 9 superfamily member 4 OS=Mus musculus OX=10090 GN=Tm9sf4 PE=1 SV=1	1.42053	0.15857	0.471449	2.48235	1.51222	0.4412	0.294064	2.61801	24.9896	24.7272	25.3225	24.3847	24.9479	24.8251	24.223	24.2575	24.31	24.3992	24.6363	24.4605	24.597	24.6126	24.6891	24.5722	24.3961	24.3895	23.9448	24.2225	12	12	12	24.1	24.1	24.1	74.692	0	71.659	24	142
Vimentin	Vim	sp|P20152|VIME_MOUSE Vimentin OS=Mus musculus OX=10090 GN=Vim PE=1 SV=3;tr|A0A0A6YWC8|A0A0A6YWC8_MOUSE Vimentin OS=Mus musculus OX=10090 GN=Vim PE=1 SV=1	1.67914	0.118884	0.469666	2.86672	0.521371	0.775518	0.27888	1.10558	27.666	28.258	27.7648	27.7561	27.445	27.309	27.3736	27.6274	27.0827	27.1488	27.4587	27.852	27.0721	26.7705	26.877	27.4938	26.9721	26.6428	26.8589	26.6683	35	35	31	65	65	62.4	53.687	0	323.31	34	945
NADH dehydrogenase [ubiquinone] flavoprotein 2			1.73933	0.110578	0.464979	2.95716	0.411903	0.848224	0.125113	0.914181	23.7576	23.3457	23.7829	24.2448	23.9045	23.4264	23.1426	23.3418	23.5092	23.2907	23.8169	24.13	24.1924	23.6104	23.6989	23.975	23.8235	23.5258	23.7612	23.7376	7	7	7	37.9	37.9	37.9	27.285	0	52.691	14	60
Splicing factor 3A subunit 3	Sf3a3	sp|Q9D554|SF3A3_MOUSE Splicing factor 3A subunit 3 OS=Mus musculus OX=10090 GN=Sf3a3 PE=1 SV=2	0.428721	0.571603	0.463714	0.944355	1.4217	0.455513	0.892951	2.48408	20.8092	22.8224	21.0016	22.3131	22.0988	20.6915	21.1454	21.9802	20.7798	22.1298	21.735	20.8572	19.97	20.2748	21.4482	19.8067	19.5692	20.22	20.2671	19.9576	2	2	2	8.6	8.6	8.6	58.841	0	6.1071	24	12
Succinyl-CoA ligase [ADP/GDP-forming] subunit alpha			1.36293	0.171923	0.460438	2.39732	0.36781	0.85595	-0.179951	-0.833517	23.4223	23.1707	23.2995	23.4156	23.5708	23.0122	23.2022	23.3503	22.6328	22.3792	23.5109	23.6875	24.2102	24.4647	24.3262	23.9973	23.9655	24.2094	24.5066	24.4203	6	6	6	24.6	24.6	24.6	36.154	0	34.093	13	50
Stress-induced-phosphoprotein 1	Stip1	sp|Q60864|STIP1_MOUSE Stress-induced-phosphoprotein 1 OS=Mus musculus OX=10090 GN=Stip1 PE=1 SV=1	1.1649	0.203115	0.460115	2.10496	1.48824	0.453582	0.239053	2.58247	23.32	23.6567	23.2327	23.0696	22.7018	22.8972	22.8545	23.1525	22.3142	22.4619	22.6497	22.8136	22.6343	22.6946	22.5963	22.5713	22.2916	22.6551	22.4734	22.2019	8	8	8	14.4	14.4	14.4	62.581	0	10.167	34	34
Electron transfer flavoprotein subunit alpha			3.68291	0.0418182	0.460083	6.4072	0.103392	0.96877	0.0527035	0.277884	24.0866	24.0439	24.0777	24.1028	23.87	23.4741	23.4871	23.7348	23.6989	23.4857	23.8762	24.1844	24.0324	23.9297	23.8357	24.4107	23.3727	23.6824	24.0996	24.0295	14	14	14	63.1	63.1	63.1	35.009	0	199.11	20	148
Carboxypeptidase;Lysosomal protective protein;Lysosomal protective protein 32 kDa chain;Lysosomal protective protein 20 kDa chain	Ctsa	tr|G3X8T3|G3X8T3_MOUSE Carboxypeptidase OS=Mus musculus OX=10090 GN=Ctsa PE=1 SV=1;sp|P16675|PPGB_MOUSE Lysosomal protective protein OS=Mus musculus OX=10090 GN=Ctsa PE=1 SV=1	1.14486	0.208062	0.459661	2.0753	0.00421493	1	0.00184555	0.0124885	25.2995	25.1467	25.425	24.4439	24.6658	24.7588	24.6954	24.7199	24.2327	24.2758	25.7042	25.3102	25.9756	25.6809	25.5676	25.2596	25.7944	25.8228	25.6867	25.6658	6	6	6	15.9	15.9	15.9	55.726	0	59.187	21	76
SID1 transmembrane family member 2	Sidt2	sp|Q8CIF6|SIDT2_MOUSE SID1 transmembrane family member 2 OS=Mus musculus OX=10090 GN=Sidt2 PE=1 SV=1;tr|E0CXC7|E0CXC7_MOUSE SID1 transmembrane family	2.04076	0.0907329	0.45882	3.41879	0.166175	0.945776	0.0449135	0.424963	23.007	22.7107	23.2285	22.8074	22.6759	22.4951	22.5538	22.6272	22.2951	22.1643	23.9665	23.6267	23.5879	23.5676	23.7627	23.3723	23.8208	23.6944	23.6954	23.7039	4	4	4	5	5	5	94.5	0	15.096	27	33
Ras-related GTP-binding protein A;Ras-related GTP-binding protein B	Rraga;Rragb	sp|Q80X95|RRAGA_MOUSE Ras-related GTP-binding protein A OS=Mus musculus OX=10090 GN=Rraga PE=1 SV=1;sp|Q6NTA4|RRAGB_MOUSE Ras-related GTP-binding protein B OS=Mus musculus OX=10090 GN=Rragb PE=1 SV=1;tr|G3UYP1|G3UYP1_MOUSE Ras-related GTP-binding protein (	0.714285	0.372833	0.457621	1.42111	0.028011	0.999285	0.0160069	0.0808618	21.6202	21.1647	21.4111	21.0226	21.2626	19.6384	21.2364	21.2686	21.0933	20.9564	21.6375	21.8288	21.9851	21.5819	22.0138	22.2049	21.5153	22.1311	21.2771	21.8386	2	2	2	7.3	7.3	7.3	36.566	0	4.7065	14	13
TAR DNA-binding protein 43	Tardbp	sp|Q921F2|TADBP_MOUSE TAR DNA-binding protein 43 OS=Mus musculus OX=10090 GN=Tardbp PE=1 SV=1;tr|Q6VYI4|Q6VYI4_MOUSE TAR DNA binding protein OS=Mus musculus OX=10090 GN=Tardbp PE=1 SV=1;tr|Q6VYI5|Q6VYI5_MOUSE TAR DNA binding protein OS=Mus musculus OX=1009	1.1515	0.207405	0.455645	2.08513	0.29681	0.886516	0.250486	0.698123	23.3531	23.6405	22.734	23.0026	22.7435	22.937	22.2888	22.3951	22.8693	22.7053	23.2723	23.7959	22.4582	21.9526	22.1296	22.6712	22.4566	22.294	22.5984	22.3359	5	5	5	16.7	16.7	16.7	44.547	0	77.422	13	50
Isoleucine--tRNA ligase			0.900143	0.278312	0.455037	1.70887	0.0461638	0.994545	0.0211334	0.130806	21.7195	21.8446	21.839	21.5669	21.1613	21.1456	21.4352	21.6258	21.3633	20.2864	21.474	21.9278	21.8609	22.2374	21.7469	22.186	21.5453	21.7708	21.8538	21.7854	7	7	7	9.6	9.6	9.6	112.8	0	12.906	43	26
	Ncoa4	tr|Q5U4H9|Q5U4H9_MOUSE Nuclear receptor coactivator 4 OS=Mus musculus OX=10090 GN=Ncoa4 PE=1 SV=1;tr|E9Q2H3|E9Q2H3_MOUSE Nuclear receptor coactivator 4 (Fragment) OS=Mus musculus OX=10090 GN=Ncoa4 PE=1 SV=1;tr|E9Q0D2|E9Q0D2_MOUSE Nuclear receptor coactivat	0.619243	0.429126	0.454056	1.26845	0.291072	0.894308	0.254714	0.686842	24.0682	23.2262	24.8816	24.1399	24.7694	23.907	24.0755	24.1188	23.0168	23.6968	20.4002	20.1618	20.5153	20.9447	20.4392	20.1515	19.6109	21.4512	20.4487	19.5253	10	10	10	21.8	21.8	21.8	70.38	0	68.45	35	62
Cdc42-interacting protein 4	Trip10	sp|Q8CJ53|CIP4_MOUSE Cdc42-interacting protein 4 OS=Mus musculus OX=10090 GN=Trip10 PE=1 SV=2	1.18669	0.198813	0.451693	2.1372	0.566541	0.744497	0.550938	1.18157	20.5338	20.7682	21.086	20.6534	20.8674	20.1252	20.4818	19.6988	20.5786	20.7659	20.6068	20.9095	21.2729	20.2613	20.7521	19.9047	20.8037	20.7103	18.6353	20.994	2	2	2	3.5	3.5	3.5	68.489	0.0003775	2.832	28	12
Copper-transporting ATPase 1	Atp7a	sp|Q64430|ATP7A_MOUSE Copper-transporting ATPase 1 OS=Mus musculus OX=10090 GN=Atp7a PE=1 SV=3;tr|A2AG68|A2AG68_MOUSE P-type Cu(+) transporter OS=Mus musculus OX=10090 GN=Atp7a PE=1 SV=1	2.79897	0.0531538	0.451169	4.67671	0.274749	0.898225	0.0900562	0.654435	23.2132	22.9305	23.0996	22.8912	23.1795	22.8578	22.5021	22.4531	22.5799	22.6654	22.5842	22.4401	22.507	23.0395	22.8665	22.5437	22.6758	22.4113	22.5025	22.8536	10	10	10	9.5	9.5	9.5	161.96	0	27.191	58	77
Cartilage-associated protein	Crtap	sp|Q9CYD3|CRTAP_MOUSE Cartilage-associated protein OS=Mus musculus OX=10090 GN=Crtap PE=1 SV=3	0.437119	0.563859	0.450366	0.959309	1.60703	0.429509	-0.755791	-2.75894	20.5641	21.6522	21.677	21.9667	22.0157	20.3003	20.106	21.8461	21.9641	21.4073	20.1011	19.7378	20.9952	20.1742	20.0191	20.5395	21.3466	21.1604	20.5389	21.221	4	4	4	10	10	10	46.169	0	3.9445	23	12
Synaptotagmin-like protein 5	Sytl5	sp|Q80T23|SYTL5_MOUSE Synaptotagmin-like protein 5 OS=Mus musculus OX=10090 GN=Sytl5 PE=1 SV=1	0.599191	0.444852	0.450208	1.2356	0.657878	0.721264	-0.152906	-1.33107	20.5233	20.7314	21.2591	21.603	20.6947	20.9879	21.2026	19.504	20.2016	20.6641	21.0477	20.6054	20.7188	20.9967	20.9319	20.8604	21.1297	20.9375	21.2575	20.88	5	5	5	8.8	8.8	8.8	84.088	0	5.86	44	9
Glucose-6-phosphate isomerase	Gpi	sp|P06745|G6PI_MOUSE Glucose-6-phosphate isomerase OS=Mus musculus OX=10090 GN=Gpi PE=1 SV=4	1.23682	0.188234	0.449463	2.21125	0.732704	0.699914	-0.201541	-1.45019	22.6721	22.3324	22.3377	22.0056	21.8515	21.8279	22.0722	22.1247	21.3949	21.5323	22.6156	23.2728	22.7797	22.5436	22.7529	23.0332	22.9232	22.9197	22.9021	23.1942	9	9	9	25.6	25.6	25.6	62.766	0	67.349	26	45
NADH dehydrogenase [ubiquinone] iron-sulfur protein 4			1.91185	0.0983834	0.448207	3.21939	0.243554	0.91664	-0.111376	-0.591136	24.5421	24.3096	24.3391	24.6377	24.3026	24.2044	23.5176	24.0237	24.1428	24.0015	24.3683	24.621	24.4435	23.9405	24.2828	24.9258	24.3816	24.0926	24.1889	24.6241	5	5	5	30.9	30.9	30.9	19.784	0	13.267	11	67
Mitochondrial import inner membrane translocase subunit TIM50	Timm50	sp|Q9D880|TIM50_MOUSE Mitochondrial import inner membrane translocase subunit TIM50 OS=Mus musculus OX=10090 GN=Timm50 PE=1 SV=1	1.12112	0.213322	0.446255	2.0401	0.151475	0.957377	0.078133	0.391645	23.7654	23.4284	23.7625	24.166	23.6804	23.6755	23.0884	22.8038	23.7877	23.216	23.0901	23.1219	23.1595	22.7472	22.9037	23.3856	23.0444	22.8725	22.2711	23.0583	5	5	5	18.4	18.4	18.4	39.776	0	39.867	17	42
Cytochrome b-c1 complex subunit Rieske			1.7754	0.107669	0.445488	3.01161	0.105735	0.969121	-0.0524246	-0.283613	23.9681	24.0022	24.2618	24.5127	24.3063	23.8913	23.6784	23.6022	24.1216	23.5301	23.9386	24.3492	24.6061	23.8802	24.4461	24.6854	24.1555	24.2087	24.0127	24.4201	8	8	8	35	35	35	29.367	0	47.344	15	93
Peptidyl-prolyl cis-trans isomerase FKBP9	Fkbp9	sp|Q9Z247|FKBP9_MOUSE Peptidyl-prolyl cis-trans isomerase FKBP9 OS=Mus musculus OX=10090 GN=Fkbp9 PE=1 SV=1	2.31606	0.0730093	0.445415	3.85692	2.04168	0.289017	0.378931	3.42023	24.0183	24.2478	24.2153	24.197	24.3476	23.3785	23.8252	23.932	23.9313	23.7319	23.4918	23.2765	23.4626	23.8253	23.454	22.9846	23.1221	23.0095	23.1449	23.3546	7	7	7	17.5	17.5	17.5	62.995	0	23.002	25	76
28S ribosomal protein S31			0.560028	0.466759	0.442955	1.17071	0.0737914	0.984224	-0.0536934	-0.203613	20.9174	21.0895	20.1524	20.5003	21.2955	20.2988	20.1754	20.5562	21.3388	19.3712	20.1227	21.0005	21.1991	20.9452	21.2779	20.3084	21.1482	21.0804	21.1854	21.0915	2	2	2	12	12	12	43.88	0	21.332	22	11
Lysosomal alpha-glucosidase	Gaa	sp|P70699|LYAG_MOUSE Lysosomal alpha-glucosidase OS=Mus musculus OX=10090 GN=Gaa PE=1 SV=2	0.891163	0.282768	0.440463	1.69521	0.951758	0.603925	-0.202303	-1.78701	24.9167	24.7272	25.3793	24.1433	24.4877	24.5816	24.4587	24.5801	23.8355	23.9959	24.6568	24.5305	24.4294	24.256	24.4364	24.3409	24.8719	24.742	24.7699	24.5961	24	24	24	31.3	31.3	31.3	106.25	0	323.31	40	298
MICOS complex subunit Mic60	Immt	sp|Q8CAQ8|MIC60_MOUSE MICOS complex subunit Mic60 OS=Mus musculus OX=10090 GN=Immt PE=1 SV=1;tr|E9Q800|E9Q800_MOUSE MICOS complex subunit MIC60 OS=Mus musculus OX=10090 GN=Immt PE=1 SV=1;tr|E9QAY6|E9QAY6_MOUSE MICOS complex subunit MIC60 OS=Mus musculus OX	1.33942	0.17318	0.437846	2.36264	0.994105	0.583049	-0.303986	-1.85071	24.5492	24.4022	24.4364	24.7654	24.4461	24.583	23.8645	23.7682	24.4152	23.7793	24.0433	24.3771	24.4284	23.9802	24.2034	24.9895	24.5229	24.2952	24.1863	24.5584	21	21	11	41.2	41.2	23.4	83.899	0	131.71	46	242
Probable cation-transporting ATPase 13A3	Atp13a3	sp|Q5XF89|AT133_MOUSE Polyamine-transporting ATPase 13A3 OS=Mus musculus OX=10090 GN=Atp13a3 PE=1 SV=1	1.27846	0.181095	0.436379	2.27271	2.24016	0.253	0.326193	3.73429	23.4312	23.302	23.5322	23.6604	23.6579	22.7592	22.9914	22.8056	23.0895	23.756	23.2539	22.9404	22.8686	22.8576	22.7527	22.6547	22.6232	22.6369	22.569	22.5584	11	11	11	12.1	12.1	12.1	137.47	0	60.419	57	53
Isovaleryl-CoA dehydrogenase			1.14187	0.208096	0.434999	2.07087	0.21996	0.925127	-0.118462	-0.541953	22.3013	22.4039	22.4855	23.0374	22.2095	22.4119	22.1308	21.7649	21.6369	22.318	22.7944	22.6619	22.9236	23.4117	23.3781	23.6328	22.7697	22.874	23.3303	23.1552	7	7	7	17.5	17.5	17.5	46.325	0	24.777	22	24
Laminin subunit gamma-1	Lamc1	tr|F8VQJ3|F8VQJ3_MOUSE Laminin	2.28699	0.0739286	0.434697	3.80977	0.0957726	0.972927	0.0497799	0.259103	23.1583	22.7499	23.1618	22.6658	22.8846	22.6287	22.3327	22.4965	22.4383	22.5508	21.3355	21.4874	21.3817	21.2816	21.7917	21.9917	21.1791	21.4543	20.9852	21.4187	10	10	10	7.8	7.8	7.8	177.19	0	28.284	77	45
Cytochrome b-c1 complex subunit 2			1.56467	0.13634	0.433096	2.69588	0.0247928	1	0.00651894	0.0718159	24.6919	24.7987	24.8974	25.2364	24.8959	24.681	24.0855	24.4303	24.8358	24.3224	25.0971	25.3708	25.2948	25.0696	25.3105	25.4751	25.1374	25.1456	25.1066	25.2455	15	15	15	54.3	54.3	54.3	48.234	0	191.36	19	222
NADH dehydrogenase [ubiquinone] iron-sulfur protein 8			1.27674	0.181648	0.432705	2.27018	0.80639	0.65625	0.371318	1.56517	22.093	21.8838	22.3716	22.483	22.1628	21.989	21.3813	22.0189	22.0661	21.3755	22.2466	22.4749	22.9692	22.532	22.683	22.6043	22.6091	22.1042	21.4942	22.2374	3	3	3	20.3	20.3	20.3	24.038	0	5.8227	13	22
Histone H1.3;Histone H1.2	Hist1h1d;Hist1h1c	sp|P43277|H13_MOUSE Histone H1.3 OS=Mus musculus OX=10090 GN=H1-3 PE=1 SV=2;sp|P15864|H12_MOUSE Histone H1.2 OS=Mus musculus OX=10090 GN=H1-2 PE=1 SV=2	0.489481	0.521943	0.430324	1.05097	0.580769	0.740233	0.625632	1.20521	25.7317	25.9206	25.0684	24.9443	24.3389	25.3848	25.5791	24.2453	24.4133	24.23	25.179	27.0574	24.683	24.4573	24.6106	25.3354	24.5127	24.3584	24.4261	24.2265	3	3	1	14.5	14.5	5.4	22.099	0	6.6732	10	26
Carnitine O-palmitoyltransferase 1			3.49667	0.0432	0.429961	6.01324	0.0374818	0.997906	-0.0167938	-0.107142	23.405	23.4742	23.2999	23.3425	23.4519	22.8833	22.7848	22.9755	23.0181	23.1619	23.4257	23.2957	23.2297	23.3022	22.9663	23.705	23.2348	23.3378	22.8577	23.1683	10	10	10	20.1	20.1	20.1	88.25	0	86.929	35	61
Peroxisomal multifunctional enzyme type 2;(3R)-hydroxyacyl-CoA dehydrogenase;Enoyl-CoA hydratase 2	Hsd17b4	sp|P51660|DHB4_MOUSE Peroxisomal multifunctional enzyme type 2 OS=Mus musculus OX=10090 GN=Hsd17b4 PE=1 SV=3	2.64301	0.0575522	0.428758	4.40384	0.778113	0.675219	0.219115	1.52129	24.2324	24.4157	24.4024	23.9585	24.0822	23.8402	23.6929	23.7283	23.9106	23.7756	24.1437	24.3061	24.7435	24.2392	24.3733	24.2554	24.2434	24.2725	23.7418	24.1971	22	22	22	39.7	39.7	39.7	79.481	0	224.19	39	178
NADH dehydrogenase [ubiquinone] iron-sulfur protein 6			1.17224	0.202883	0.428417	2.11583	2.44466	0.205882	-0.401022	-4.06826	24.6826	24.4677	24.8563	25.0996	24.4886	24.5633	23.8724	24.0919	24.7715	24.1537	24.6584	24.5849	24.9045	24.5181	24.7818	25.1916	24.8312	25.1867	25.0523	25.1911	2	2	2	31.9	31.9	31.9	13.02	0	241.75	7	36
NADH dehydrogenase [ubiquinone] 1 beta subcomplex subunit 4	Ndufb4	sp|Q9CQC7|NDUB4_MOUSE NADH dehydrogenase [ubiquinone] 1 beta subcomplex subunit 4 OS=Mus musculus OX=10090 GN=Ndufb4 PE=1 SV=3	0.803641	0.323187	0.42768	1.56092	0.0059957	1	-0.00216446	-0.017729	22.8829	22.3512	23.076	23.2644	22.895	21.7078	22.3486	22.5617	23.1149	22.5981	23.0926	23.2274	23.4013	22.8872	22.9727	23.3445	23.1072	23.166	22.8407	23.1337	4	4	4	36.4	36.4	36.4	15.081	0	32.038	5	42
Prostaglandin E synthase 2;Prostaglandin E synthase 2 truncated form	Ptges2	sp|Q8BWM0|PGES2_MOUSE Prostaglandin E synthase 2 OS=Mus musculus OX=10090 GN=Ptges2 PE=1 SV=3	1.56918	0.136292	0.427653	2.70257	1.12384	0.530086	0.233353	2.04413	22.4128	22.2093	22.48	22.8245	22.1661	21.9909	21.7077	22.0112	22.3563	21.8883	22.1893	22.1496	22.6047	22.5597	22.217	22.2674	22.1859	22.0883	22.0945	21.9175	8	8	8	27.3	27.3	27.3	43.323	0	86.495	25	60
Laminin subunit alpha-5	Lama5	sp|Q61001|LAMA5_MOUSE Laminin subunit alpha-5 OS=Mus musculus OX=10090 GN=Lama5 PE=1 SV=4	1.33973	0.173524	0.426233	2.36309	0.237694	0.917042	-0.0826633	-0.579029	23.2698	23.1732	23.671	22.5931	23.247	22.6603	22.7469	22.8198	22.6625	22.9335	22.2844	22.0983	22.0227	21.4488	22.0309	22.0459	22.154	22.0756	21.9971	22.0258	14	14	14	6.8	6.8	6.8	404.05	0	45.423	160	63
Sorting nexin-8	Snx8	sp|Q8CFD4|SNX8_MOUSE Sorting nexin-8 OS=Mus musculus OX=10090 GN=Snx8 PE=1 SV=1;tr|Q3U0I9|Q3U0I9_MOUSE Sorting nexin 8 OS=Mus musculus OX=10090 GN=Snx8 PE=1 SV=1	1.53449	0.141317	0.425763	2.65104	0.140848	0.958389	-0.11911	-0.367158	22.6486	22.7467	23.2457	22.4839	22.3259	22.2906	22.1189	22.2885	22.3201	22.304	21.7479	21.8148	21.3316	20.2916	22.0616	21.3288	21.8486	21.6587	21.5199	21.4869	5	5	5	16.1	16.1	16.1	52.058	0	23.98	23	36
Calcium-binding mitochondrial carrier protein Aralar1	Slc25a12	sp|Q8BH59|S2512_MOUSE Electrogenic aspartate/glutamate antiporter SLC25A12	1.64857	0.123469	0.421685	2.82094	0.001615	0.998982	-0.000475311	-0.00479931	23.0441	22.9057	23.0066	23.176	22.9028	22.8272	22.2802	22.287	22.9781	22.5542	23.0614	23.1538	23.3244	23.2023	23.0619	23.4466	23.1444	23.1507	22.9041	23.1605	16	16	13	32.1	32.1	27.8	74.569	0	38.268	36	112
Cytochrome c1			1.08547	0.220816	0.421342	1.98714	1.20912	0.523217	-0.43922	-2.17036	23.4041	23.2128	24.0473	24.0462	23.6536	23.7374	23.0841	23.1146	23.2947	23.0265	23.1063	23.6538	24.0669	23.8907	24.0591	24.3721	24.467	24.1045	23.9888	24.0405	3	3	3	13.2	13.2	13.2	35.327	0	98.638	14	46
Transmembrane glycoprotein NMB	Gpnmb	sp|Q99P91|GPNMB_MOUSE Transmembrane glycoprotein NMB OS=Mus musculus OX=10090 GN=Gpnmb PE=1 SV=2;tr|Q8BVA0|Q8BVA0_MOUSE Glycoprotein (transmembrane) nmb OS=Mus musculus OX=10090 GN=Gpnmb PE=1 SV=1	0.918083	0.275193	0.420892	1.7361	1.77274	0.35223	-0.601088	-3.00758	25.6369	26.0472	26.0063	25.0059	25.23	24.9666	25.2529	25.5951	24.8691	25.1381	26.3239	26.1929	25.9553	25.323	26.0717	26.1986	26.7517	26.7104	26.6344	26.577	2	2	2	4.4	4.4	4.4	63.675	0	84.91	21	58
Bcl-2 homologous antagonist/killer	Bak1	sp|O08734|BAK_MOUSE Bcl-2 homologous antagonist/killer OS=Mus musculus OX=10090 GN=Bak1 PE=1 SV=3;tr|F7CUQ1|F7CUQ1_MOUSE BCL2-antagonist/killer 1 OS=Mus musculus OX=10090 GN=Bak1 PE=1 SV=2;tr|Q91WX5|Q91WX5_MOUSE BCL2-antagonist/killer 1 OS=Mus musculus OX=	1.14479	0.207717	0.420025	2.07518	1.89826	0.315616	-0.412111	-3.19856	23.7865	23.934	23.9223	23.6444	23.7341	23.9813	23.06	23.3709	23.6166	22.8923	23.5215	23.9189	23.981	23.9074	23.8036	23.8427	24.3222	24.3093	24.3314	24.3874	4	4	4	21.1	21.1	21.1	23.294	0	61.819	11	27
T-complex protein 1 subunit theta	Cct8	sp|P42932|TCPQ_MOUSE T-complex protein 1 subunit theta OS=Mus musculus OX=10090 GN=Cct8 PE=1 SV=3;tr|H3BL49|H3BL49_MOUSE T-complex protein 1 subunit theta OS=Mus musculus OX=10090 GN=Cct8 PE=1 SV=1	1.87592	0.1	0.419558	3.16437	0.675299	0.720198	0.115311	1.35905	24.3686	24.4995	24.1858	24.3077	24.0189	24.1464	23.6058	23.7317	23.7387	24.0602	23.9815	23.8295	23.8939	23.5724	23.7279	23.7697	23.7843	23.5204	23.6708	23.6836	18	18	18	42	42	42	59.555	0	72.35	36	155
Alpha/beta hydrolase domain-containing protein 17B	Abhd17b	sp|Q7M759|AB17B_MOUSE Alpha/beta hydrolase domain-containing protein 17B OS=Mus musculus OX=10090 GN=Abhd17b PE=1 SV=1	0.979685	0.254655	0.41736	1.82905	0.468233	0.812232	0.192565	1.01409	23.4419	23.8154	23.714	22.8734	22.9703	22.4828	23.2071	23.1175	22.9799	22.9408	22.6731	22.8628	22.9195	23.2031	22.4969	22.48	22.7099	22.7344	23.0802	22.1881	5	5	4	30.2	30.2	27.8	32.2	0	54.362	16	49
Solute carrier family 41 member 3	Slc41a3	tr|G3X937|G3X937_MOUSE Solute carrier family 41 member OS=Mus musculus OX=10090 GN=Slc41a3 PE=1 SV=1;sp|Q921R8|S41A3_MOUSE Solute carrier family 41 member 3 OS=Mus musculus OX=10090 GN=Slc41a3 PE=1 SV=1	1.52267	0.141791	0.416932	2.6335	0.731284	0.698498	-0.262232	-1.44795	20.9812	21.4132	21.1477	21.0026	21.108	20.8082	20.9219	20.8738	20.1685	20.7956	20.3068	20.5133	20.9149	20.0934	20.0084	20.8879	20.6033	20.6772	20.3933	20.5863	2	2	2	6.1	6.1	6.1	53.289	0.00038256	2.984	16	2
Lanosterol 14-alpha demethylase	Cyp51a1	sp|Q8K0C4|CP51A_MOUSE Lanosterol 14-alpha demethylase OS=Mus musculus OX=10090 GN=Cyp51a1 PE=1 SV=1	1.85283	0.10063	0.415726	3.12913	1.73521	0.371778	0.297396	2.95096	24.0346	24.1836	23.6238	23.718	23.5967	23.2043	23.5329	23.5176	23.4741	23.3491	23.3013	23.2193	23.2681	22.8954	23.231	22.8389	23.0037	23.088	22.7259	22.7717	11	11	11	29.2	29.2	29.2	56.775	0	32.233	24	71
NADH dehydrogenase [ubiquinone] 1 beta subcomplex subunit 9	Ndufb9	sp|Q9CQJ8|NDUB9_MOUSE NADH dehydrogenase [ubiquinone] 1 beta subcomplex subunit 9 OS=Mus musculus OX=10090 GN=Ndufb9 PE=1 SV=3	0.244466	0.736981	0.415625	0.593014	1.18226	0.518419	-0.252082	-2.13064	22.8119	20.7007	22.9458	23.8254	23.4574	23.2412	22.082	20.7688	23.0869	22.4842	23.3176	23.6632	23.7575	23.3945	23.4329	23.7585	24.0793	23.6996	23.7025	23.5861	4	4	4	33.5	33.5	33.5	21.984	0	10.159	8	18
Acyl-CoA synthetase family member 2			0.886225	0.284907	0.415589	1.68769	1.32757	0.504629	-0.461686	-2.34515	20.4521	21.179	20.7074	21.11	20.3707	20.0533	20.49	20.7644	20.6356	19.7979	21.2548	20.5971	21.5199	21.1091	21.4468	21.5698	21.3487	21.9714	21.5378	21.8083	5	5	5	14.8	14.8	14.8	67.95	0	25.474	26	14
Glypican-6;Secreted glypican-6	Gpc6	tr|Q8R3X6|Q8R3X6_MOUSE Glypican 6 OS=Mus musculus OX=10090 GN=Gpc6 PE=1 SV=1;sp|Q9R087|GPC6_MOUSE Glypican-6 OS=Mus musculus OX=10090 GN=Gpc6 PE=1 SV=1	0.271815	0.710382	0.415319	0.64856	2.60504	0.176462	0.623354	4.33864	23.2857	23.2771	23.1541	22.9613	23.1223	23.2381	20.2019	23.3558	23.5451	23.3831	23.9457	23.5423	23.5574	23.2247	23.6464	22.755	23.0924	22.7894	22.9623	23.2007	3	3	3	7.3	7.3	7.3	64.34	0	12.897	28	26
Single-stranded DNA-binding protein	Ssbp1	tr|Q8R2K3|Q8R2K3_MOUSE Single-stranded DNA-binding protein OS=Mus musculus OX=10090 GN=Ssbp1 PE=1 SV=1	2.77688	0.0492414	0.414553	4.63754	0.184995	0.935964	0.0861385	0.466733	23.3471	23.2931	23.2388	23.2336	23.0045	22.5834	22.7698	22.9786	22.8025	22.9099	22.8683	23.028	22.7631	22.415	22.7156	23.2065	22.6132	22.319	22.7768	22.4439	3	3	3	18.2	18.2	18.2	17.156	0	6.021	8	15
Ubiquitin-fold modifier 1	Ufm1	sp|P61961|UFM1_MOUSE Ubiquitin-fold modifier 1 OS=Mus musculus OX=10090 GN=Ufm1 PE=1 SV=1;tr|H7BWZ1|H7BWZ1_MOUSE Ubiquitin-fold modifier 1 OS=Mus musculus OX=10090 GN=Ufm1 PE=1 SV=1;tr|D3YW97|D3YW97_MOUSE Ubiquitin-fold modifier 1 OS=Mus musculus OX=10090	1.37808	0.167294	0.412326	2.41966	0.842353	0.643611	0.272151	1.6206	23.0705	23.0347	22.8413	22.681	22.5321	21.968	22.5952	22.7387	22.5254	22.2708	22.7823	22.8734	22.6792	22.6571	22.4887	22.2429	22.761	22.1986	22.8334	22.0841	2	2	2	50.6	50.6	50.6	9.1175	0	15.167	4	31
Very-long-chain (3R)-3-hydroxyacyl-CoA dehydratase 3	Hacd3	sp|Q8K2C9|HACD3_MOUSE Very-long-chain (3R)-3-hydroxyacyl-CoA dehydratase 3 OS=Mus musculus OX=10090 GN=Hacd3 PE=1 SV=2	1.01155	0.24368	0.412271	1.87685	0.214686	0.924133	-0.525473	-0.530793	23.9764	24.4437	23.879	23.2981	23.3798	23.1932	23.5303	23.4183	23.5009	23.273	20.4023	23.7856	19.9039	20.733	23.0072	20.1089	23.0486	23.4466	21.2029	22.6523	3	3	3	11.6	11.6	11.6	43.131	0	8.7504	15	22
NEDD4-like E3 ubiquitin-protein ligase WWP2	Wwp2	sp|Q9DBH0|WWP2_MOUSE NEDD4-like E3 ubiquitin-protein ligase WWP2 OS=Mus musculus OX=10090 GN=Wwp2 PE=1 SV=1;tr|A0A1D5RM92|A0A1D5RM92_MOUSE E3 ubiquitin-protein ligase OS=Mus musculus OX=10090 GN=Wwp2 PE=1 SV=1;tr|Q3TXI7|Q3TXI7_MOUSE HECT-type E3 ubiquitin	1.46675	0.148076	0.411573	2.55068	1.01899	0.568619	-0.893582	-1.88799	22.5469	22.9662	22.7665	22.7936	22.8972	22.4666	22.1987	22.0886	22.9064	22.2522	21.5269	19.6724	21.0928	20.473	19.321	21.593	21.9399	21.4268	20.7066	20.8877	5	5	5	8.2	8.2	8.2	98.76	0	13.595	46	20
Alpha-1			1.52211	0.141536	0.410994	2.63267	0.528588	0.771957	0.128537	1.11783	22.7367	22.3547	23.0969	22.7286	22.7818	22.6442	22.1974	22.5005	22.1597	22.1419	22.3115	22.0772	22.0633	22.4493	22.2837	22.0917	22.1272	22.4089	21.8589	22.0556	4	4	4	11.1	11.1	11.1	51.029	0	12.626	23	39
Peroxiredoxin-1	Prdx1	sp|P35700|PRDX1_MOUSE Peroxiredoxin-1 OS=Mus musculus OX=10090 GN=Prdx1 PE=1 SV=1;tr|B1AXW5|B1AXW5_MOUSE Peroxiredoxin-1 (Fragment) OS=Mus musculus OX=10090 GN=Prdx1 PE=1 SV=8;tr|B1AXW6|B1AXW6_MOUSE Peroxiredoxin-1 (Fragment) OS=Mus musculus OX=10090 GN=Pr	1.9538	0.096	0.409945	3.28393	0.191862	0.934472	-0.0571457	-0.481741	26.8379	27.2331	26.7866	26.7519	26.6186	26.484	26.5861	26.5457	26.2009	26.3616	26.4259	26.3974	26.0064	25.9329	26.1352	26.3894	26.3372	26.1525	26.2655	26.0389	15	15	13	74.9	74.9	74.9	22.176	0	41.519	15	252
Calcyclin-binding protein	Cacybp	sp|Q9CXW3|CYBP_MOUSE Calcyclin-binding protein OS=Mus musculus OX=10090 GN=Cacybp PE=1 SV=1;tr|A0A0A6YY29|A0A0A6YY29_MOUSE Calcyclin binding protein (Fragment) OS=Mus musculus OX=10090 GN=Cacybp PE=1 SV=1	2.1885	0.0767059	0.409643	3.65165	0.579717	0.741263	0.133185	1.20346	22.1141	22.1684	21.6744	22.1008	21.8054	21.4325	21.4525	21.721	21.5699	21.639	21.5188	21.7701	21.5049	21.2112	21.1756	21.3432	21.3001	21.2614	21.3055	21.3045	2	2	2	10.5	10.5	10.5	26.51	0	3.7186	13	8
Gamma-aminobutyric acid receptor-associated protein-like 2	Gabarapl2	sp|P60521|GBRL2_MOUSE Gamma-aminobutyric acid receptor-associated protein-like 2 OS=Mus musculus OX=10090 GN=Gabarapl2 PE=1 SV=1	1.84445	0.101761	0.407322	3.11637	0.0233512	1	-0.010334	-0.0677442	25.0839	24.6577	25.2022	24.8133	25.1131	24.4698	24.661	24.7831	24.3108	24.6089	23.4252	23.269	23.4987	23.4864	23.4311	23.0347	23.5011	23.558	23.8751	23.1933	6	6	4	49.6	49.6	40.2	13.667	0	25.184	8	54
Branched-chain-amino-acid aminotransferase			0.770746	0.341161	0.406277	1.50981	0.0356573	0.997003	0.0181232	0.102118	21.5173	21.4978	21.7946	21.6594	21.311	20.7405	21.4357	21.752	21.4529	20.3676	21.6733	21.7687	22.2488	22.0598	21.7151	21.7589	22.0009	22.1377	21.389	22.0885	5	5	5	17.6	17.6	17.6	44.127	0	10.84	20	16
Cytochrome c oxidase subunit 4 isoform 1			1.24635	0.186511	0.406039	2.22533	1.2255	0.512249	-0.267587	-2.19454	25.3706	25.0236	25.5848	25.643	25.4915	25.3423	24.589	24.8269	25.331	24.9941	25.3919	25.8287	25.8424	25.3471	25.5785	26.071	25.9089	25.8756	25.7175	25.7536	8	8	8	50.3	50.3	50.3	19.53	0	121.77	11	178
Catalase	Cat	sp|P24270|CATA_MOUSE Catalase OS=Mus musculus OX=10090 GN=Cat PE=1 SV=4	1.71172	0.114974	0.40423	2.91561	0.649253	0.72391	0.119907	1.31716	23.7058	23.9156	23.8352	23.2049	23.3991	23.2315	23.0915	23.2925	23.2373	23.1866	23.2808	23.1313	23.587	23.3533	23.5382	23.1974	23.3414	23.3145	23.1535	23.2843	13	13	13	32.6	32.6	32.6	59.795	0	61.909	32	118
Pyrroline-5-carboxylate reductase 3	Pycrl	sp|Q9DCC4|P5CR3_MOUSE Pyrroline-5-carboxylate reductase 3 OS=Mus musculus OX=10090 GN=Pycr3 PE=1 SV=2	0.68873	0.388077	0.402837	1.38051	0.60423	0.735366	0.337246	1.24388	20.5743	22.0525	20.5916	20.936	20.9804	20.6813	21.0149	20.3656	20.5823	20.4765	20.4262	20.851	21.001	21.4129	21.2797	20.7647	20.816	19.8389	21.0105	20.8545	2	2	2	10.9	10.9	10.9	28.721	0	4.013	12	11
Serine hydroxymethyltransferase	Shmt2	sp|Q9CZN7|GLYM_MOUSE Serine hydroxymethyltransferase	2.9289	0.0546	0.401878	4.91061	1.1757	0.520797	0.171313	2.12094	25.1059	25.0811	25.2431	25.1663	24.9474	24.7894	24.4515	24.7638	24.7212	24.8083	24.5498	24.7293	24.7623	24.4365	24.5612	24.6495	24.3913	24.3748	24.3905	24.3764	20	20	20	49.2	49.2	49.2	55.758	0	199.75	29	291
Mitofusin-1	Mfn1	sp|Q811U4|MFN1_MOUSE Mitofusin-1 OS=Mus musculus OX=10090 GN=Mfn1 PE=1 SV=3;tr|F6XRI9|F6XRI9_MOUSE Mitofusin 1 (Fragment) OS=Mus musculus OX=10090 GN=Mfn1 PE=1 SV=1	1.68183	0.118589	0.401778	2.87075	0.0516542	0.994214	0.0269474	0.145569	20.9362	20.8776	20.8562	21.4049	21.4125	20.8884	20.6233	20.7429	20.6703	20.5536	20.5999	20.5656	20.6024	21.2516	20.9576	20.806	20.5542	21.2468	20.5956	20.6397	4	4	4	8.1	8.1	8.1	83.725	0	9.1136	44	14
Ceruloplasmin	Cp	sp|Q61147|CERU_MOUSE Ceruloplasmin OS=Mus musculus OX=10090 GN=Cp PE=1 SV=2;tr|G3X9T8|G3X9T8_MOUSE ferroxidase OS=Mus musculus OX=10090 GN=Cp PE=1 SV=1;tr|G3X8Q5|G3X8Q5_MOUSE ferroxidase OS=Mus musculus OX=10090 GN=Cp PE=1 SV=1;tr|E9PZD8|E9PZD8_MOUSE ferro	0.38741	0.606265	0.401579	0.869664	0.116914	0.96633	0.0894291	0.310676	21.0162	20.8015	20.8898	19.8237	20.2988	20.4054	20.304	20.8527	20.6685	18.5916	23.3859	23.3369	24.1618	24.0026	24.0035	23.3892	23.2591	23.3793	24.4826	23.9335	25	25	25	32.6	32.6	32.6	121.15	0	163.94	51	136
Ubiquitin-conjugating enzyme E2 variant 1;Ubiquitin-conjugating enzyme E2 variant 2	Ube2v1;Ube2v2;Gm20431	sp|Q9CZY3|UB2V1_MOUSE Ubiquitin-conjugating enzyme E2 variant 1 OS=Mus musculus OX=10090 GN=Ube2v1 PE=1 SV=1;sp|Q9D2M8|UB2V2_MOUSE Ubiquitin-conjugating enzyme E2 variant 2 OS=Mus musculus OX=10090 GN=Ube2v2 PE=1 SV=4;tr|B7ZBY7|B7ZBY7_MOUSE Ubiquitin-conju	1.41463	0.159568	0.401224	2.47363	0.0599503	0.990977	-0.0375858	-0.167592	24.1675	24.0903	24.2056	23.7148	23.5377	23.7934	23.7303	23.3367	23.4382	23.4111	23.9085	24.433	24.1097	23.2049	23.9245	24.2304	24.1135	23.7104	23.9449	23.7694	3	3	3	17.7	17.7	17.7	16.355	0	20.089	10	45
Transmembrane protein 59	Tmem59	sp|Q9QY73|TMM59_MOUSE Transmembrane protein 59 OS=Mus musculus OX=10090 GN=Tmem59 PE=1 SV=2;tr|D3YVM2|D3YVM2_MOUSE Transmembrane protein 59 OS=Mus musculus OX=10090 GN=Tmem59 PE=1 SV=1	1.34341	0.173265	0.399718	2.36851	0.403092	0.85239	-0.22497	-0.898248	26.5654	25.9917	26.203	25.8517	26.1247	26.0652	25.9049	25.7987	25.4039	25.5653	23.7164	23.7814	23.8473	23.6571	23.9209	23.1816	24.2598	24.0642	23.8691	24.6731	5	5	5	22	22	22	36.313	0	84.487	14	61
RING finger protein 11	Rnf11	sp|Q9QYK7|RNF11_MOUSE RING finger protein 11 OS=Mus musculus OX=10090 GN=Rnf11 PE=1 SV=1;tr|Z4YLT8|Z4YLT8_MOUSE Ring finger protein 11 (Fragment) OS=Mus musculus OX=10090 GN=Rnf11 PE=1 SV=1	1.44468	0.151737	0.399237	2.51804	0.412909	0.849319	0.107531	0.915995	23.1651	22.9972	23.5252	22.6832	23.0262	22.8012	22.6706	22.7509	22.3725	22.8055	22.9041	22.8624	22.7797	22.9374	23.0304	22.6129	22.9078	22.6221	23.1775	22.6562	3	3	3	24.7	24.7	24.7	17.458	0	7.7489	7	13
Probable ergosterol biosynthetic protein 28	ORF11;0610007P14Rik	sp|Q9ERY9|ERG28_MOUSE Ergosterol biosynthetic protein 28 homolog OS=Mus musculus OX=10090 GN=Erg28 PE=2 SV=1;tr|D3YUR8|D3YUR8_MOUSE Ergosterol biosynthesis 28 (Fragment) OS=Mus musculus OX=10090 GN=Erg28 PE=1 SV=1	1.027	0.238402	0.397556	1.89998	0.241659	0.917107	-0.086726	-0.587229	22.3244	22.2054	21.9534	21.6822	21.5746	21.9719	21.2104	21.5855	21.2126	21.7719	21.862	21.6408	21.9493	21.5153	21.8208	22.1156	21.8398	22.1306	21.6122	21.5237	2	2	2	12.1	12.1	12.1	15.806	0.00038183	2.9507	6	11
Methylsterol monooxygenase 1	Msmo1	sp|Q9CRA4|MSMO1_MOUSE Methylsterol monooxygenase 1 OS=Mus musculus OX=10090 GN=Msmo1 PE=1 SV=1;tr|D3Z458|D3Z458_MOUSE Methylsterol monoxygenase 1 (Fragment) OS=Mus musculus OX=10090 GN=Msmo1 PE=1 SV=1	1.53909	0.140367	0.397524	2.65787	0.399731	0.850351	0.109496	0.892146	24.9829	25.4258	24.8239	24.6313	24.6625	24.3928	24.5694	24.5194	24.6056	24.4515	24.8272	24.6867	24.5756	24.5381	24.2899	24.5567	24.5294	24.6432	24.1513	24.4894	5	5	5	32.1	32.1	32.1	34.772	0	133	8	70
ADP/ATP translocase 1	Slc25a4	sp|P48962|ADT1_MOUSE ADP/ATP translocase 1 OS=Mus musculus OX=10090 GN=Slc25a4 PE=1 SV=4	1.8952	0.0992965	0.397283	3.19386	1.0854	0.543293	-0.120975	-1.98705	27.2135	27.1782	27.139	27.3396	27.1888	27.098	26.579	26.6851	27.1105	26.6	27.2172	27.4443	27.4839	27.4995	27.3567	27.5778	27.5186	27.5958	27.4184	27.4959	16	16	10	55.7	55.7	28.9	32.904	0	323.31	21	467
Nucleobindin-1	Nucb1	sp|Q02819|NUCB1_MOUSE Nucleobindin-1 OS=Mus musculus OX=10090 GN=Nucb1 PE=1 SV=2;tr|A0A1C7CYU3|A0A1C7CYU3_MOUSE Nucleobindin-1 OS=Mus musculus OX=10090 GN=Nucb1 PE=1 SV=1;tr|A0A1B0GR41|A0A1B0GR41_MOUSE Nucleobindin-1 (Fragment) OS=Mus musculus OX=10090 GN=	1.44779	0.15104	0.396626	2.52262	0.70066	0.709963	0.103954	1.3995	25.9096	25.6303	26.3008	25.5725	25.6283	25.3359	25.547	25.637	25.212	25.3266	25.8301	25.5551	25.6159	25.6871	25.6711	25.7582	25.5935	25.5608	25.3944	25.5326	25	25	25	58.8	58.8	58.8	53.408	0	323.31	28	443
NADH dehydrogenase [ubiquinone] 1 alpha subcomplex subunit 7	Ndufa7	sp|Q9Z1P6|NDUA7_MOUSE NADH dehydrogenase [ubiquinone] 1 alpha subcomplex subunit 7 OS=Mus musculus OX=10090 GN=Ndufa7 PE=1 SV=3	0.447289	0.556112	0.396319	0.977319	1.15192	0.515375	-1.20023	-2.08575	20.5386	21.7376	20.045	20.7909	21.6395	20.5827	21.3114	20.7036	20.3554	19.817	20.3866	20.7741	22.431	19.6295	21.078	22.8772	22.2678	20.7973	22.0607	22.2975	2	2	2	21.2	21.2	21.2	12.575	0	4.0601	6	11
Glycerol-3-phosphate dehydrogenase			1.55741	0.137533	0.396315	2.68508	0.367559	0.854171	-0.0788403	-0.83305	25.2543	25.2781	25.5088	25.6818	25.4282	25.2471	24.7267	24.9821	25.3888	24.8249	25.4327	25.5234	25.4244	25.1428	25.2739	25.69	25.4215	25.4128	25.3003	25.3669	30	30	30	55	55	55	80.953	0	323.31	44	387
ADP-ribosylation factor 4	Arf4	sp|P61750|ARF4_MOUSE ADP-ribosylation factor 4 OS=Mus musculus OX=10090 GN=Arf4 PE=1 SV=2;tr|E9Q798|E9Q798_MOUSE ADP-ribosylation factor 4 OS=Mus musculus OX=10090 GN=Arf4 PE=1 SV=1	1.18759	0.19914	0.39598	2.13853	0.493534	0.801508	-0.137762	-1.05796	25.0388	25.1658	24.8262	24.7605	24.3866	24.951	24.327	24.3148	24.3209	24.2842	24.4432	24.6859	24.3976	24.0943	24.3081	24.868	24.4631	24.4614	24.3687	24.4567	9	5	4	64.4	35.6	27.8	20.396	0	147.07	10	68
Soluble calcium-activated nucleotidase 1	Cant1	sp|Q8VCF1|CANT1_MOUSE Soluble calcium-activated nucleotidase 1 OS=Mus musculus OX=10090 GN=Cant1 PE=2 SV=1	0.816643	0.3184	0.394665	1.58101	0.852303	0.639007	0.134288	1.63586	21.6429	20.7193	22.198	21.609	21.775	21.2346	21.1715	21.4175	21.08	21.0672	21.7831	21.7183	21.7373	21.5562	21.6152	21.5858	21.4681	21.8003	21.3871	21.4974	5	5	5	15.4	15.4	15.4	45.652	0	9.7478	27	22
Sodium-coupled neutral amino acid transporter 1	Slc38a1	sp|Q8K2P7|S38A1_MOUSE Sodium-coupled neutral amino acid symporter 1 OS=Mus musculus OX=10090 GN=Slc38a1 PE=1 SV=1	1.46655	0.147816	0.394305	2.55038	0.547586	0.757239	0.130035	1.14987	24.7647	24.8302	24.7122	24.1466	24.6001	24.4869	24.2909	24.2883	23.9385	24.0776	23.3052	23.3158	22.8482	22.9705	23.1329	22.9829	23.1407	23.0527	22.7445	23.0016	4	4	4	10.9	10.9	10.9	53.795	0	48.119	19	65
Torsin-1A-interacting protein 1	Tor1aip1	sp|Q921T2|TOIP1_MOUSE Torsin-1A-interacting protein 1 OS=Mus musculus OX=10090 GN=Tor1aip1 PE=1 SV=3;tr|E9PWW2|E9PWW2_MOUSE Torsin-1A-interacting protein 1 OS=Mus musculus OX=10090 GN=Tor1aip1 PE=1 SV=1	0.729604	0.363843	0.393808	1.44531	0.614791	0.728439	0.204568	1.26118	23.6624	24.2293	22.8215	23.2084	22.9417	22.7213	23.1185	23.1722	23.0523	22.8302	23.114	23.1492	23.4251	23.1554	22.9674	23.1389	23.134	23.1954	22.4161	22.9038	5	5	5	10.6	10.6	10.6	66.78	0	19.661	33	24
Interleukin-1 receptor accessory protein	Il1rap	sp|Q61730|IL1AP_MOUSE Interleukin-1 receptor accessory protein OS=Mus musculus OX=10090 GN=Il1rap PE=1 SV=1;tr|E9Q6I2|E9Q6I2_MOUSE Interleukin 1 receptor accessory protein OS=Mus musculus OX=10090 GN=Il1rap PE=1 SV=1	3.04896	0.052125	0.393499	5.13245	0.743984	0.691811	-0.31476	-1.46793	22.5053	22.5695	22.341	22.5832	22.3877	22.0619	21.9444	22.0348	22.075	22.3031	19.8927	20.0812	21.0108	20.3166	20.6014	20.7982	20.4339	20.8414	20.8456	20.5574	5	5	5	11.4	11.4	11.4	65.74	0	7.9817	32	15
28S ribosomal protein S26			3.51319	0.0462857	0.392743	6.04749	0.0358344	0.99761	0.0100822	0.102607	22.9985	22.975	22.8432	23.03	23.0501	22.4553	22.584	22.4899	22.6536	22.7503	22.3269	22.5827	22.4835	22.283	22.534	22.3424	22.2033	22.4217	22.5243	22.6678	4	4	4	24.5	24.5	24.5	23.443	0	16.088	11	23
Cytochrome c oxidase subunit NDUFA4	Ndufa4	sp|Q62425|NDUA4_MOUSE Cytochrome c oxidase subunit NDUFA4 OS=Mus musculus OX=10090 GN=Ndufa4 PE=1 SV=2;tr|A0A0N4SVQ1|A0A0N4SVQ1_MOUSE Ndufa4	0.948795	0.266177	0.39273	1.78254	0.0878763	0.975894	0.0420811	0.2394	25.8762	25.7939	25.6871	25.8538	25.6894	25.8377	24.915	24.9304	25.9348	25.3189	25.5885	25.9716	25.9682	25.5323	25.3236	26.0012	25.7589	25.6486	25.4707	25.2944	2	2	2	26.8	26.8	26.8	9.3267	0	11.394	6	41
Heparan sulfate 2-O-sulfotransferase 1	Hs2st1	sp|Q8R3H7|HS2ST_MOUSE Heparan sulfate 2-O-sulfotransferase 1 OS=Mus musculus OX=10090 GN=Hs2st1 PE=1 SV=2	1.31452	0.175886	0.391998	2.32591	0.0334252	0.9967	0.023735	0.0959468	23.03	22.701	23.1641	22.9713	23.2911	22.9544	22.9191	22.6555	22.3903	22.2782	22.9495	23.4007	23.1961	23.6469	23.6607	23.6792	23.5942	22.5792	23.6361	23.2465	6	6	6	23.6	23.6	23.6	41.813	0	43.705	18	30
Quinone oxidoreductase	Cryz	sp|P47199|QOR_MOUSE Quinone oxidoreductase OS=Mus musculus OX=10090 GN=Cryz PE=1 SV=1;tr|A0A0A6YXR4|A0A0A6YXR4_MOUSE Quinone oxidoreductase (Fragment) OS=Mus musculus OX=10090 GN=Cryz PE=1 SV=5;tr|D3YWU6|D3YWU6_MOUSE Crystallin	0.424546	0.575315	0.388056	0.936894	0.377171	0.848505	0.153228	0.850842	20.3064	21.8086	20.8688	19.5238	20.3273	19.9496	20.0423	20.7259	20.403	19.7737	21.2693	21.625	21.2249	21.7138	21.3268	20.9379	21.6729	21.4438	21.4235	20.9156	3	3	3	14.2	14.2	14.2	35.268	0	17.365	18	16
Optineurin	Optn	sp|Q8K3K8|OPTN_MOUSE Optineurin OS=Mus musculus OX=10090 GN=Optn PE=1 SV=1	0.957614	0.262736	0.387683	1.79584	NaN	1	0	NaN	21.4394	21.2295	21.7021	20.968	21.1491	20.9518	20.9852	21.3366	21.0094	20.2668	19.6199	20.2247	20.3287	20.9831	19.9319	19.5315	21.0508	20.5067	19.4008	20.9413	2	2	2	3.8	3.8	3.8	67.017	0	3.1884	37	5
Serine/threonine-protein phosphatase PGAM5			1.1129	0.213534	0.387557	2.0279	0.288784	0.893372	-0.126202	-0.682327	23.5971	23.4373	23.4312	23.711	23.4366	23.7405	22.7199	22.8956	23.3454	22.9741	22.8522	22.8285	23.0493	22.6789	22.7852	23.6299	22.7711	22.6888	22.7331	23.0022	5	5	5	17.4	17.4	17.4	31.994	0	7.0401	20	29
NADH dehydrogenase [ubiquinone] 1 alpha subcomplex subunit 13	Ndufa13	sp|Q9ERS2|NDUAD_MOUSE NADH dehydrogenase [ubiquinone] 1 alpha subcomplex subunit 13 OS=Mus musculus OX=10090 GN=Ndufa13 PE=1 SV=3	1.09658	0.217743	0.386446	2.00367	0.62666	0.724365	-0.205807	-1.28054	22.9752	22.6629	22.9828	23.5745	23.2318	22.9181	22.6413	22.4309	23.0292	22.4755	22.9838	23.1788	23.6044	23.4581	23.5619	23.9784	23.5457	23.3965	23.3978	23.4977	6	6	6	47.9	47.9	47.9	16.859	0	11.101	8	32
Succinyl-CoA:3-ketoacid coenzyme A transferase 1			1.71573	0.11492	0.385172	2.92163	0.0626188	0.990292	-0.019437	-0.174606	25.055	25.1312	25.041	24.6962	24.5197	24.3975	24.4456	24.7234	24.4651	24.4855	24.8024	24.8746	24.9891	24.7033	24.5186	25.0784	24.849	24.6588	24.6841	24.7149	13	13	13	46.3	46.3	46.3	55.988	0	281.42	23	215
Fumarate hydratase			1.76994	0.107525	0.382264	3.00334	0.0707006	0.988733	0.0172207	0.195645	23.8047	23.7308	23.4844	23.4917	23.5051	23.3218	22.8932	23.5094	23.0714	23.3094	23.5689	23.7498	23.7312	23.6889	23.527	23.8713	23.3932	23.6467	23.614	23.6545	12	12	12	40.8	40.8	40.8	54.356	0	165.92	27	103
Ubiquitin-conjugating enzyme E2 D3;Ubiquitin-conjugating enzyme E2 D2;Ubiquitin-conjugating enzyme E2 D2B;Ubiquitin-conjugating enzyme E2 D1	Ube2d3;Ube2d2;Ube2d2b;Ube2d1	sp|P61079|UB2D3_MOUSE Ubiquitin-conjugating enzyme E2 D3 OS=Mus musculus OX=10090 GN=Ube2d3 PE=1 SV=1;sp|P62838|UB2D2_MOUSE Ubiquitin-conjugating enzyme E2 D2 OS=Mus musculus OX=10090 GN=Ube2d2 PE=1 SV=1;tr|A0A494BAN1|A0A494BAN1_MOUSE Ubiquitin-conjugating	0.232739	0.74995	0.382156	0.568738	0.0117891	1	-0.0256302	-0.0346347	22.478	22.3184	22.6164	22.4633	22.4306	23.0512	19.4329	22.8378	22.6813	22.3928	22.7606	23.1497	22.6856	20.5385	23.0444	22.4172	23.1816	23.3028	20.3018	23.1035	2	2	2	19.7	19.7	19.7	16.687	0	30.636	4	26
Uncharacterized family 31 glucosidase KIAA1161	Kiaa1161	sp|Q69ZQ1|MYORG_MOUSE Myogenesis-regulating glycosidase OS=Mus musculus OX=10090 GN=Myorg PE=1 SV=2	0.678405	0.394559	0.381718	1.36402	1.01013	0.570292	0.285947	1.87472	20.5825	21.2499	21.3318	20.3335	20.9017	20.9099	20.8785	19.9045	20.1238	20.674	21.3134	21.2347	21.8062	21.2622	21.6126	20.8805	21.2688	21.482	21.0265	21.1416	5	5	5	9.1	9.1	9.1	81.361	0	9.6038	39	20
Very long-chain specific acyl-CoA dehydrogenase			2.16331	0.0798551	0.381414	3.6116	0.457846	0.818023	-0.130612	-0.995905	23.6242	23.6154	23.6612	23.8998	23.4744	23.487	23.1245	23.3667	23.3348	23.0551	23.607	23.8396	23.9781	23.7153	23.8914	24.3308	23.7512	23.8225	23.7302	24.0498	19	19	19	40.7	40.7	40.7	70.875	0	97.434	41	112
Deleted in autism protein 1 homolog		sp|Q3USZ8|DIK2A_MOUSE Divergent protein kinase domain 2A OS=Mus musculus OX=10090 GN=Dipk2a PE=1 SV=2	1.75158	0.109371	0.380373	2.97563	1.87876	0.312883	0.322812	3.16871	22.8013	22.6653	23.147	22.5889	22.9811	22.7024	22.542	22.2897	22.4386	22.3091	23.4817	23.3617	23.3882	23.5855	23.2708	23.2843	23.2833	23.1018	22.9475	22.857	9	9	9	24.4	24.4	24.4	49.462	0	25.816	19	53
Acyl-CoA dehydrogenase family member 9			2.07362	0.0880784	0.379806	3.47016	0.447631	0.826601	-0.163358	-0.977924	23.9464	23.8363	23.8318	24.097	23.6924	23.6607	23.3896	23.3058	23.7503	23.3986	23.6508	23.7634	23.7247	23.3397	23.488	24.2406	23.5069	23.5117	23.5665	23.9577	10	10	10	23.8	23.8	23.8	68.721	0	70.672	36	79
Glucosylceramidase	Gba	sp|P17439|GBA1_MOUSE Lysosomal acid glucosylceramidase OS=Mus musculus OX=10090 GN=Gba1 PE=1 SV=1;tr|A0A0G2JDK2|A0A0G2JDK2_MOUSE Glucosylceramidase OS=Mus musculus OX=10090 GN=Gba1 PE=1 SV=1	0.922587	0.274937	0.377351	1.74292	0.399912	0.850678	0.121889	0.892476	26.4078	26.3833	26.8533	25.6974	26.1053	25.8285	26.1333	26.1778	25.7575	25.6632	26.9173	26.6962	26.5279	26.7842	26.516	26.1901	26.7823	26.7646	26.6653	26.4298	17	17	17	55.1	55.1	55.1	57.621	0	323.31	23	440
Palmitoyltransferase ZDHHC13	Zdhhc13	sp|Q9CWU2|ZDH13_MOUSE Palmitoyltransferase ZDHHC13 OS=Mus musculus OX=10090 GN=Zdhhc13 PE=1 SV=2	1.42758	0.156447	0.376085	2.49276	0.765938	0.678659	0.153887	1.5023	23.7028	23.2096	23.7892	23.2123	23.5369	23.4534	23.0678	23.0848	23.0519	22.9127	22.274	22.3966	22.269	22.4308	22.6056	22.4109	22.409	22.248	21.9754	22.1632	7	7	6	14.3	14.3	12.7	70.889	0	14.443	23	59
Ubiquitin domain-containing protein 1	Ubtd1	sp|Q91WB7|UBTD1_MOUSE Ubiquitin domain-containing protein 1 OS=Mus musculus OX=10090 GN=Ubtd1 PE=2 SV=1	0.177834	0.807042	0.375559	0.450951	1.43551	0.45555	-1.3523	-2.50448	22.305	22.2335	20.3636	20.0609	23.2614	20.5459	20.0336	20.5146	22.5189	22.7336	20.1954	20.0721	21.8027	20.1613	22.6483	22.0279	22.2049	22.2177	22.5781	22.6127	3	3	3	27.8	27.8	27.8	25.985	0	16.49	8	18
Glycerophosphodiester phosphodiesterase domain-containing protein 1	Gdpd1	sp|Q9CRY7|GDPD1_MOUSE Lysophospholipase D GDPD1 OS=Mus musculus OX=10090 GN=Gdpd1 PE=1 SV=1	1.76702	0.107171	0.375412	2.99894	0.209176	0.931986	-0.0657368	-0.519064	23.5081	23.683	23.1951	23.0888	23.0847	22.9149	22.9787	23.0376	22.8418	22.9097	23.1089	22.7564	23.0925	22.8524	23.1632	23.24	22.8885	23.2272	22.7635	23.1829	7	7	7	26.1	26.1	26.1	35.866	0	35.881	18	57
Desmin	Des	sp|P31001|DESM_MOUSE Desmin OS=Mus musculus OX=10090 GN=Des PE=1 SV=3	1.38659	0.16498	0.374379	2.43224	0.577451	0.742799	0.265817	1.19971	24.3632	24.643	24.2441	24.0611	23.9754	24.2261	23.8014	23.922	23.6218	23.8435	25.1694	25.5305	24.984	24.5252	24.7444	25.1957	24.8437	24.4767	24.6673	24.4411	25	21	21	48	43.7	43.7	53.497	0	323.31	32	237
Tyrosine-protein phosphatase non-receptor type substrate 1	Sirpa	sp|P97797|SHPS1_MOUSE Tyrosine-protein phosphatase non-receptor type substrate 1 OS=Mus musculus OX=10090 GN=Sirpa PE=1 SV=2	1.14748	0.208432	0.373538	2.07918	0.742072	0.694029	-0.1399	-1.46493	22.4472	23.3196	22.7653	22.9782	23.264	22.3835	22.618	22.5114	22.5378	22.8559	23.1376	22.7383	23.0544	23.2469	23.217	23.123	23.2874	23.2331	23.2037	23.2465	4	4	1	13.6	13.6	2.3	56.413	0	41.857	25	16
NHL repeat-containing protein 3	Nhlrc3	sp|Q8CCH2|NHLC3_MOUSE NHL repeat-containing protein 3 OS=Mus musculus OX=10090 GN=Nhlrc3 PE=1 SV=1	0.65257	0.41082	0.372985	1.32252	0.379881	0.848062	0.115317	0.855836	22.5945	22.3768	23.0217	21.7352	21.978	22.0112	22.3064	22.3566	21.5815	21.5856	22.7362	22.4576	22.4979	22.5066	22.5758	22.1063	22.8297	22.243	22.549	22.4696	4	4	4	15.6	15.6	15.6	38.195	0	21.748	15	41
Putative sodium-coupled neutral amino acid transporter 10	Slc38a10	sp|Q5I012|S38AA_MOUSE Solute carrier family 38 member 10 OS=Mus musculus OX=10090 GN=Slc38a10 PE=1 SV=2;tr|J3QNE8|J3QNE8_MOUSE Solute carrier family 38	1.70661	0.116015	0.372171	2.90794	0.0561853	0.993751	0.0276485	0.157639	23.1641	23.0228	23.011	22.8595	22.5633	22.6736	22.6807	22.6777	22.3778	22.35	22.539	22.3032	22.2778	22.1489	22.4893	22.7265	21.9201	22.2964	22.0336	22.6434	10	10	10	12.8	12.8	12.8	117.19	0	23.688	56	75
45 kDa calcium-binding protein	Sdf4	sp|Q61112|CAB45_MOUSE 45 kDa calcium-binding protein OS=Mus musculus OX=10090 GN=Sdf4 PE=1 SV=1	1.3765	0.167384	0.371883	2.41734	0.256882	0.910899	0.124228	0.61841	23.5161	23.6856	23.6495	23.2604	23.4152	23.3926	23.1632	23.4502	22.8371	22.8243	23.2241	22.543	23.2527	23.224	23.0739	23.2924	22.7515	22.8042	22.5568	23.2918	5	5	5	19.4	19.4	19.4	42.064	0	23.469	19	45
Fatty acyl-CoA reductase 1	Far1	sp|Q922J9|FACR1_MOUSE Fatty acyl-CoA reductase 1 OS=Mus musculus OX=10090 GN=Far1 PE=1 SV=1;tr|D3Z5W6|D3Z5W6_MOUSE Fatty acyl-CoA reductase (Fragment) OS=Mus musculus OX=10090 GN=Far1 PE=1 SV=1;tr|D3Z4N9|D3Z4N9_MOUSE Fatty acyl-CoA reductase (Fragment) OS=	1.85423	0.100595	0.371134	3.13127	1.76621	0.355409	0.236295	2.99772	23.4579	23.5854	23.5644	23.0044	23.2483	23.0219	23.0899	22.9285	23.0969	22.8676	23.2816	23.3935	23.4793	23.6098	23.3434	23.1844	23.3076	23.1812	22.9901	23.2627	10	10	10	22.7	22.7	22.7	59.434	0	33.087	29	73
All-trans retinoic acid-induced differentiation factor	Atraid	sp|Q6PGD0|ARAID_MOUSE All-trans retinoic acid-induced differentiation factor OS=Mus musculus OX=10090 GN=Atraid PE=1 SV=2;tr|D3YYN2|D3YYN2_MOUSE All-trans retinoic acid induced differentiation factor (Fragment) OS=Mus musculus OX=10090 GN=Atraid PE=1 SV=2;	0.365236	0.625997	0.370907	0.828733	0.0480759	0.99464	0.129545	0.135965	23.4846	21.2893	23.1761	22.9282	22.9755	22.6789	22.6412	22.7669	21.5054	22.4068	23.7112	24.3016	24.0879	20.5577	24.1703	23.7459	24.0234	24.28	23.3693	20.7623	2	2	2	13.9	13.9	13.9	23.857	0	64.33	9	24
Prostacyclin synthase	Ptgis	sp|O35074|PTGIS_MOUSE Prostacyclin synthase OS=Mus musculus OX=10090 GN=Ptgis PE=1 SV=1;tr|Q8BXC0|Q8BXC0_MOUSE Prostacyclin synthase OS=Mus musculus OX=10090 GN=Ptgis PE=1 SV=1	2.75622	0.0499016	0.370237	4.60107	0.750026	0.688692	0.129689	1.47741	23.503	23.5509	23.4978	23.41	23.1746	22.9882	23.0819	23.2205	22.9874	23.0072	24.6496	24.2894	24.5704	24.4837	24.4135	24.1544	24.509	24.4212	24.3979	24.2755	18	18	18	46.5	46.5	46.5	57.046	0	184.64	28	220
Ragulator complex protein LAMTOR1	Lamtor1	sp|Q9CQ22|LTOR1_MOUSE Ragulator complex protein LAMTOR1 OS=Mus musculus OX=10090 GN=Lamtor1 PE=1 SV=1;tr|A0A0A6YX02|A0A0A6YX02_MOUSE Ragulator complex protein LAMTOR1 OS=Mus musculus OX=10090 GN=Lamtor1 PE=1 SV=1	2.39383	0.0709247	0.369058	3.98417	0.203158	0.93045	-0.0778954	-0.506174	25.9074	25.8829	25.9439	25.6635	25.829	25.2857	25.3543	25.7398	25.5276	25.4741	26.0801	26.1269	25.8334	26.2795	26.2318	25.9787	26.3458	26.0412	26.6357	25.9398	8	8	8	74.5	74.5	74.5	17.749	0	265.9	9	141
Serum paraoxonase/lactonase 3	Pon3	sp|Q62087|PON3_MOUSE Serum paraoxonase/lactonase 3 OS=Mus musculus OX=10090 GN=Pon3 PE=1 SV=2	0.907011	0.275397	0.369012	1.7193	0.06933	0.988227	0.0269768	0.192098	23.1594	23.1459	22.9568	23.1323	22.2505	22.2615	22.9842	22.4872	22.6802	22.3869	23.0335	22.998	23.5997	23.5472	23.5552	23.3625	23.2165	23.4276	23.3254	23.2666	7	7	7	33.6	33.6	33.6	39.351	0	46.536	13	41
Vesicle-associated membrane protein 7	Vamp7	sp|P70280|VAMP7_MOUSE Vesicle-associated membrane protein 7 OS=Mus musculus OX=10090 GN=Vamp7 PE=1 SV=1	2.04171	0.091025	0.368396	3.42027	0.711373	0.706884	0.163026	1.4165	24.9066	24.7204	25.0752	24.7235	24.7352	24.5072	24.3572	24.7607	24.3968	24.2971	24.5628	24.4439	24.5486	24.1742	24.454	24.4912	24.2032	24.3898	23.9593	24.325	8	8	8	47.7	47.7	47.7	24.967	0	47.215	13	96
NADH dehydrogenase [ubiquinone] iron-sulfur protein 3			0.994324	0.249181	0.368129	1.85104	0.0230038	1	0.00965919	0.0667612	23.3518	23.01	23.7105	23.6201	23.5386	23.5071	22.7508	23.0766	23.3336	22.7221	23.6465	23.9335	23.9129	23.3684	23.5857	23.9785	23.8145	23.5924	23.6027	23.4104	10	10	10	35	35	35	30.149	0	114.73	16	84
	Pcdhgc3	tr|Q91XX1|Q91XX1_MOUSE Protocadherin gamma C3 OS=Mus musculus OX=10090 GN=Pcdhgc3 PE=1 SV=1	1.22322	0.190917	0.366027	2.19119	0.0345903	0.996954	-0.0158958	-0.0991715	24.0748	23.5446	24.3564	24.0053	24.2031	23.9432	23.541	23.388	23.7778	23.7043	23.7351	23.6076	23.488	24.0704	23.9322	23.4399	23.9084	23.9086	24.0897	23.5663	9	9	9	13.2	13.2	13.2	101.05	0	101.03	38	60
Myb-binding protein 1A	Mybbp1a	sp|Q7TPV4|MBB1A_MOUSE Myb-binding protein 1A OS=Mus musculus OX=10090 GN=Mybbp1a PE=1 SV=2	0.618607	0.429301	0.365406	1.26741	1.60638	0.426505	0.416931	2.75796	22.623	22.6838	21.5899	22.939	22.8806	22.422	21.7913	21.8247	22.4433	22.4079	20.9455	21.2732	21.2142	21.0395	21.3527	21.0562	20.5983	20.5961	21.0638	20.4261	10	10	10	9.5	9.5	9.5	152.04	0	26.378	71	38
Solute carrier family 35 member B1	Slc35b1	sp|P97858|S35B1_MOUSE Solute carrier family 35 member B1 OS=Mus musculus OX=10090 GN=Slc35b1 PE=1 SV=1;tr|E0CZ89|E0CZ89_MOUSE Solute carrier family 35 member B1 (Fragment) OS=Mus musculus OX=10090 GN=Slc35b1 PE=1 SV=1	0.319602	0.6654	0.364638	0.742408	0.571824	0.743802	-0.91624	-1.19036	20.5986	20.9303	21.4055	21.303	20.4319	22.2401	20.47	20.4943	19.5257	20.116	20.4045	20.5806	23.1945	20.115	19.487	22.3052	20.8653	22.4155	20.3979	22.3788	2	2	2	7.1	7.1	7.1	35.882	0	4.3557	5	8
Thioredoxin-dependent peroxide reductase			1.39436	0.16325	0.364437	2.4437	0.0669457	0.987034	0.0180241	0.185907	24.4656	24.0981	24.6583	24.2405	24.1487	24.0746	23.9183	24.1999	24.0212	23.5751	25.2584	25.1251	25.2476	25.1015	24.9875	25.0239	25.1474	24.9148	25.4124	25.1313	9	9	9	51.8	51.8	51.8	28.127	0	74.614	17	168
CDGSH iron-sulfur domain-containing protein 1	Cisd1	sp|Q91WS0|CISD1_MOUSE CDGSH iron-sulfur domain-containing protein 1 OS=Mus musculus OX=10090 GN=Cisd1 PE=1 SV=1	1.63188	0.124653	0.363773	2.79601	0.546079	0.75703	-0.151873	-1.14734	25.0712	25.2682	25.0143	25.1717	24.7611	24.4823	24.4697	24.6943	24.8775	24.9437	24.7336	24.4494	24.7675	24.5418	24.8107	25.2016	24.5902	24.8839	24.5982	24.7884	3	3	3	34.3	34.3	34.3	12.097	0	38.852	6	103
60S acidic ribosomal protein P1	Rplp1	sp|P47955|RLA1_MOUSE Large ribosomal subunit protein P1 OS=Mus musculus OX=10090 GN=Rplp1 PE=1 SV=1	0.960001	0.262613	0.363004	1.79944	0.21975	0.925003	-0.128749	-0.54151	26.8661	26.7674	26.3038	27.008	26.9909	26.4114	25.8295	26.6088	26.6905	26.5809	26.419	26.5415	26.5779	25.8279	26.5898	26.0696	26.2484	27.0789	26.8395	26.3634	3	3	3	74.6	74.6	74.6	11.475	0	238.47	3	45
Peptidyl-prolyl cis-trans isomerase D	Ppid	sp|Q9CR16|PPID_MOUSE Peptidyl-prolyl cis-trans isomerase D OS=Mus musculus OX=10090 GN=Ppid PE=1 SV=3	0.917534	0.275204	0.362666	1.73527	0.68709	0.714	0.271486	1.37789	22.6	22.7579	22.3552	22.3802	22.0424	21.8971	22.347	22.4284	22.1596	21.4904	21.9862	22.2181	21.7457	21.7035	21.57	22.1458	21.539	21.1742	21.4207	21.5864	5	5	5	16.5	16.5	16.5	40.742	0	9.9245	21	22
ES1 protein homolog			0.75441	0.352582	0.362577	1.48428	0.466272	0.811564	0.519829	1.01066	21.7192	20.8878	21.2186	20.9664	21.4219	21.0156	21.1406	20.9767	21.1413	20.1267	21.7126	22.1115	22.2411	22.1113	22.292	20.4302	22.082	22.6165	22.4538	20.2869	3	3	3	17.3	17.3	17.3	28.09	0	5.983	13	13
3-ketoacyl-CoA thiolase			2.01264	0.0902588	0.362558	3.37501	0.0249572	1	0.00950966	0.0722795	24.097	24.1233	24.2036	24.2455	23.9043	23.6422	23.508	24.0016	23.7004	23.9087	24.4777	24.4568	24.7091	24.4734	24.4399	24.9651	24.2602	24.3637	24.4392	24.4811	14	14	14	56.2	56.2	56.2	41.829	0	313.37	22	158
Polypeptide N-acetylgalactosaminyltransferase 1;Polypeptide N-acetylgalactosaminyltransferase 1 soluble form	Galnt1	sp|O08912|GALT1_MOUSE Polypeptide N-acetylgalactosaminyltransferase 1 OS=Mus musculus OX=10090 GN=Galnt1 PE=1 SV=1	1.38647	0.164593	0.362157	2.43205	0.069781	0.989347	0.0231583	0.193266	23.9093	23.417	24.1999	23.6641	23.8261	23.652	23.2987	23.4298	23.5527	23.2724	23.3261	23.1909	23.4116	23.4659	23.7338	23.5853	23.3312	23.5349	23.1398	23.4212	11	11	11	26.3	26.3	26.3	64.254	0	51.735	29	90
Dephospho-CoA kinase domain-containing protein	Dcakd	sp|Q8BHC4|DCAKD_MOUSE Dephospho-CoA kinase domain-containing protein OS=Mus musculus OX=10090 GN=Dcakd PE=1 SV=1;tr|B0QZX9|B0QZX9_MOUSE Dephospho-CoA kinase domain-containing protein (Fragment) OS=Mus musculus OX=10090 GN=Dcakd PE=1 SV=1	0.585676	0.452022	0.359872	1.21332	0.221523	0.92403	0.133143	0.545248	23.6352	24.1073	23.7165	23.357	22.95	23.7118	22.3812	23.1316	23.268	23.4742	23.9002	23.796	24.2793	24.0265	23.5968	24.156	24.1983	24.0569	23.275	23.247	8	8	8	41.1	41.1	41.1	26.476	0	71.371	13	66
Polypyrimidine tract-binding protein 1	Ptbp1	sp|P17225|PTBP1_MOUSE Polypyrimidine tract-binding protein 1 OS=Mus musculus OX=10090 GN=Ptbp1 PE=1 SV=3;tr|Q8CB58|Q8CB58_MOUSE Polypyrimidine tract binding protein 1 OS=Mus musculus OX=10090 GN=Ptbp1 PE=1 SV=1	0.927902	0.273477	0.358957	1.75097	0.611167	0.733276	0.251095	1.25525	23.3616	24.0908	23.4147	22.9878	22.9963	22.9165	23.1389	23.0578	22.9358	23.0074	23.2328	23.4164	22.9554	22.6579	22.9611	22.8032	22.8206	23.3305	22.5732	22.4407	5	5	5	19.5	19.5	19.5	59.321	0	50.763	20	37
V-type proton ATPase subunit C 1	Atp6v1c1	sp|Q9Z1G3|VATC1_MOUSE V-type proton ATPase subunit C 1 OS=Mus musculus OX=10090 GN=Atp6v1c1 PE=1 SV=4	1.06281	0.228384	0.356245	1.95342	0.284216	0.896437	0.122354	0.673286	24.9478	24.679	25.2091	24.2127	25.0501	24.6311	24.5101	24.4628	24.32	24.3933	25.2878	24.9946	25.0503	25.222	25.4851	25.2412	25.5668	24.617	25.0944	24.9087	18	18	18	57.6	57.6	57.6	43.887	0	264.71	27	229
Synaptotagmin-13	Syt13	sp|Q9EQT6|SYT13_MOUSE Synaptotagmin-13 OS=Mus musculus OX=10090 GN=Syt13 PE=1 SV=1	0.91541	0.274263	0.355603	1.73205	0.343303	0.863034	-0.152465	-0.787612	24.2126	24.0317	24.7263	23.909	24.7561	24.3307	23.9102	23.6696	23.9899	23.9574	21.5354	21.1786	21.9976	21.9282	21.8882	21.8194	22.1165	22.0687	21.4566	21.8292	8	8	8	34.3	34.3	34.3	46.869	0	70.71	17	65
Tax1-binding protein 1 homolog	Tax1bp1	sp|Q3UKC1|TAXB1_MOUSE Tax1-binding protein 1 homolog OS=Mus musculus OX=10090 GN=Tax1bp1 PE=1 SV=2	0.870164	0.290973	0.354838	1.66319	0.276164	0.897947	0.215116	0.657264	25.6372	24.8793	25.6578	25.014	25.4926	25.1005	25.2927	25.2086	24.658	24.6468	21.8636	22.0967	22.2718	22.2162	22.8341	20.9986	22.0605	22.6869	22.0708	22.3901	11	11	11	16.8	16.8	16.8	93.629	0	21.812	46	63
Phosphatidylinositol transfer protein beta isoform	Pitpnb	sp|P53811|PIPNB_MOUSE Phosphatidylinositol transfer protein beta isoform OS=Mus musculus OX=10090 GN=Pitpnb PE=1 SV=2;tr|Q8JZZ5|Q8JZZ5_MOUSE Phosphatidylinositol transfer protein beta isoform OS=Mus musculus OX=10090 GN=Pitpnb PE=1 SV=1	0.350186	0.635817	0.354486	0.800586	0.106066	0.968924	0.205854	0.284421	21.0314	22.0543	20.5588	21.5532	21.4793	21.7655	20.4662	21.2853	19.827	21.5605	21.0858	22.605	20.9306	21.8492	20.7014	22.3823	21.7203	21.5563	21.7242	18.7596	3	3	3	17.7	17.7	17.7	31.487	0	5.6009	19	6
Protein FAM3C	Fam3c	tr|G3X9I1|G3X9I1_MOUSE Protein FAM3C OS=Mus musculus OX=10090 GN=Fam3c PE=1 SV=1;tr|G5E911|G5E911_MOUSE Protein FAM3C OS=Mus musculus OX=10090 GN=Fam3c PE=1 SV=1;sp|Q91VU0|FAM3C_MOUSE Protein FAM3C OS=Mus musculus OX=10090 GN=Fam3c PE=1 SV=1	0.452867	0.55224	0.353523	0.987153	1.07023	0.554	0.428523	1.96447	23.269	21.6763	23.7024	23.0679	23.4156	22.8739	22.6344	22.7149	22.6354	22.5048	22.7017	22.5408	22.7509	23.434	22.6045	22.4036	22.9145	22.0424	22.2119	22.3169	4	4	4	27.4	27.4	27.4	21.486	0	53.972	12	39
Transmembrane emp24 domain-containing protein 9	Tmed9	sp|Q99KF1|TMED9_MOUSE Transmembrane emp24 domain-containing protein 9 OS=Mus musculus OX=10090 GN=Tmed9 PE=1 SV=2;tr|A0A286YDS5|A0A286YDS5_MOUSE Transmembrane p24 trafficking protein 9 OS=Mus musculus OX=10090 GN=Tmed9 PE=1 SV=1	1.25069	0.184841	0.353339	2.23173	1.47703	0.445086	0.152295	2.56589	27.1846	27.0256	27.4778	26.9456	26.9071	26.5621	26.8663	27.1724	26.6351	26.5382	26.976	26.9716	27.0667	26.9091	26.9899	26.8003	26.9238	26.933	26.8564	26.6382	6	6	5	32.3	32.3	25.1	27.127	0	323.31	13	144
Glycosaminoglycan xylosylkinase	Fam20b	sp|Q8VCS3|XYLK_MOUSE Glycosaminoglycan xylosylkinase OS=Mus musculus OX=10090 GN=Fam20b PE=1 SV=1	0.51359	0.504961	0.352441	1.09234	0.582767	0.74026	0.594322	1.20851	21.8959	20.8277	22.4576	22.3267	22.3477	21.8964	21.3006	21.7257	21.7753	21.3953	22.5603	22.4559	21.8224	21.6923	21.9803	21.8993	22.0122	22.0443	19.6694	21.9146	3	3	3	9.3	9.3	9.3	46.58	0	21.008	19	21
Cytokine receptor-like factor 1	Crlf1	sp|Q9JM58|CRLF1_MOUSE Cytokine receptor-like factor 1 OS=Mus musculus OX=10090 GN=Crlf1 PE=1 SV=1;tr|F6RP70|F6RP70_MOUSE Cytokine receptor-like factor 1 (Fragment) OS=Mus musculus OX=10090 GN=Crlf1 PE=1 SV=1	1.46733	0.148831	0.351251	2.55152	0.778029	0.674039	0.527715	1.52116	22.5802	22.9659	22.5065	22.5185	22.4672	22.2389	22.6165	22.009	22.1185	22.299	21.4258	21.5899	21.4651	20.739	19.993	20.2741	20.7439	20.4401	21.0421	20.0739	2	2	2	8.2	8.2	8.2	46.661	0	9.6473	24	21
E3 ubiquitin-protein ligase NEDD4	Nedd4	sp|P46935|NEDD4_MOUSE E3 ubiquitin-protein ligase NEDD4 OS=Mus musculus OX=10090 GN=Nedd4 PE=1 SV=3;tr|A0A571BDN7|A0A571BDN7_MOUSE HECT-type E3 ubiquitin transferase OS=Mus musculus OX=10090 GN=Nedd4 PE=1 SV=1	1.29382	0.177641	0.349942	2.29537	0.786691	0.668924	-0.149373	-1.53463	23.7199	23.5827	23.7121	23.0789	23.2696	23.3392	23.2265	23.0998	23.1074	22.8406	23.0969	23.182	22.9893	22.8205	22.9645	23.1653	23.3335	23.2747	23.1309	22.8957	12	12	12	18.6	18.6	18.6	102.71	0	50.618	40	95
UDP-glucose 6-dehydrogenase	Ugdh	sp|O70475|UGDH_MOUSE UDP-glucose 6-dehydrogenase OS=Mus musculus OX=10090 GN=Ugdh PE=1 SV=1	1.52625	0.141964	0.346495	2.63882	0.788552	0.67015	0.263618	1.53752	23.4772	23.6246	23.4362	23.2079	23.3741	23.2233	23.4079	23.0946	22.8286	22.833	23.8581	24.4236	23.6308	23.507	23.8243	23.7948	23.6273	23.389	23.4992	23.6154	10	10	10	28.2	28.2	28.2	54.831	0	80.045	28	86
ATP-binding cassette sub-family D member 3	Abcd3	sp|P55096|ABCD3_MOUSE ATP-binding cassette sub-family D member 3 OS=Mus musculus OX=10090 GN=Abcd3 PE=1 SV=2;tr|A0A0G2JDI9|A0A0G2JDI9_MOUSE ATP-binding cassette	1.27564	0.181344	0.346442	2.26855	0.359407	0.854392	0.124137	0.817868	22.6086	22.8673	22.7522	22.2347	22.2576	22.071	22.0472	22.4305	22.3661	22.0734	22.6303	22.3463	22.956	22.4544	22.7186	22.6943	22.3061	22.5736	22.1808	22.7303	5	5	5	13.4	13.4	13.4	75.474	0	45.17	39	61
Caseinolytic peptidase B protein homolog	Clpb	tr|E9PY58|E9PY58_MOUSE ClpB caseinolytic peptidase B OS=Mus musculus OX=10090 GN=Clpb PE=1 SV=1;tr|Q8CCN6|Q8CCN6_MOUSE ClpB caseinolytic peptidase B OS=Mus musculus OX=10090 GN=Clpb PE=1 SV=1;sp|Q60649|CLPB_MOUSE Mitochondrial disaggregase OS=Mus musculus	1.17951	0.200755	0.344714	2.12658	0.973767	0.589121	-0.552737	-1.82016	21.5775	21.7266	21.7377	22.0903	21.6691	21.7376	21.3138	21.0072	21.703	21.3161	21.2999	20.9673	21.1524	21.2624	19.9567	22.0223	20.973	21.314	21.4708	21.6222	3	3	3	5.8	5.8	5.8	79.509	0	5.0277	37	6
Transmembrane emp24 domain-containing protein 2	Tmed2	sp|Q9R0Q3|TMED2_MOUSE Transmembrane emp24 domain-containing protein 2 OS=Mus musculus OX=10090 GN=Tmed2 PE=1 SV=1;tr|F6V6T4|F6V6T4_MOUSE Transmembrane p24 trafficking protein 2 (Fragment) OS=Mus musculus OX=10090 GN=Tmed2 PE=1 SV=1;tr|Q8BPI2|Q8BPI2_MOUSE T	1.11656	0.212878	0.344563	2.03333	0.016627	0.998471	0.00570068	0.0485883	26.3564	26.557	26.4486	26.1835	25.851	25.8591	26.1339	26.2548	25.6039	25.8222	26.1221	25.6556	25.9356	25.9513	25.838	26.0205	26.1232	25.5987	25.8418	25.8899	3	3	3	20.4	20.4	20.4	22.705	0	65.532	9	124
Rho-related GTP-binding protein RhoD	Rhod	sp|P97348|RHOD_MOUSE Rho-related GTP-binding protein RhoD OS=Mus musculus OX=10090 GN=Rhod PE=1 SV=1;tr|G3X9Y4|G3X9Y4_MOUSE Ras homolog family member D OS=Mus musculus OX=10090 GN=Rhod PE=1 SV=1;tr|A0A494B9H3|A0A494B9H3_MOUSE Ras homolog family member D OS	0.73258	0.362709	0.343192	1.44999	0.0611588	0.990964	-0.0545822	-0.170773	22.165	21.9231	22.3488	22.4392	22.5014	21.8131	22.0309	22.2371	21.1805	22.4	20.5125	20.991	21.0495	21.3989	20.1345	20.034	21.1414	20.7298	21.1419	21.3121	3	3	3	21.4	21.4	21.4	23.562	0	11.733	14	28
V-type proton ATPase catalytic subunit A	Atp6v1a	sp|P50516|VATA_MOUSE V-type proton ATPase catalytic subunit A OS=Mus musculus OX=10090 GN=Atp6v1a PE=1 SV=2	0.626664	0.424147	0.342791	1.28054	0.253308	0.913172	0.0823505	0.61113	26.4745	26.3287	26.8046	25.4022	26.6339	26.2635	26.0725	26.0223	25.6015	25.9703	26.9053	26.5687	26.6794	26.9422	27.032	26.8703	27.0848	26.5417	26.6546	26.5645	33	33	33	74.4	74.4	74.4	68.325	0	323.31	34	650
Signal peptide peptidase-like 2A	Sppl2a	sp|Q9JJF9|SPP2A_MOUSE Signal peptide peptidase-like 2A OS=Mus musculus OX=10090 GN=Sppl2a PE=1 SV=2	2.01969	0.0897751	0.342692	3.38598	0.857799	0.638699	-0.154891	-1.64428	26.1925	25.9445	25.9587	26.1005	25.7825	25.8845	25.5736	25.7602	25.5045	25.5423	25.91	26.2755	26.1541	26.4261	26.3619	26.3421	26.3141	26.3988	26.3957	26.4514	3	3	2	8.2	8.2	4.6	58.128	0	10.123	15	44
DnaJ homolog subfamily C member 5	Dnajc5	sp|P60904|DNJC5_MOUSE DnaJ homolog subfamily C member 5 OS=Mus musculus OX=10090 GN=Dnajc5 PE=1 SV=1;tr|G5E8T0|G5E8T0_MOUSE DnaJ homolog subfamily C member 5 OS=Mus musculus OX=10090 GN=Dnajc5 PE=1 SV=1;tr|A2AUE1|A2AUE1_MOUSE DnaJ homolog subfamily C membe	2.9401	0.0550769	0.342178	4.93107	0.239028	0.916094	-0.0423733	-0.581791	25.7131	25.7771	25.8073	25.5579	25.6762	25.2932	25.3489	25.2342	25.3924	25.5517	25.7778	25.8019	25.581	25.8311	25.9508	25.804	25.9009	25.8624	25.9058	25.6814	5	5	5	46	46	46	22.101	0	216.24	7	86
Mannosyl-oligosaccharide 1			0.799079	0.325861	0.341383	1.55385	0.199931	0.932154	0.0717621	0.499227	22.9097	22.1616	23.4573	22.7226	22.6937	22.3784	22.3526	22.6595	22.2873	22.5601	22.7471	22.3997	22.5135	22.9234	22.5679	22.8485	22.3483	22.8059	22.4012	22.3889	6	6	6	13.9	13.9	13.9	72.871	0	19.535	30	45
Aspartate aminotransferase			1.05351	0.22986	0.341305	1.93955	0.675062	0.71717	-0.115451	-1.35867	25.5428	25.515	25.655	25.2543	24.96	25.329	25.0544	25.28	24.6583	24.8988	25.2299	25.4145	25.4559	25.1773	25.185	25.6177	25.2465	25.4382	25.3713	25.3662	16	16	16	43.3	43.3	43.3	47.411	0	200.98	26	182
	Mroh1	tr|E0CZ22|E0CZ22_MOUSE Maestro heat-like repeat family member 1 OS=Mus musculus OX=10090 GN=Mroh1 PE=1 SV=1	0.601144	0.443394	0.340771	1.23881	0.515939	0.779013	0.220927	1.09634	21.13	21.6594	22.269	20.8679	21.1242	21.0992	21.4333	21.1443	20.9068	20.7629	21.7602	21.3432	21.8905	22.0638	21.1132	21.1712	21.4398	21.7494	21.281	21.425	5	5	5	3.9	3.9	3.9	181.79	0	16.865	73	16
Golgi SNAP receptor complex member 1	Gosr1	sp|O88630|GOSR1_MOUSE Golgi SNAP receptor complex member 1 OS=Mus musculus OX=10090 GN=Gosr1 PE=1 SV=2	1.23944	0.187631	0.340682	2.21513	0.0424136	0.995918	0.0114346	0.120633	23.37	23.0286	23.3914	22.9479	23.5273	23.2946	22.7612	22.7164	22.8125	22.9772	22.8693	22.5984	22.7595	22.8958	23.0721	22.9917	22.8144	22.8916	22.7571	22.6832	4	4	4	18.8	18.8	18.8	28.489	0	19.136	16	31
Homeobox protein cut-like 1;Homeobox protein cut-like	Cux1	tr|H3BKT0|H3BKT0_MOUSE Protein CASP OS=Mus musculus OX=10090 GN=Cux1 PE=1 SV=1;sp|P53564|CUX1_MOUSE Homeobox protein cut-like 1 OS=Mus musculus OX=10090 GN=Cux1 PE=1 SV=3;tr|H3BK24|H3BK24_MOUSE Homeobox protein cut-like OS=Mus musculus OX=10090 GN=Cux1 PE=	1.05972	0.229471	0.339771	1.94881	0.437634	0.83288	0.136771	0.960224	23.2931	22.7593	23.2478	22.5673	23.1516	23.007	22.7167	22.5208	22.4383	22.6375	22.8541	22.7527	22.8128	22.5156	22.5925	22.9733	22.4854	22.4793	22.2125	22.6934	14	14	1	25.3	25.3	1.6	77.161	0	39.364	48	59
Saccharopine dehydrogenase-like oxidoreductase	Sccpdh	sp|Q8R127|SCPDL_MOUSE Saccharopine dehydrogenase-like oxidoreductase OS=Mus musculus OX=10090 GN=Sccpdh PE=1 SV=1	1.70331	0.115301	0.338894	2.90298	1.1929	0.517256	0.275043	2.14638	22.5157	22.6326	22.9017	22.5863	22.2586	22.4283	22.2269	22.1046	22.1752	22.2654	23.123	22.6464	22.779	22.5931	22.4027	22.4985	22.5781	22.3337	22.3773	22.3814	6	6	6	24.2	24.2	24.2	47.129	0	32.804	20	39
Coiled-coil domain-containing protein 50	Ccdc50	sp|Q810U5|CCD50_MOUSE Coiled-coil domain-containing protein 50 OS=Mus musculus OX=10090 GN=Ccdc50 PE=1 SV=1;tr|F6UK66|F6UK66_MOUSE Coiled-coil domain containing 50 (Fragment) OS=Mus musculus OX=10090 GN=Ccdc50 PE=1 SV=1;tr|A0A668KL36|A0A668KL36_MOUSE Coile	1.28322	0.179892	0.335314	2.27973	0.736506	0.697715	0.603625	1.45617	22.4396	22.3996	21.7738	22.3346	22.0545	21.6492	22.0469	21.8436	21.7648	22.021	21.5924	21.2459	21.4035	20.029	20.1916	19.5152	20.0786	20.5243	21.0789	20.2472	2	2	2	9.2	9.2	9.2	35.321	0.0007516	2.7869	15	12
RuvB-like 1	Ruvbl1	sp|P60122|RUVB1_MOUSE RuvB-like 1 OS=Mus musculus OX=10090 GN=Ruvbl1 PE=1 SV=1	0.555012	0.471452	0.334917	1.16232	0.797767	0.664351	0.304828	1.55182	21.6978	22.2505	21.4699	21.5633	21.244	21.5562	21.8051	21.5185	20.4525	21.2185	21.6801	22.0003	21.4826	21.3562	20.9346	21.3419	21.1438	21.1266	21.4012	20.9161	3	3	3	9.6	9.6	9.6	50.213	0	6.6203	22	14
GTP-binding protein SAR1a	Sar1a	tr|Q99JZ4|Q99JZ4_MOUSE GTP-binding protein SAR1a OS=Mus musculus OX=10090 GN=Sar1a PE=1 SV=1;sp|P36536|SAR1A_MOUSE GTP-binding protein SAR1a OS=Mus musculus OX=10090 GN=Sar1a PE=1 SV=1;tr|A0A1W2P869|A0A1W2P869_MOUSE Secretion associated Ras related GTPase	1.81876	0.103876	0.334653	3.0773	0.0984655	0.971581	-0.0612057	-0.265766	23.3507	23.7012	23.3668	23.2989	23.3321	23.2468	23.2145	23.0824	23.036	22.7969	23.2581	23.3797	23.1255	22.4593	22.7313	23.5028	23.2887	22.764	23.0072	22.6972	6	6	6	54.5	54.5	54.5	22.399	0	35.341	10	57
Amyloid beta A4 protein;N-APP;Soluble APP-alpha;Soluble APP-beta;C99;Beta-amyloid protein 42;Beta-amyloid protein 40;C83;P3(42);P3(40);C80;Gamma-secretase C-terminal fragment 59;Gamma-secretase C-terminal fragment 57;Gamma-secretase C-terminal fragment 50;C31	App	sp|P12023|A4_MOUSE Amyloid-beta precursor protein OS=Mus musculus OX=10090 GN=App PE=1 SV=3;tr|Q3TWF3|Q3TWF3_MOUSE Amyloid-beta A4 protein OS=Mus musculus OX=10090 GN=App PE=1 SV=1;tr|A0A2I3BPT1|A0A2I3BPT1_MOUSE Amyloid-beta A4 protein OS=Mus musculus OX=1	1.09439	0.218096	0.334102	2.00041	0.403057	0.851626	-0.140077	-0.898184	24.4376	24.0305	24.5974	23.7609	24.2474	23.9901	23.9042	23.9606	23.9733	23.5751	23.6759	23.1032	23.7443	23.7719	23.6788	23.865	23.7731	23.7115	23.3905	23.9345	9	9	9	15.2	15.2	15.2	86.721	0	191.13	35	69
40S ribosomal protein S7	Rps7	sp|P62082|RS7_MOUSE Small ribosomal subunit protein eS7 OS=Mus musculus OX=10090 GN=Rps7 PE=1 SV=1	1.32043	0.174978	0.33382	2.33462	0.419744	0.844123	-0.238409	-0.928289	24.3797	24.9643	24.2644	24.3565	24.3471	24.2706	23.9572	23.9868	24.2468	24.1816	24.1496	24.2313	23.7704	22.8247	23.6246	23.8873	24.0044	23.8659	24.154	23.8811	4	4	4	27.8	27.8	27.8	22.127	0	41.623	10	57
ATP synthase subunit gamma			0.738324	0.359071	0.333694	1.45903	0.713607	0.708684	-0.220962	-1.42004	25.1658	24.5692	25.1817	25.2967	25.194	25.3551	24.4579	24.3516	25.0047	24.5696	24.8878	25.1913	25.4559	25.2862	25.4124	25.717	25.3007	25.5548	25.0935	25.6723	8	8	8	37.6	37.6	37.6	32.886	0	56.514	12	128
Proteasome subunit alpha type-2	Psma2	sp|P49722|PSA2_MOUSE Proteasome subunit alpha type-2 OS=Mus musculus OX=10090 GN=Psma2 PE=1 SV=3;tr|Q8BKE0|Q8BKE0_MOUSE Proteasome subunit alpha 2 (Fragment) OS=Mus musculus OX=10090 GN=Psma2 PE=1 SV=1	0.961379	0.261793	0.332551	1.80151	1.95763	0.298824	0.666101	3.28983	23.8925	23.5997	23.1679	23.532	23.6495	22.8215	23.0752	23.6605	23.2156	23.4061	23.9864	23.4561	23.3348	23.5005	23.1291	22.6782	23.0192	22.7266	23.2444	22.408	6	6	6	38.5	38.5	38.5	25.926	0	67.796	13	61
Transmembrane 9 superfamily member 1	Tm9sf1	sp|Q9DBU0|TM9S1_MOUSE Transmembrane 9 superfamily member 1 OS=Mus musculus OX=10090 GN=Tm9sf1 PE=2 SV=2;tr|D3YWH4|D3YWH4_MOUSE Transmembrane 9 superfamily member (Fragment) OS=Mus musculus OX=10090 GN=Tm9sf1 PE=1 SV=1;tr|D3Z6X7|D3Z6X7_MOUSE Transmembrane 9	0.891096	0.282426	0.329718	1.69511	0.240118	0.916512	0.0779667	0.584046	23.3597	22.9201	23.7304	23.056	23.3258	23.4759	22.7516	22.9204	22.7626	22.833	22.7681	22.8181	23.1742	22.9107	23.0473	23.1502	22.8735	23.052	22.5407	22.7122	8	8	8	16	16	16	68.927	0	38.818	23	104
Transmembrane emp24 domain-containing protein 4	Tmed4	sp|Q8R1V4|TMED4_MOUSE Transmembrane emp24 domain-containing protein 4 OS=Mus musculus OX=10090 GN=Tmed4 PE=1 SV=1;tr|Q5SVW9|Q5SVW9_MOUSE Transmembrane p24 trafficking protein 4 (Fragment) OS=Mus musculus OX=10090 GN=Tmed4 PE=1 SV=1	1.63237	0.124969	0.329535	2.79675	0.201699	0.931522	0.0341377	0.503036	25.5526	25.1991	25.55	25.4236	25.2093	25.1467	25.3287	25.0709	24.8278	24.9127	25.2952	25.2793	25.2506	25.214	25.2541	25.3563	25.4093	25.0738	25.129	25.1543	6	5	5	36.6	29.1	29.1	26.022	0	323.31	13	98
Solute carrier family 12 member 9	Slc12a9	sp|Q99MR3|S12A9_MOUSE Solute carrier family 12 member 9 OS=Mus musculus OX=10090 GN=Slc12a9 PE=1 SV=2	1.79989	0.105801	0.328613	3.04868	1.26425	0.510804	0.288937	2.25174	23.1223	22.6132	23.0096	22.6984	22.7678	22.378	22.6066	22.6162	22.5465	22.4209	23.7714	23.5323	23.6348	23.6736	23.4726	23.3347	23.7013	23.3126	23.3298	22.9616	8	8	8	15.6	15.6	15.6	96.329	0	300.28	34	121
Pyruvate carboxylase			0.364601	0.626595	0.326921	0.827551	0.14301	0.959844	-0.145248	-0.37217	21.735	21.0162	20.4842	20.4975	20.0238	21.27	19.6828	20.3222	20.1561	20.6908	20.9345	21.218	21.2445	20.3109	21.1285	22.2958	20.0992	21.0453	20.9834	21.139	3	3	3	3.6	3.6	3.6	129.68	0	6.3928	56	12
Multifunctional protein ADE2;Phosphoribosylaminoimidazole-succinocarboxamide synthase;Phosphoribosylaminoimidazole carboxylase	Paics	sp|Q9DCL9|PUR6_MOUSE Bifunctional phosphoribosylaminoimidazole carboxylase/phosphoribosylaminoimidazole succinocarboxamide synthetase OS=Mus musculus OX=10090 GN=Paics PE=1 SV=4	1.35972	0.171885	0.326492	2.39258	0.735363	0.696337	0.348157	1.45438	23.1064	23.1811	23.0019	23.0935	22.6539	22.9555	22.8359	22.6217	22.6151	22.3762	22.9713	23.3977	22.8623	22.1649	22.7819	22.8861	22.6224	22.4405	22.07	22.4184	6	6	6	17.4	17.4	17.4	47.006	0	19.058	20	36
CSC1-like protein 2	Tmem63b	sp|Q3TWI9|CSCL2_MOUSE CSC1-like protein 2 OS=Mus musculus OX=10090 GN=Tmem63b PE=1 SV=1;tr|D3Z2D8|D3Z2D8_MOUSE Transmembrane protein 63b (Fragment) OS=Mus musculus OX=10090 GN=Tmem63b PE=1 SV=8;tr|D3YYJ8|D3YYJ8_MOUSE Transmembrane protein 63b (Fragment) OS	1.34574	0.172766	0.324327	2.37195	0.708878	0.709983	0.1703	1.41254	23.5455	23.0615	23.5069	22.9454	23.4261	23.118	22.8387	23.0727	22.8246	23.0098	22.8014	22.8599	23.1254	22.7638	22.8732	22.742	23.0188	22.545	22.827	22.4394	4	4	4	4.7	4.7	4.7	94.774	0	6.3499	30	19
Acyl-coenzyme A thioesterase 13;Acyl-coenzyme A thioesterase 13			1.03093	0.23761	0.322765	1.90584	1.38721	0.470497	-0.269288	-2.43314	23.566	23.5366	23.4017	23.9213	23.4042	23.3429	22.8267	23.5579	23.4798	23.0088	24.0993	23.8636	24.1604	23.9034	23.9398	24.5887	24.2323	24.0461	24.121	24.325	4	4	4	37.9	37.9	37.9	15.183	0	12.067	7	51
Endoplasmic reticulum-Golgi intermediate compartment protein 3	Ergic3	sp|Q9CQE7|ERGI3_MOUSE Endoplasmic reticulum-Golgi intermediate compartment protein 3 OS=Mus musculus OX=10090 GN=Ergic3 PE=1 SV=1;tr|F6RK81|F6RK81_MOUSE Endoplasmic reticulum-Golgi intermediate compartment protein (Fragment) OS=Mus musculus OX=10090 GN=Erg	1.0821	0.22176	0.321276	1.98213	0.252082	0.910228	-0.13246	-0.608628	23.1874	23.2526	23.4811	23.5092	23.0948	23.2597	23.1659	23.2049	22.6832	22.605	23.2362	22.945	23.0447	23.7598	23.7035	23.5978	23.3731	23.062	23.4131	23.9055	5	5	5	19.6	19.6	19.6	43.208	0	20.945	13	18
Metaxin-1	Mtx1	sp|P47802|MTX1_MOUSE Metaxin-1 OS=Mus musculus OX=10090 GN=Mtx1 PE=1 SV=1;tr|Q8R5C0|Q8R5C0_MOUSE Metaxin OS=Mus musculus OX=10090 GN=Mtx1 PE=1 SV=1;tr|D3Z3F4|D3Z3F4_MOUSE Metaxin OS=Mus musculus OX=10090 GN=Mtx1 PE=1 SV=3;tr|A0A6I8MWZ8|A0A6I8MWZ8_MOUSE Met	1.02725	0.238625	0.320861	1.90034	0.312779	0.876674	-0.143048	-0.729238	23.0928	23.025	22.9432	23.1344	23.0954	23.2307	22.4281	22.3536	22.9807	22.6933	22.7153	22.5674	22.6727	22.1357	22.7189	23.2842	22.7246	22.2931	22.659	22.5644	4	4	4	13.2	13.2	13.2	35.623	0	6.8063	18	28
Mitotic checkpoint protein BUB3	Bub3	sp|Q9WVA3|BUB3_MOUSE Mitotic checkpoint protein BUB3 OS=Mus musculus OX=10090 GN=Bub3 PE=1 SV=2;tr|A0A140LHA2|A0A140LHA2_MOUSE Mitotic checkpoint protein BUB3 OS=Mus musculus OX=10090 GN=Bub3 PE=1 SV=1	0.512217	0.50462	0.320655	1.08999	0.927175	0.613812	0.753046	1.74987	23.3381	24.1312	23.3434	22.6283	23.0754	22.8673	23.4188	23.2907	22.8076	22.5288	22.6528	22.6525	21.6315	21.5045	21.7739	22.2638	21.6302	20.4861	20.4925	21.5774	5	5	5	26.7	26.7	26.7	36.954	0	9.3778	15	27
AP-1 complex subunit mu-1	Ap1m1	sp|P35585|AP1M1_MOUSE AP-1 complex subunit mu-1 OS=Mus musculus OX=10090 GN=Ap1m1 PE=1 SV=3	0.197988	0.788798	0.320291	0.495031	0.412812	0.848657	-0.448753	-0.91582	22.4229	20.0778	22.5453	22.2604	21.8395	20.1002	22.6828	22.1177	20.8471	21.7965	21.8025	22.7336	22.2798	22.6244	20.0959	22.5812	22.4395	22.272	22.4486	22.0387	5	5	4	13.7	13.7	11.8	48.542	0	8.4345	25	15
Syntaxin-5	Stx5;Stx5a	sp|Q8K1E0|STX5_MOUSE Syntaxin-5 OS=Mus musculus OX=10090 GN=Stx5 PE=1 SV=3;tr|H3BJ02|H3BJ02_MOUSE Syntaxin 5A OS=Mus musculus OX=10090 GN=Stx5a PE=1 SV=1;tr|H3BKP3|H3BKP3_MOUSE Syntaxin 5A (Fragment) OS=Mus musculus OX=10090 GN=Stx5a PE=1 SV=1;tr|I1E4X1|I1	0.198209	0.78881	0.319825	0.495508	0.569796	0.745465	0.988262	1.18699	22.3731	21.4299	20.5016	20.1747	21.7522	21.8875	19.9905	22.3939	20.1402	20.2203	20.1441	22.535	22.5008	20.4626	22.5378	21.934	22.3686	20.0635	19.4383	19.4346	3	3	3	14.4	14.4	14.4	39.713	0	10.554	19	10
	Hspg2	tr|E9PZ16|E9PZ16_MOUSE Perlecan (heparan sulfate proteoglycan 2) OS=Mus musculus OX=10090 GN=Hspg2 PE=1 SV=1;tr|B1B0C7|B1B0C7_MOUSE Perlecan (heparan sulfate proteoglycan 2) OS=Mus musculus OX=10090 GN=Hspg2 PE=1 SV=1	2.11108	0.0850759	0.318538	3.52902	1.1284	0.528374	0.17883	2.05089	23.4048	23.2888	23.5842	23.3149	23.328	23.3393	22.9603	23.0813	23.0074	22.9398	23.4002	23.3805	23.111	23.2255	23.3754	23.334	22.9862	22.9703	23.1452	23.1628	32	32	2	10.4	10.4	0.8	469.78	0	136.44	178	240
N(4)-(beta-N-acetylglucosaminyl)-L-asparaginase;Glycosylasparaginase alpha chain;Glycosylasparaginase beta chain	Aga	sp|Q64191|ASPG_MOUSE N(4)-(beta-N-acetylglucosaminyl)-L-asparaginase OS=Mus musculus OX=10090 GN=Aga PE=1 SV=1;tr|B7ZNK6|B7ZNK6_MOUSE Aga protein OS=Mus musculus OX=10090 GN=Aga PE=1 SV=1	0.734341	0.361365	0.317195	1.45277	0.0479224	0.993971	-0.0205109	-0.135551	24.0449	23.9429	24.6706	23.6042	23.8108	23.7699	23.6704	24.1237	23.3974	23.526	24.9062	24.4643	24.5705	24.1991	24.3386	24.3033	24.8254	24.3881	24.6107	24.4536	5	5	5	25.1	25.1	25.1	37.022	0	138.66	16	73
Glutathione S-transferase omega-1	Gsto1	sp|O09131|GSTO1_MOUSE Glutathione S-transferase omega-1 OS=Mus musculus OX=10090 GN=Gsto1 PE=1 SV=2;tr|A0A494BAB1|A0A494BAB1_MOUSE Glutathione S-transferase omega OS=Mus musculus OX=10090 GN=Gsto1 PE=1 SV=1;tr|A0A494B9X6|A0A494B9X6_MOUSE Glutathione S-tran	0.505665	0.50798	0.316293	1.07879	0.307179	0.878517	-0.324448	-0.718374	20.9263	21.1354	21.4033	21.2189	20.3918	20.5202	21.0538	19.8551	20.9241	21.141	21.3373	19.8413	21.5919	21.1024	21.3544	22.0041	21.7309	20.1624	21.2171	21.735	4	4	4	16.2	16.2	16.2	27.497	0	4.234	16	8
UPF0554 protein C2orf43 homolog		tr|A0A0F6AIX5|A0A0F6AIX5_MOUSE Lipid droplet-associated hydrolase OS=Mus musculus OX=10090 GN=Ldah PE=1 SV=1;sp|Q8BVA5|LDAH_MOUSE Lipid droplet-associated hydrolase OS=Mus musculus OX=10090 GN=Ldah PE=1 SV=1;tr|A0A0F6AIX6|A0A0F6AIX6_MOUSE Lipid droplet-ass	2.28847	0.0740541	0.315571	3.81217	0.265577	0.905497	-0.173171	-0.636015	22.891	23.0182	22.7095	22.6293	22.7246	22.6215	22.4888	22.4679	22.3461	22.4704	22.3145	22.0579	21.616	21.2048	21.6738	21.9121	22.5352	22.0224	21.3161	21.9471	7	7	7	29.8	29.8	29.8	37.357	0	32.413	19	36
Up-regulated during skeletal muscle growth protein 5	Usmg5	sp|Q78IK2|ATPMK_MOUSE ATP synthase membrane subunit K	1.37639	0.166976	0.315257	2.41718	0.386469	0.846484	0.832877	0.867939	24.4772	24.4975	24.6143	24.8386	24.483	24.4061	24.0518	24.3296	24.5698	23.9769	24.4817	25.0529	24.6943	24.5905	24.8263	25.113	24.9433	24.5291	20.0976	24.7984	2	2	2	27.6	27.6	27.6	6.3814	0	14.21	3	25
Tubulin polymerization-promoting protein family member 3	Tppp3	sp|Q9CRB6|TPPP3_MOUSE Tubulin polymerization-promoting protein family member 3 OS=Mus musculus OX=10090 GN=Tppp3 PE=1 SV=1	1.17489	0.202561	0.314667	2.11974	0.724833	0.706957	-0.37004	-1.43778	24.145	24.3049	24.0144	24.1398	23.7432	23.5133	24.1621	23.8345	23.6796	23.5845	24.5659	24.3114	23.9385	24.499	24.7496	24.5768	24.8361	24.2116	25.5395	24.7506	9	9	9	45.5	45.5	45.5	18.965	0	62.911	11	60
Golgi integral membrane protein 4	Golim4	tr|D3YVW2|D3YVW2_MOUSE Golgi integral membrane protein 4 OS=Mus musculus OX=10090 GN=Golim4 PE=1 SV=1;sp|Q8BXA1|GOLI4_MOUSE Golgi integral membrane protein 4 OS=Mus musculus OX=10090 GN=Golim4 PE=1 SV=1	1.6376	0.124632	0.314074	2.80455	0.714591	0.709199	0.15101	1.42159	24.1765	23.865	24.3019	23.833	24.0228	23.8809	23.8376	23.7561	23.5133	23.641	23.7863	23.9303	24.0893	23.7475	24.03	24.0174	23.6875	23.7199	23.5322	23.8712	9	9	9	18.4	18.4	18.4	79.904	0	82.439	34	88
Bifunctional purine biosynthesis protein PURH;Phosphoribosylaminoimidazolecarboxamide formyltransferase;IMP cyclohydrolase	Atic	sp|Q9CWJ9|PUR9_MOUSE Bifunctional purine biosynthesis protein ATIC OS=Mus musculus OX=10090 GN=Atic PE=1 SV=2	0.751971	0.352972	0.312424	1.48046	0.170258	0.941575	-0.0511993	-0.434107	22.338	22.9236	22.1618	22.0084	21.9107	21.5963	21.9385	22.2314	22.1467	21.8676	22.2103	22.0835	21.8111	21.7602	21.6416	21.7759	21.9729	21.9324	21.9838	22.0976	7	7	7	22.3	22.3	22.3	64.217	0	35.1	35	37
NADH dehydrogenase [ubiquinone] 1 beta subcomplex subunit 3	Ndufb3	sp|Q9CQZ6|NDUB3_MOUSE NADH dehydrogenase [ubiquinone] 1 beta subcomplex subunit 3 OS=Mus musculus OX=10090 GN=Ndufb3 PE=1 SV=1	0.0963906	0.894875	0.312323	0.260635	0.0119496	1	-0.0430248	-0.0350998	21.6788	21.0577	20.3957	25.0252	24.4932	24.1834	20.5126	20.9796	21.6091	23.8043	24.3909	24.3355	24.2957	19.7997	24.0753	24.724	24.3102	23.8526	20.1281	24.0973	2	2	2	17.3	17.3	17.3	11.692	0	6.3838	5	17
U2 small nuclear ribonucleoprotein A	Snrpa1	sp|P57784|RU2A_MOUSE U2 small nuclear ribonucleoprotein A OS=Mus musculus OX=10090 GN=Snrpa1 PE=1 SV=2;tr|G5E883|G5E883_MOUSE Small nuclear ribonucleoprotein polypeptide A OS=Mus musculus OX=10090 GN=Snrpa1 PE=1 SV=1	0.181716	0.801569	0.312212	0.459524	1.23046	0.511157	0.953201	2.20187	21.3468	20.5275	21.0167	22.9321	22.1767	20.553	19.582	21.9545	21.9473	22.402	21.9472	22.0198	20.5682	21.7697	20.2722	19.6261	20.0686	20.751	20.5954	20.77	4	4	4	25.9	25.9	25.9	28.357	0	6.4498	10	9
Cell adhesion molecule 4	Cadm4	sp|Q8R464|CADM4_MOUSE Cell adhesion molecule 4 OS=Mus musculus OX=10090 GN=Cadm4 PE=1 SV=1	2.26947	0.0752348	0.31154	3.78147	0.645171	0.727072	0.177361	1.31057	24.4783	24.2816	24.3306	24.5176	24.5219	24.0067	24.1427	23.9326	24.1912	24.2991	23.7151	23.2877	23.6189	23.7095	23.8459	23.4945	23.4483	23.1255	23.4882	23.7338	4	4	4	14.9	14.9	14.9	42.723	0	114.72	14	46
39S ribosomal protein L4			0.779423	0.336237	0.311265	1.52333	0.0796388	0.981409	-0.0669308	-0.218573	21.1497	21.4984	20.9301	21.1684	21.1572	20.7258	20.8825	20.6225	20.5502	21.5665	19.4917	21.0339	21.0941	20.6227	20.9563	20.8906	20.7512	20.7231	20.4638	20.7047	2	2	2	9.5	9.5	9.5	33.073	0.0025473	2.4497	18	10
Glycylpeptide N-tetradecanoyltransferase 1	Nmt1	sp|O70310|NMT1_MOUSE Glycylpeptide N-tetradecanoyltransferase 1 OS=Mus musculus OX=10090 GN=Nmt1 PE=1 SV=1	0.376481	0.616745	0.311041	0.849568	0.844943	0.643696	0.368789	1.62457	21.958	22.3103	22.101	22.154	21.5552	20.3409	21.9644	22.0011	22.0352	22.1818	22.4135	22.4338	22.1165	22.1796	21.8233	22.076	21.1005	21.7742	21.9209	22.2512	4	4	4	12.3	12.3	12.3	56.888	0	12.126	21	24
Protein-methionine sulfoxide oxidase MICAL2	Mical2	sp|Q8BML1|MICA2_MOUSE [F-actin]-monooxygenase MICAL2 OS=Mus musculus OX=10090 GN=Mical2 PE=1 SV=2	0.780105	0.3363	0.310395	1.52439	0.107423	0.968671	0.0382233	0.28773	24.4784	24.4171	25.0642	24.3314	24.0529	24.1057	23.9485	24.6116	23.9934	24.1327	23.6052	23.679	23.6811	23.2703	23.1669	23.2057	23.5444	23.5204	23.327	23.6138	6	6	6	4.1	4.1	4.1	218.04	0	8.5689	102	22
Phosphate carrier protein			1.05653	0.230897	0.310351	1.94406	0.170106	0.941224	-0.0671864	-0.433767	27.2224	27.2417	27.018	27.206	27.0767	27.2678	26.6391	26.7727	27.1071	26.4265	28.2515	28.0036	27.8834	28.0693	27.6859	27.8621	27.9573	28.4863	28.1234	27.8006	10	10	10	35.3	35.3	35.3	39.632	0	160.78	19	180
Nodal modulator 1	Nomo1	sp|Q6GQT9|NOMO1_MOUSE BOS complex subunit NOMO1 OS=Mus musculus OX=10090 GN=Nomo1 PE=1 SV=1	3.40042	0.046	0.309441	5.81627	0.697984	0.709784	0.125082	1.39525	24.3461	24.4985	24.3323	24.3092	24.2604	23.9938	24.1109	24.0526	24.1119	23.9302	24.1476	24.0954	24.2442	23.8377	24.1601	24.0001	24.0126	24.1297	23.7804	23.9368	27	27	27	38	38	38	133.42	0	187.45	68	273
Syntenin-1	Sdcbp	sp|O08992|SDCB1_MOUSE Syntenin-1 OS=Mus musculus OX=10090 GN=Sdcbp PE=1 SV=1;tr|Q3TMX0|Q3TMX0_MOUSE Syndecan binding protein OS=Mus musculus OX=10090 GN=Sdcbp PE=1 SV=1;tr|H3BLG5|H3BLG5_MOUSE Syndecan binding protein (Fragment) OS=Mus musculus OX=10090 GN=	1.27091	0.180553	0.308834	2.26156	0.379786	0.847503	0.0826656	0.855661	27.5645	27.6098	27.7417	27.2335	27.5089	27.137	27.3543	27.579	27.0256	27.0183	27.0984	26.8971	26.7652	26.824	26.7506	26.6103	26.9724	26.9292	26.7653	26.6447	11	11	11	61.2	61.2	61.2	32.379	0	323.31	9	384
Brain-specific angiogenesis inhibitor 1-associated protein 2-like protein 1	Baiap2l1	sp|Q9DBJ3|BI2L1_MOUSE Brain-specific angiogenesis inhibitor 1-associated protein 2-like protein 1 OS=Mus musculus OX=10090 GN=Baiap2l1 PE=1 SV=1	1.14634	0.208389	0.308442	2.07749	1.2375	0.508909	0.255264	2.21227	25.0372	24.6817	24.7704	25.0227	25.1264	24.4628	24.7424	24.2188	24.8602	24.8119	24.5265	24.4383	24.7395	24.9294	24.8489	24.3771	24.3624	24.3439	24.4155	24.7075	14	14	14	36.2	36.2	36.2	57.187	0	195.87	34	207
Mitochondrial amidoxime reducing component 2	2002-03-01	sp|Q922Q1|MARC2_MOUSE Mitochondrial amidoxime reducing component 2 OS=Mus musculus OX=10090 GN=Mtarc2 PE=1 SV=1;tr|E0CZH6|E0CZH6_MOUSE Mitochondrial amidoxime reducing component 2 (Fragment) OS=Mus musculus OX=10090 GN=Mtarc2 PE=1 SV=1	1.20158	0.196225	0.3082	2.15921	0.409641	0.847766	-0.169688	-0.9101	22.2912	22.6686	22.5923	22.4685	22.6785	22.4594	21.926	22.0269	22.1795	22.5663	22.8443	22.5719	23.0285	22.9738	22.7655	22.9602	23.0226	23.6239	22.6477	22.7781	8	8	8	34.3	34.3	34.3	38.194	0	29.244	17	36
Neurogenic locus notch homolog protein 2;Notch 2 extracellular truncation;Notch 2 intracellular domain	Notch2	sp|O35516|NOTC2_MOUSE Neurogenic locus notch homolog protein 2 OS=Mus musculus OX=10090 GN=Notch2 PE=1 SV=2	1.27273	0.181815	0.308136	2.26425	0.288197	0.893224	-0.0551834	-0.681168	24.1986	23.914	24.5272	23.9289	24.4548	23.8462	24.0037	23.7579	23.8801	23.9949	22.789	22.5354	22.7414	22.7896	22.7664	22.593	22.9557	22.7808	22.882	22.6861	10	10	9	6.6	6.6	6.2	265.63	0	95.201	82	75
Mitochondrial import receptor subunit TOM40 homolog	Tomm40	sp|Q9QYA2|TOM40_MOUSE Mitochondrial import receptor subunit TOM40 homolog OS=Mus musculus OX=10090 GN=Tomm40 PE=1 SV=3	1.35962	0.171511	0.308059	2.39243	0.367569	0.854884	-0.0901905	-0.833069	24.0411	24.0618	23.6796	24.2951	23.8755	23.8674	23.6014	23.5867	23.8675	23.4898	24.6786	24.6495	24.6744	24.4176	24.4342	24.7779	24.666	24.7753	24.3094	24.7767	8	8	8	39.9	39.9	39.9	37.895	0	187.91	11	123
Trifunctional enzyme subunit beta			1.49279	0.144318	0.307427	2.58922	0.0102144	1	0.00396538	0.0300609	23.7136	23.7259	23.8957	24.2335	23.8731	23.734	23.3629	23.5876	23.7383	23.4819	24.2768	24.236	24.6789	24.3365	24.3713	24.7652	24.3341	24.1612	24.217	24.4021	11	11	11	33.3	33.3	33.3	51.386	0	91.696	25	141
Thioredoxin reductase 2			0.93193	0.27262	0.307129	1.75706	0.0882233	0.975615	0.0856979	0.240271	20.9945	21.4462	21.0861	21.4195	20.9925	21.2191	20.909	21.1467	20.66	20.4684	21.6843	21.7132	21.9409	21.4196	21.4641	22.1188	21.4706	21.9047	20.2577	22.0418	4	4	4	11.3	11.3	11.3	56.602	0	11.02	25	14
Epidermal growth factor receptor	Egfr	sp|Q01279|EGFR_MOUSE Epidermal growth factor receptor OS=Mus musculus OX=10090 GN=Egfr PE=1 SV=1	0.912063	0.273069	0.304868	1.72697	0.667533	0.716867	0.239468	1.3466	24.2458	24.0406	24.0508	24.2914	24.8667	24.0177	23.9344	23.7304	23.9846	24.3039	25.3342	24.5955	25.2689	25.3737	25.5629	24.8889	24.8959	24.8581	25.1529	25.1419	13	13	13	15	15	15	134.85	0	29.762	60	70
Presenilin-1;Presenilin-1 NTF subunit;Presenilin-1 CTF subunit;Presenilin-1 CTF12	Psen1	sp|P49769|PSN1_MOUSE Presenilin-1 OS=Mus musculus OX=10090 GN=Psen1 PE=1 SV=1	1.26729	0.180702	0.304169	2.25624	0.117715	0.967525	0.0485615	0.312597	24.7926	24.877	24.7117	24.249	24.3977	24.3656	24.383	24.0837	24.2585	24.4163	23.7652	24.0925	23.8691	23.5194	23.902	23.9289	23.8427	23.7477	23.3296	24.0565	6	6	6	20.1	20.1	20.1	52.639	0	108.78	18	57
Transcription elongation factor B polypeptide 2	Tceb2	sp|P62869|ELOB_MOUSE Elongin-B OS=Mus musculus OX=10090 GN=Elob PE=1 SV=1;tr|A0A3B2WBM3|A0A3B2WBM3_MOUSE Elongin B OS=Mus musculus OX=10090 GN=Elob PE=1 SV=1	0.465984	0.541199	0.304073	1.01016	0.514522	0.778307	0.715389	1.09392	22.2133	22.5807	22.4611	22.2471	22.359	22.493	22.277	22.2536	20.9084	22.4089	22.3723	22.3876	22.6403	22.1216	22.2534	22.556	22.3037	19.0648	22.1579	22.1159	3	3	3	22	22	22	13.17	0	3.509	10	13
Enoyl-CoA delta isomerase 1			2.46704	0.0664651	0.303921	4.10552	0.00545921	1	0.00347595	0.0161524	23.4955	23.5943	23.6014	23.7406	23.3983	23.3397	23.1672	23.3928	23.2574	23.1533	23.8047	24.4544	23.8952	24.4559	24.3174	24.5931	23.6167	24.077	24.2912	24.3322	5	5	5	26	26	26	32.25	0	58.416	18	30
Ras-related protein Rap-1b	Rap1b	sp|Q99JI6|RAP1B_MOUSE Ras-related protein Rap-1b OS=Mus musculus OX=10090 GN=Rap1b PE=1 SV=2	2.24967	0.0765378	0.303696	3.74956	0.871759	0.629864	0.126086	1.66563	27.9219	27.8436	27.8604	28.1375	28.0534	27.4547	27.6419	27.673	27.7935	27.7353	28.0006	27.6779	27.6682	27.8927	27.9134	27.607	27.7314	27.6376	27.7979	27.7484	13	13	3	76.6	76.6	28.3	20.825	0	323.31	10	282
Polypeptide N-acetylgalactosaminyltransferase 2;Polypeptide N-acetylgalactosaminyltransferase 2 soluble form	Galnt2	sp|Q6PB93|GALT2_MOUSE Polypeptide N-acetylgalactosaminyltransferase 2 OS=Mus musculus OX=10090 GN=Galnt2 PE=1 SV=1	0.890962	0.282199	0.303086	1.69491	0.831338	0.650553	0.19643	1.60366	24.1073	23.6487	24.5572	23.8364	24.1659	24.012	23.553	23.9308	23.674	23.6302	23.9944	24.0205	23.8498	24.0053	24.0113	24.1395	23.7357	23.8684	23.4061	23.7493	12	12	11	27	27	25.3	64.514	0	48.797	31	114
Cytochrome b-c1 complex subunit 6			0.26567	0.715408	0.302619	0.636203	0.214838	0.925582	-0.155484	-0.531114	21.906	21.9993	22.2776	22.3753	22.2205	22.158	20.0064	22.1496	22.4288	22.5228	22.2145	22.7922	23.3378	22.1903	22.6986	22.6567	23.308	22.7791	23.1249	22.1421	2	2	2	37.1	37.1	37.1	10.435	0	97.028	7	15
Elongation factor G			1.08451	0.220998	0.301936	1.98572	0.0503094	0.99428	-0.0239876	-0.141967	22.5033	22.5195	23.0163	22.9987	22.5847	22.2576	22.5307	22.6885	22.4913	22.1446	21.8011	22.2676	22.116	22.0602	21.8956	22.5092	21.6338	21.9446	21.9486	22.2241	8	8	8	12.6	12.6	12.6	83.549	0	14.805	41	25
28S ribosomal protein S29			1.10681	0.215889	0.300989	2.01885	0.174963	0.940167	-0.0475826	-0.444585	21.6874	21.77	21.5821	22.1223	21.8619	21.5574	21.6355	21.175	21.3135	21.8374	21.2692	21.1249	21.4191	21.2871	21.6735	21.2909	21.3266	21.3683	21.4268	21.5991	3	3	3	13	13	13	44.699	0	16.457	23	34
Synaptojanin-2-binding protein	Synj2bp;Gm20498	sp|Q9D6K5|SYJ2B_MOUSE Synaptojanin-2-binding protein OS=Mus musculus OX=10090 GN=Synj2bp PE=1 SV=1;tr|E9PVN6|E9PVN6_MOUSE Cytochrome c oxidase assembly protein COX16 homolog	0.924536	0.273892	0.300294	1.74587	0.473779	0.807965	0.367219	1.02375	21.942	22.0058	22.1812	22.786	22.2982	22.0489	21.6136	22.0424	21.9476	22.059	22.1461	22.05	22.1776	22.2943	22.0233	22.5089	22.2387	20.5522	22.1502	21.4051	2	2	2	15.2	15.2	15.2	15.815	0	4.0983	8	16
Hydroxyacyl-coenzyme A dehydrogenase			1.98863	0.0928786	0.29963	3.33776	0.565076	0.742876	0.0927197	1.17913	23.275	23.464	23.1965	23.3535	23.3044	23.0507	22.7235	23.0379	23.1808	23.1023	23.5866	23.2585	23.3098	23.451	23.2032	23.2617	23.1582	23.2768	23.2607	23.3881	5	5	5	31.2	31.2	31.2	34.463	0	62.221	14	41
NAD-dependent malic enzyme			1.1076	0.216105	0.298916	2.02004	0.856241	0.638377	-0.197085	-1.64189	23.2468	23.3498	23.7519	23.4401	23.2683	23.2894	23.0766	23.4129	23.0491	22.7343	23.2784	23.0806	23.3909	23.2256	22.9778	23.7568	23.3691	23.2427	23.3236	23.2463	10	10	10	26.5	26.5	26.5	65.798	0	31.8	30	39
Prostatic acid phosphatase	Acpp	sp|Q8CE08|PPAP_MOUSE Prostatic acid phosphatase OS=Mus musculus OX=10090 GN=Acp3 PE=1 SV=1;tr|A0A1L1SUT0|A0A1L1SUT0_MOUSE acid phosphatase (Fragment) OS=Mus musculus OX=10090 GN=Acp3 PE=3 SV=1	0.391822	0.602153	0.298763	0.877736	0.312229	0.876234	0.224816	0.728173	20.6993	20.7379	21.6541	19.7894	20.5874	20.1704	20.381	20.545	19.9456	20.9323	22.4096	22.014	22.0722	22.2334	21.6628	21.189	22.4347	22.5238	21.8726	21.2478	3	3	3	10.5	10.5	10.5	43.717	0	9.7223	17	17
Mitochondrial carrier homolog 2	Mtch2	sp|Q791V5|MTCH2_MOUSE Mitochondrial carrier homolog 2 OS=Mus musculus OX=10090 GN=Mtch2 PE=1 SV=1;tr|A2AFW6|A2AFW6_MOUSE Mitochondrial carrier 2 OS=Mus musculus OX=10090 GN=Mtch2 PE=1 SV=1;tr|Q9D050|Q9D050_MOUSE Mitochondrial carrier 2 OS=Mus musculus OX=1	1.30414	0.177792	0.298479	2.3106	0.98678	0.587875	-0.32681	-1.83971	25.185	24.7943	25.1857	25.0821	25.0523	25.1027	24.6575	24.6686	24.895	24.4831	25.0346	25.3463	25.387	25.2975	25.1272	25.4658	25.5303	26.1721	25.1722	25.4863	7	7	7	38.3	38.3	38.3	33.499	0	93.614	14	78
Collagen alpha-1(XII) chain	Col12a1	sp|Q60847|COCA1_MOUSE Collagen alpha-1(XII) chain OS=Mus musculus OX=10090 GN=Col12a1 PE=2 SV=3;tr|E9PX70|E9PX70_MOUSE Collagen	0.260693	0.720451	0.298225	0.626145	2.78553	0.173882	-1.277	-4.65285	21.4225	20.1353	22.7763	21.7892	22.1552	21.3301	20.7734	21.2136	21.7329	21.7374	23.214	23.3819	23.7946	23.9421	24.2785	25.5155	25.2103	25.0583	24.3362	24.8757	26	26	26	14.3	14.3	14.3	340.21	0	63.428	148	81
Apoptosis-inducing factor 1			1.26134	0.181932	0.296534	2.24745	0.0502609	0.993341	0.0228222	0.141837	23.8852	23.6657	23.7263	24.0846	23.6272	23.8077	23.4689	23.2297	23.6377	23.3624	23.586	23.7771	23.8899	23.3738	23.5405	24.1075	23.5759	23.4381	23.3367	23.595	13	13	13	32.2	32.2	32.2	66.765	0	97.475	31	123
Mitogen-activated protein kinase 1	Mapk1	sp|P63085|MK01_MOUSE Mitogen-activated protein kinase 1 OS=Mus musculus OX=10090 GN=Mapk1 PE=1 SV=3	0.342174	0.643113	0.296173	0.785476	0.457412	0.818017	0.398186	0.995144	21.8901	21.7605	20.7094	21.8242	21.6498	21.4456	21.3872	21.6147	20.0786	21.827	22.0188	22.5586	22.1729	22.1133	21.895	22.1726	22.3962	22.0526	21.8937	20.2524	6	6	4	27.4	27.4	22.1	41.275	0	15.673	22	13
Catechol O-methyltransferase domain-containing protein 1	Comtd1	sp|Q8BIG7|CMTD1_MOUSE Catechol O-methyltransferase domain-containing protein 1 OS=Mus musculus OX=10090 GN=Comtd1 PE=1 SV=1;tr|H3BJ37|H3BJ37_MOUSE Catechol-O-methyltransferase domain containing 1 OS=Mus musculus OX=10090 GN=Comtd1 PE=1 SV=1	0.81624	0.318402	0.296109	1.58039	0.421757	0.844128	-0.275914	-0.931899	22.3823	21.8278	22.4681	22.4648	22.2853	22.2046	21.5729	21.7257	22.3223	22.1221	22.413	21.9499	22.3975	20.9373	22.3958	22.5212	22.4022	22.3386	22.077	22.1341	5	5	5	37.4	37.4	37.4	28.96	0	64.435	13	58
Vacuolar protein sorting-associated protein 37B	Vps37b	sp|Q8R0J7|VP37B_MOUSE Vacuolar protein sorting-associated protein 37B OS=Mus musculus OX=10090 GN=Vps37b PE=1 SV=1	1.25327	0.183817	0.295782	2.23554	0.137722	0.9584	0.15327	0.359889	22.2208	22.722	22.1107	22.4087	22.4989	22.0715	22.2955	22.1374	22.1564	21.8216	20.6759	21.5532	21.4317	20.1567	21.7707	20.646	20.8854	20.073	21.4327	21.7847	5	5	5	31.2	31.2	31.2	31.055	0	13.922	14	14
40S ribosomal protein S12	Rps12	sp|P63323|RS12_MOUSE Small ribosomal subunit protein eS12 OS=Mus musculus OX=10090 GN=Rps12 PE=1 SV=3;tr|A0A1W2P7A1|A0A1W2P7A1_MOUSE 40S ribosomal protein S12 OS=Mus musculus OX=10090 GN=Rps12 PE=1 SV=1;tr|F7AEH4|F7AEH4_MOUSE 40S ribosomal protein S12 OS=M	1.18435	0.199401	0.294244	2.13373	0.549903	0.755389	0.143834	1.15376	24.271	24.5044	24.4385	24.9728	24.4923	24.2309	24.2505	24.4532	23.9953	24.2778	24.0839	24.2005	23.9913	24.2694	23.8464	24.025	24.0027	23.5633	24.1521	23.9293	4	4	4	31.8	31.8	31.8	14.515	0	7.1769	7	49
Collagen alpha-2(I) chain	Col1a2	sp|Q01149|CO1A2_MOUSE Collagen alpha-2(I) chain OS=Mus musculus OX=10090 GN=Col1a2 PE=1 SV=2	0.609187	0.438142	0.293607	1.25201	0.366124	0.853915	0.110681	0.830385	23.1916	22.6302	22.9101	22.3238	23.247	22.962	22.5982	21.999	22.5754	22.7001	22.3927	23.0091	22.7348	22.6942	22.7612	22.594	22.6877	22.9058	22.4351	22.4158	8	8	8	8.4	8.4	8.4	129.56	0	21.187	68	56
Ectonucleotide pyrophosphatase/phosphodiesterase family member 5	Enpp5	sp|Q9EQG7|ENPP5_MOUSE Ectonucleotide pyrophosphatase/phosphodiesterase family member 5 OS=Mus musculus OX=10090 GN=Enpp5 PE=1 SV=3	0.810921	0.3192	0.29324	1.57218	0.328297	0.867418	-0.0986275	-0.759089	22.4945	22.527	22.7027	22.0567	22.2127	21.8964	22.5154	22.398	21.9185	21.799	22.6673	22.4204	22.1721	22.3533	21.9784	22.2834	22.4985	22.4086	22.304	22.5902	4	4	4	10.5	10.5	10.5	54.386	0	7.2792	17	24
Probable palmitoyltransferase ZDHHC20	Zdhhc20	sp|Q5Y5T1|ZDH20_MOUSE Palmitoyltransferase ZDHHC20 OS=Mus musculus OX=10090 GN=Zdhhc20 PE=1 SV=1	1.39668	0.163317	0.292846	2.44712	0.131603	0.960752	-0.31909	-0.345567	24.186	23.863	24.153	24.3117	24.0914	23.6929	24.0004	24.0964	23.7492	23.602	23.4717	20.4504	22.7129	23.8023	23.6206	20.4115	23.9702	23.8663	23.4773	23.9281	8	8	8	25	25	25	43.975	0	50.036	17	22
Nucleosome assembly protein 1-like 4	Nap1l4	sp|Q78ZA7|NP1L4_MOUSE Nucleosome assembly protein 1-like 4 OS=Mus musculus OX=10090 GN=Nap1l4 PE=1 SV=1;tr|B7ZNL2|B7ZNL2_MOUSE Nap1l4 protein OS=Mus musculus OX=10090 GN=Nap1l4 PE=1 SV=1	0.442198	0.560496	0.291844	0.968316	0.389941	0.846761	-0.213544	-0.874298	21.4911	21.8694	21.8132	21.2148	21.008	21.4399	21.3153	21.7478	21.1778	20.2564	21.422	21.7903	20.9983	20.6776	20.5222	21.2782	21.2414	21.3389	21.1021	21.5177	3	2	2	8.8	5.9	5.9	42.679	0.0018302	2.4998	15	15
Carboxypeptidase Q	Cpq	sp|Q9WVJ3|CBPQ_MOUSE Carboxypeptidase Q OS=Mus musculus OX=10090 GN=Cpq PE=1 SV=1;tr|A0A2I3BS14|A0A2I3BS14_MOUSE Carboxypeptidase Q (Fragment) OS=Mus musculus OX=10090 GN=Cpq PE=1 SV=1;tr|A0A2I3BPG0|A0A2I3BPG0_MOUSE Carboxypeptidase Q (Fragment) OS=Mus mus	0.458881	0.546609	0.291105	0.997722	2.01915	0.28871	-0.527308	-3.38514	20.1689	21.1219	20.3321	21.4129	19.9591	20.1567	20.4108	20.1976	20.5336	20.2406	22.002	21.978	22.5368	22.5757	22.2786	22.5388	22.9376	22.7026	23.0572	22.7715	5	5	5	16.8	16.8	16.8	51.813	0	14.286	18	22
ATP synthase subunit d			1.57228	0.135872	0.29045	2.70719	0.175106	0.940471	-0.0385777	-0.444904	25.5305	25.19	25.5963	25.5969	25.4752	25.3847	25.0216	25.1204	25.3546	25.0551	25.6928	25.9633	26.0778	25.9821	25.9691	26.1549	26.0165	25.8525	25.8451	26.009	10	10	10	67.7	67.7	67.7	18.749	0	168.42	11	197
	Golgb1	tr|E9QAH1|E9QAH1_MOUSE Golgi autoantigen	1.01993	0.240422	0.289641	1.8894	0.245405	0.916357	0.104073	0.594945	23.2464	22.8997	23.5437	23.06	23.441	23.3301	22.9066	22.8735	22.7922	22.8402	22.9121	23.1043	23.1398	23.2549	23.5205	23.5242	22.9492	22.923	22.7229	23.2919	90	90	1	34.1	34.1	0.7	365.29	0	323.31	182	587
Splicing factor 3B subunit 4	Sf3b4	sp|Q8QZY9|SF3B4_MOUSE Splicing factor 3B subunit 4 OS=Mus musculus OX=10090 GN=Sf3b4 PE=1 SV=1	0.197845	0.788549	0.287995	0.494721	NaN	1	0	NaN	22.2486	21.6413	19.5861	22.1263	21.7148	21.0243	20.7599	21.8268	20.273	21.993	20.8965	20.5176	19.4748	19.1491	20.116	20.528	20.5439	20.8273	20.9436	19.2706	2	2	2	8	8	8	44.355	0	5.055	16	7
Uncharacterized protein C1orf198 homolog		sp|Q8C3W1|CA198_MOUSE Uncharacterized protein C1orf198 homolog OS=Mus musculus OX=10090 PE=1 SV=1	0.222326	0.760717	0.287732	0.54694	0.396415	0.850218	-0.434476	-0.886113	20.17	21.0258	22.0194	22.1379	22.2549	21.0327	21.9039	20.3637	22.1309	20.7382	20.9078	19.709	20.086	19.8959	21.2523	19.9714	21.3737	19.7522	21.5147	21.4113	2	2	2	10.2	10.2	10.2	35.316	0	4.2615	17	13
Chloride channel CLIC-like protein 1	Clcc1	sp|Q99LI2|CLCC1_MOUSE Chloride channel CLIC-like protein 1 OS=Mus musculus OX=10090 GN=Clcc1 PE=1 SV=1;tr|A2AEM2|A2AEM2_MOUSE Chloride channel CLIC-like protein 1 OS=Mus musculus OX=10090 GN=Clcc1 PE=1 SV=1	0.993937	0.249048	0.28665	1.85045	0.102992	0.969045	-0.0399048	-0.276902	23.5635	23.7336	23.4371	22.9729	23.0119	23.1888	23.0138	23.0024	23.0235	23.0572	22.9063	22.3359	22.8703	22.2538	22.5634	22.6022	22.5527	22.8266	22.5152	22.6326	9	9	9	23.6	23.6	23.6	60.621	0	35.101	27	69
Heat shock protein 75 kDa			1.2721	0.181358	0.286617	2.26333	0.17701	0.939023	0.048975	0.449126	23.41	23.2926	23.3557	23.4083	23.0525	23.3222	22.8766	23.167	23.015	22.7053	23.1569	23.3663	23.5906	23.3088	23.2917	23.5729	23.1387	23.2647	23.1235	23.3696	14	14	14	22.5	22.5	22.5	80.208	0	57.708	41	112
Signal recognition particle 54 kDa protein	Srp54;Srp54c	sp|P14576|SRP54_MOUSE Signal recognition particle subunit SRP54 OS=Mus musculus OX=10090 GN=Srp54 PE=1 SV=2;tr|E9PXC0|E9PXC0_MOUSE Signal recognition particle 54 kDa protein OS=Mus musculus OX=10090 GN=Srp54c PE=1 SV=1	0.480567	0.527067	0.285993	1.03555	0.283804	0.896581	-0.24088	-0.672469	20.7703	20.8355	20.1131	20.9332	20.9536	19.9536	19.9429	20.351	20.9772	20.951	20.926	20.5973	19.3566	21.0301	20.9804	20.1918	21.175	20.7812	21.067	20.8798	4	4	4	10.5	10.5	10.5	55.72	0	6.8237	30	8
Tyrosine-protein phosphatase non-receptor type 23	Ptpn23	sp|Q6PB44|PTN23_MOUSE Tyrosine-protein phosphatase non-receptor type 23 OS=Mus musculus OX=10090 GN=Ptpn23 PE=1 SV=2	0.367934	0.62311	0.285174	0.833747	0.279112	0.898666	0.278724	0.663142	21.1889	20.1478	21.3205	20.6333	21.0918	19.9935	20.4693	20.8858	21.4593	20.1485	21.3811	21.8588	21.0662	20.226	20.1301	21.5218	20.0886	20.5062	20.2549	20.8971	8	8	8	7.2	7.2	7.2	185.21	0	12.586	72	13
Bone morphogenetic protein 1	Bmp1	sp|P98063|BMP1_MOUSE Bone morphogenetic protein 1 OS=Mus musculus OX=10090 GN=Bmp1 PE=1 SV=2	0.83149	0.309083	0.284208	1.6039	0.485427	0.806432	0.35008	1.04396	20.9496	21.1008	21.0821	21.5571	21.2113	21.0618	21.109	20.9834	20.3262	20.9993	20.9874	20.5001	20.8461	20.7329	21.0426	20.8647	21.2666	20.5591	19.3577	20.3106	3	3	3	4	4	4	111.67	0	3.5564	52	4
39S ribosomal protein L46			0.22528	0.757621	0.282616	0.553147	0.339868	0.861706	-0.417943	-0.78111	20.5694	20.5051	20.9605	20.9598	20.7341	20.6618	20.1418	21.0406	18.7424	21.7291	19.5998	19.578	21.6709	20.7598	21.7086	20.7685	21.5331	21.4487	20.2221	21.4342	3	3	3	15.5	15.5	15.5	32.131	0	5.6403	17	9
Amine oxidase [flavin-containing] A	Maoa	sp|Q64133|AOFA_MOUSE Amine oxidase [flavin-containing] A OS=Mus musculus OX=10090 GN=Maoa PE=1 SV=3	1.81452	0.104018	0.282424	3.07087	0.717249	0.709529	-0.14416	-1.4258	25.5395	25.5958	25.602	25.8003	25.4658	25.375	25.0951	25.2044	25.426	25.4909	25.6964	25.395	25.4932	25.6166	25.6525	25.878	25.7401	25.6632	25.4189	25.8744	15	15	15	41.3	41.3	41.3	59.601	0	236.1	27	283
Translocon-associated protein subunit alpha	Ssr1	sp|Q9CY50|SSRA_MOUSE Translocon-associated protein subunit alpha OS=Mus musculus OX=10090 GN=Ssr1 PE=1 SV=1;tr|A0A286YCT4|A0A286YCT4_MOUSE Translocon-associated protein subunit alpha OS=Mus musculus OX=10090 GN=Ssr1 PE=1 SV=1;tr|A0A286YCG8|A0A286YCG8_MOUSE	2.92667	0.0534634	0.281919	4.90654	0.115635	0.965312	0.0320606	0.307603	26.7061	26.7037	26.5982	26.6196	26.5862	26.5502	26.3245	26.3768	26.2969	26.2557	26.3282	26.2154	26.1408	25.8233	26.2688	26.1044	25.9185	26.2284	26.1738	26.191	7	7	7	46.2	46.2	46.2	32.065	0	66.268	10	89
FERM			0.254367	0.726886	0.280438	0.613289	0.393624	0.849731	0.166752	0.881026	21.0621	21.4505	20.9962	21.5841	21.8621	22.0022	20.1921	19.984	21.4845	21.89	21.1934	21.0076	21.1116	21.6667	21.4282	21.2382	20.6621	20.9012	21.4908	21.2814	5	5	5	6.7	6.7	6.7	121.28	0	8.3995	59	17
Transmembrane and TPR repeat-containing protein 3	Tmtc3	sp|Q8BRH0|TMTC3_MOUSE Protein O-mannosyl-transferase TMTC3 OS=Mus musculus OX=10090 GN=Tmtc3 PE=1 SV=2;tr|G5E8C4|G5E8C4_MOUSE dolichyl-phosphate-mannose--protein mannosyltransferase OS=Mus musculus OX=10090 GN=Tmtc3 PE=1 SV=1	0.880803	0.287546	0.27847	1.67943	1.61496	0.430115	-0.313998	-2.77075	23.1967	23.3582	23.3805	23.2326	23.0636	23.5589	22.7298	22.7559	23.003	22.7915	22.9309	22.8311	23.2375	23.03	23.1153	23.6268	23.0859	23.3786	23.2514	23.372	9	9	9	12.6	12.6	12.6	104.2	0	18.624	43	62
Plasminogen activator inhibitor 1	Serpine1	sp|P22777|PAI1_MOUSE Plasminogen activator inhibitor 1 OS=Mus musculus OX=10090 GN=Serpine1 PE=1 SV=1;tr|G5E899|G5E899_MOUSE Plasminogen activator inhibitor 1 OS=Mus musculus OX=10090 GN=Serpine1 PE=1 SV=1	0.490327	0.521582	0.278382	1.05243	0.363399	0.854673	-0.124649	-0.825314	25.1265	24.8149	25.43	24.0798	24.5333	24.6736	24.712	24.7707	24.209	24.2272	24.0398	23.8041	24.0617	23.8367	24.0046	23.637	24.2655	24.2078	24.4009	23.8591	13	13	13	39.8	39.8	39.8	45.17	0	49.544	26	101
Protein NipSnap homolog 2	Gbas	sp|O55126|NIPS2_MOUSE Protein NipSnap homolog 2 OS=Mus musculus OX=10090 GN=Nipsnap2 PE=1 SV=1;tr|Q7TMG8|Q7TMG8_MOUSE Glioblastoma amplified sequence OS=Mus musculus OX=10090 GN=Nipsnap2 PE=1 SV=1	0.236328	0.745771	0.278373	0.576197	0.401104	0.850728	-0.461349	-0.89464	19.7942	21.4172	21.1605	21.8827	20.3263	20.9373	21.5357	19.8247	20.7504	20.1409	22.2578	22.6779	23.0872	20.2516	22.1521	22.8115	23.0081	22.5608	22.2457	22.1072	3	3	3	13.9	13.9	13.9	32.932	0	7.0372	16	20
Proteasome activator complex subunit 2	Psme2	sp|P97372|PSME2_MOUSE Proteasome activator complex subunit 2 OS=Mus musculus OX=10090 GN=Psme2 PE=1 SV=4;tr|G3X9V0|G3X9V0_MOUSE Proteasome activator complex subunit 2 OS=Mus musculus OX=10090 GN=Psme2 PE=1 SV=1;tr|E0CZ90|E0CZ90_MOUSE Proteasome activator c	0.48742	0.523342	0.278278	1.04741	0.201026	0.931793	0.111835	0.501585	21.2195	20.9216	21.2219	20.3626	20.6916	20.2379	21.0549	21.1629	20.389	20.1812	20.7352	21.3168	21.144	21.2676	21.3738	20.9945	21.3392	20.3579	21.4481	21.1384	3	3	3	19.7	19.7	19.7	27.057	0.0003858	3.0648	14	4
Aconitate hydratase			1.52928	0.142286	0.277003	2.6433	0.1393	0.958313	-0.0461941	-0.363564	25.5601	25.6514	25.7508	25.5358	25.2898	25.48	25.1217	25.4169	25.2244	25.1599	25.6938	25.8985	26.0047	25.7367	25.9264	26.2628	25.6206	25.83	25.7498	26.028	30	30	30	51.2	51.2	51.2	85.462	0	323.31	38	458
Ras-related protein R-Ras2	Rras2	sp|P62071|RRAS2_MOUSE Ras-related protein R-Ras2 OS=Mus musculus OX=10090 GN=Rras2 PE=1 SV=1;tr|A0A1B0GRT5|A0A1B0GRT5_MOUSE Related RAS viral (r-ras) oncogene 2 OS=Mus musculus OX=10090 GN=Rras2 PE=1 SV=1	1.22061	0.191494	0.27672	2.18733	0.692399	0.70891	0.157083	1.38636	26.7634	26.6054	27.0288	26.8816	27.0253	26.6	26.4852	26.3546	26.5429	26.9381	25.9183	25.621	26.0281	25.8202	25.938	25.8707	25.9457	25.6386	25.4478	25.6373	10	10	7	58.8	58.8	43.1	23.399	0	115.01	15	199
Aldehyde dehydrogenase			1.33346	0.172605	0.275853	2.35384	0.441621	0.831254	-0.0847237	-0.967294	25.9818	25.7686	25.9732	25.7094	25.6131	25.6996	25.3886	25.8035	25.3437	25.4313	25.8094	25.9548	25.9959	25.8127	25.8824	26.1909	25.7406	25.868	26.0852	25.9942	24	24	24	58.8	58.8	58.8	56.537	0	323.31	24	461
Dihydropyrimidinase-related protein 3	Dpysl3	sp|Q62188|DPYL3_MOUSE Dihydropyrimidinase-related protein 3 OS=Mus musculus OX=10090 GN=Dpysl3 PE=1 SV=1;tr|Q3TT92|Q3TT92_MOUSE Dihydropyrimidinase-like 3 OS=Mus musculus OX=10090 GN=Dpysl3 PE=1 SV=1;tr|E9PWE8|E9PWE8_MOUSE Dihydropyrimidinase-like 3 OS=Mus	0.173153	0.811149	0.275805	0.440561	0.0079656	1	-0.00626793	-0.0235017	22.7259	22.7704	22.8147	22.6287	20.5935	22.4393	22.5918	22.5246	20.2142	22.3843	23.3162	24.0872	23.1309	22.993	23.2703	23.717	23.8352	23.358	22.8532	23.0655	13	11	11	36.8	32.8	32.8	61.936	0	47.567	29	35
Elongation factor 1-gamma	Eef1g	sp|Q9D8N0|EF1G_MOUSE Elongation factor 1-gamma OS=Mus musculus OX=10090 GN=Eef1g PE=1 SV=3	0.54884	0.475844	0.275386	1.15197	0.149692	0.957066	0.0672497	0.387562	23.7303	24.1353	23.5763	23.7327	23.0436	23.5547	23.2617	23.884	23.1963	22.9446	23.127	23.467	23.386	22.8202	23.1144	23.3986	22.7521	23.4296	22.9608	23.0373	8	8	8	17.6	17.6	17.6	50.06	0	28.634	24	74
Protein RER1	Rer1	sp|Q9CQU3|RER1_MOUSE Protein RER1 OS=Mus musculus OX=10090 GN=Rer1 PE=1 SV=1	1.29407	0.177907	0.274862	2.29574	0.290404	0.894317	-0.152546	-0.685524	24.1035	23.7317	23.5478	23.8785	23.6388	23.5777	23.2292	23.5566	23.597	23.5655	23.6433	23.2733	23.7851	24.22	23.5874	23.9406	23.7895	24.3436	23.3408	23.8572	3	3	3	18.9	18.9	18.9	22.988	0	38.525	8	24
116 kDa U5 small nuclear ribonucleoprotein component	Eftud2	sp|O08810|U5S1_MOUSE 116 kDa U5 small nuclear ribonucleoprotein component OS=Mus musculus OX=10090 GN=Eftud2 PE=1 SV=1;tr|A2AH85|A2AH85_MOUSE 116 kDa U5 small nuclear ribonucleoprotein component OS=Mus musculus OX=10090 GN=Eftud2 PE=1 SV=1;tr|G3UZ34|G3UZ34	0.689857	0.387808	0.274181	1.38231	2.11483	0.271778	0.495608	3.53492	22.4416	23.0883	22.1668	22.7518	22.4333	22.2851	22.0376	22.1428	22.305	22.7403	22.4041	22.2136	21.8626	22.0797	21.8986	21.6659	21.6697	21.2616	21.8503	21.5329	17	16	16	25.1	24.1	24.1	109.36	0	43.124	51	55
	Nolc1	tr|A0A286YDA2|A0A286YDA2_MOUSE Nucleolar and coiled-body phosphoprotein 1 OS=Mus musculus OX=10090 GN=Nolc1 PE=1 SV=1;tr|A0A286YDZ1|A0A286YDZ1_MOUSE Nucleolar and coiled-body phosphoprotein 1 (Fragment) OS=Mus musculus OX=10090 GN=Nolc1 PE=1 SV=1;tr|A0A286	0.747809	0.35505	0.272216	1.47393	0.477555	0.807786	0.409057	1.03032	23.2439	23.0195	23.0361	22.3891	22.7741	22.4123	22.5711	23.0197	22.4092	22.6893	19.7238	21.19	20.4789	20.6711	20.9879	20.4027	19.8088	20.0098	19.5086	21.2765	2	2	2	5	5	5	73.427	0	5.5212	30	28
Cytochrome P450 20A1	Cyp20a1	sp|Q8BKE6|CP20A_MOUSE Cytochrome P450 20A1 OS=Mus musculus OX=10090 GN=Cyp20a1 PE=1 SV=1	0.922002	0.27507	0.270751	1.74204	0.0735871	0.984201	0.0196972	0.203088	24.331	24.7782	24.0444	24.013	23.9623	23.905	24.0164	23.9903	23.8585	24.0049	23.7707	23.7617	23.8218	23.5167	23.7453	23.8311	23.5616	23.8412	23.4568	23.827	12	12	12	32	32	32	52.149	0	76.03	28	133
Protein transport protein Sec31A	Sec31a	sp|Q3UPL0|SC31A_MOUSE Protein transport protein Sec31A OS=Mus musculus OX=10090 GN=Sec31a PE=1 SV=2;tr|S4R2A9|S4R2A9_MOUSE Protein transport protein Sec31A (Fragment) OS=Mus musculus OX=10090 GN=Sec31a PE=1 SV=1;tr|S4R192|S4R192_MOUSE Sec31 homolog A (S. c	0.384791	0.608399	0.270406	0.864862	1.24483	0.50887	0.741883	2.22308	20.4365	20.0281	21.3195	20.9145	20.9661	20.9805	20.8674	19.8496	20.5116	20.1035	21.1464	21.6949	21.794	20.9559	20.4585	19.981	21.2568	20.3162	20.6424	20.1439	4	4	4	4.6	4.6	4.6	133.57	0	5.3235	50	11
NADH-cytochrome b5 reductase 1	Cyb5r1	sp|Q9DB73|NB5R1_MOUSE NADH-cytochrome b5 reductase 1 OS=Mus musculus OX=10090 GN=Cyb5r1 PE=1 SV=1	1.72444	0.112628	0.270094	2.93474	1.43932	0.460973	0.273646	2.51011	22.4919	22.8223	22.7992	22.6254	22.589	22.3982	22.2999	22.2491	22.6379	22.3923	23.0572	23.1162	23.1657	22.8712	23.0271	22.9489	22.9641	22.6885	22.4414	22.8264	5	5	5	23	23	23	34.134	0	109.85	14	56
Dynamin-like 120 kDa protein			1.39529	0.163388	0.268863	2.44507	0.285436	0.895433	-0.148357	-0.675705	22.3877	21.9862	22.4264	22.2821	22.0916	22.2085	21.8051	21.8658	22.0089	21.9413	22.0766	21.9272	22.7564	22.4234	22.5764	23.0786	22.4356	22.3796	22.133	22.4749	11	11	11	15.9	15.9	15.9	111.34	0	36.261	54	38
Alpha-(1			0.878486	0.28727	0.268197	1.67589	0.856681	0.639164	-0.174657	-1.64257	22.1798	21.8057	22.4802	21.7258	22.1623	22.1202	21.7027	21.6762	21.8017	21.7121	21.654	21.6124	21.8144	21.7931	21.9364	22.0609	21.8331	22.1878	21.6746	21.9271	9	9	9	21.7	21.7	21.7	66.556	0	21.104	33	31
Transmembrane 9 superfamily member 2	Tm9sf2	sp|P58021|TM9S2_MOUSE Transmembrane 9 superfamily member 2 OS=Mus musculus OX=10090 GN=Tm9sf2 PE=1 SV=1;tr|E9PZ69|E9PZ69_MOUSE Transmembrane 9 superfamily member OS=Mus musculus OX=10090 GN=Tm9sf2 PE=1 SV=1	0.522945	0.498739	0.267465	1.10826	0.915218	0.617642	0.259589	1.73175	25.1825	24.8539	25.4272	24.7142	25.769	25.4125	24.6999	25.0239	24.5564	24.9167	24.7383	24.5195	24.775	24.849	25.0197	24.8188	24.6608	24.6026	24.0775	24.4437	12	12	12	21.1	21.1	21.1	75.329	0	177.64	20	137
Zyxin	Zyx	sp|Q62523|ZYX_MOUSE Zyxin OS=Mus musculus OX=10090 GN=Zyx PE=1 SV=2;tr|Q7TQE2|Q7TQE2_MOUSE Zyxin OS=Mus musculus OX=10090 GN=Zyx PE=1 SV=1	0.474649	0.533581	0.265927	1.02527	0.328399	0.86797	-0.130809	-0.759283	23.594	23.8903	23.5717	22.9716	22.7754	23.3027	23.5115	23.0803	22.9746	22.6044	23.6001	24.3624	23.8966	24.4638	24.2233	24.1366	24.2184	24.465	24.2893	24.0911	10	10	10	26.2	26.2	26.2	60.545	0	30.874	22	56
Enoyl-CoA hydratase			0.850981	0.29887	0.26498	1.63383	0.188662	0.933884	-0.0747387	-0.474763	24.1311	23.7586	23.9029	23.8937	23.5417	23.6016	23.5359	24.0508	23.4461	23.2686	23.932	23.9625	23.9944	23.8825	24.1161	24.5588	23.612	23.9535	24.0228	24.1142	5	5	5	23.8	23.8	23.8	31.474	0	29.873	16	85
Neutral cholesterol ester hydrolase 1	Nceh1	sp|Q8BLF1|NCEH1_MOUSE Neutral cholesterol ester hydrolase 1 OS=Mus musculus OX=10090 GN=Nceh1 PE=1 SV=1	0.962555	0.261853	0.264832	1.80328	0.0355441	0.996678	-0.0141411	-0.101806	25.3069	25.5165	24.9729	24.8284	24.8729	24.6843	24.8157	24.9859	24.9612	24.7264	24.9774	24.6853	24.7641	24.5509	24.3365	24.744	24.6831	24.961	24.4343	24.5625	8	8	8	31.4	31.4	31.4	45.739	0	80.276	18	127
Retinol dehydrogenase 14	Rdh14	sp|Q9ERI6|RDH14_MOUSE Retinol dehydrogenase 14 OS=Mus musculus OX=10090 GN=Rdh14 PE=1 SV=1	0.586915	0.451924	0.264603	1.21537	0.040272	0.99654	-0.0341213	-0.114791	20.7542	20.7878	21.0362	21.0728	20.857	20.7478	20.8028	20.5417	21.1783	19.9145	21.6048	21.5015	22.4263	21.7399	21.6283	22.1926	22.1207	22.3061	21.3766	21.0754	5	5	5	20.4	20.4	20.4	36.365	0	11.85	20	22
Inositol monophosphatase 3	Impad1	sp|Q80V26|IMPA3_MOUSE Golgi-resident adenosine 3	1.7531	0.109472	0.264383	2.97792	0.669768	0.717482	0.17855	1.35018	24.6946	24.3628	24.7547	24.6704	24.8652	24.4271	24.4152	24.4823	24.3011	24.3999	24.4571	24.228	24.3836	24.3612	24.3399	24.529	24.3576	23.8069	24.008	24.1756	9	9	9	43.5	43.5	43.5	38.616	0	89.585	19	113
	Myl12a	tr|Q6ZWQ9|Q6ZWQ9_MOUSE Myosin	0.672539	0.39753	0.264374	1.35463	0.131329	0.959749	0.055809	0.344923	26.4015	26.4341	26.398	27.2899	26.6694	26.5263	26.0243	26.4871	26.5137	26.3197	26.0085	25.8707	25.6296	25.6841	25.9949	25.9371	25.8131	25.2269	25.9443	25.9874	11	11	2	76.7	76.7	29.1	19.895	0	323.31	9	281
G-protein coupled receptor 126	Gpr126	tr|A0A571BEJ4|A0A571BEJ4_MOUSE Adhesion G protein-coupled receptor G6 OS=Mus musculus OX=10090 GN=Adgrg6 PE=1 SV=1;sp|Q6F3F9|AGRG6_MOUSE Adhesion G-protein coupled receptor G6 OS=Mus musculus OX=10090 GN=Adgrg6 PE=1 SV=1;tr|A0A140LIH4|A0A140LIH4_MOUSE Adhe	1.17042	0.203232	0.264314	2.11313	0.601163	0.734506	-0.163909	-1.23884	23.0333	23.1454	23.3314	22.8181	22.835	22.7812	23.0507	22.7747	22.633	22.6022	22.3708	21.6119	21.778	21.9365	21.9345	22.1145	22.1373	21.9591	22.19	22.0503	6	6	6	6.2	6.2	6.2	135.72	0	9.1564	45	26
ATP synthase subunit beta			1.56175	0.137041	0.26403	2.69152	0.622335	0.728244	-0.132218	-1.27349	27.4375	27.3471	27.6089	27.6328	27.5171	27.4141	27.0871	27.2395	27.444	27.0385	27.5445	27.9248	28.0128	27.7351	27.7713	28.145	27.8532	27.8659	27.7799	28.0054	31	31	31	79.2	79.2	79.2	56.3	0	323.31	29	1389
V-type proton ATPase subunit G 1	Atp6v1g1	sp|Q9CR51|VATG1_MOUSE V-type proton ATPase subunit G 1 OS=Mus musculus OX=10090 GN=Atp6v1g1 PE=1 SV=3	0.67521	0.396499	0.26361	1.35891	0.600546	0.734481	-0.43834	-1.23783	25.9824	25.6005	26.0493	25.2502	26.1987	25.5908	25.8766	25.4981	25.3783	25.4194	25.7906	25.7589	26.3642	26.4487	27.2266	26.6656	27.1503	26.245	27.4195	26.3005	3	3	3	22.9	22.9	22.9	13.724	0	322.7	6	53
Transmembrane protein 192	Tmem192	sp|Q9CXT7|TM192_MOUSE Transmembrane protein 192 OS=Mus musculus OX=10090 GN=Tmem192 PE=1 SV=1;tr|A0A1B0GS44|A0A1B0GS44_MOUSE Transmembrane protein 192 OS=Mus musculus OX=10090 GN=Tmem192 PE=1 SV=1	0.127088	0.863545	0.262761	0.334921	0.852776	0.640618	-0.260612	-1.63659	22.7453	19.9469	23.1622	20.871	20.7789	22.3301	20.3019	20.8303	20.2682	22.46	23.1899	22.8743	23.3237	22.6834	23.1733	23.214	23.5863	23.5429	23.0476	23.1567	5	5	5	17.3	17.3	17.3	30.335	0	16.685	13	24
U5 small nuclear ribonucleoprotein 200 kDa helicase	Snrnp200	sp|Q6P4T2|U520_MOUSE U5 small nuclear ribonucleoprotein 200 kDa helicase OS=Mus musculus OX=10090 GN=Snrnp200 PE=1 SV=1	0.297512	0.68696	0.262048	0.6995	1.74884	0.364944	0.581308	2.9715	22.1666	22.1636	21.7514	22.2045	21.6948	20.4662	21.4594	22.1565	22.1117	22.4769	21.4691	21.6871	21.9523	21.4971	21.6816	21.126	21.557	20.5269	21.2857	20.8849	9	9	9	6.7	6.7	6.7	244.54	0	16.747	118	22
Zinc transporter 4	Slc30a4	sp|O35149|ZNT4_MOUSE Probable proton-coupled zinc antiporter SLC30A4 OS=Mus musculus OX=10090 GN=Slc30a4 PE=1 SV=2;tr|A2AK40|A2AK40_MOUSE Solute carrier family 30 (zinc transporter)	0.669665	0.399429	0.261782	1.35002	0.343775	0.862751	-0.420512	-0.788503	23.0943	23.5009	23.1823	23.0533	22.4368	23.0951	22.6912	22.8428	22.7549	22.5747	22.2527	20.1588	22.0336	20.0023	22.037	21.7116	21.0023	21.9771	21.8306	22.0653	3	3	3	10.7	10.7	10.7	47.8	0	20.209	15	23
Phosphatidylinositol 4-kinase type 2-beta	Pi4k2b	sp|Q8CBQ5|P4K2B_MOUSE Phosphatidylinositol 4-kinase type 2-beta OS=Mus musculus OX=10090 GN=Pi4k2b PE=1 SV=1	0.837429	0.30588	0.26161	1.61303	0.160694	0.951668	-0.26898	-0.412613	23.0293	22.7279	23.0732	22.7092	23.1413	22.9071	23.0489	22.6217	22.3227	22.4726	19.9732	19.9711	21.1365	21.8802	22.3954	21.6954	21.5847	19.643	21.8552	21.9229	7	7	7	15.4	15.4	15.4	53.477	0	9.9558	30	22
Mitochondrial Rho GTPase 1	Rhot1	sp|Q8BG51|MIRO1_MOUSE Mitochondrial Rho GTPase 1 OS=Mus musculus OX=10090 GN=Rhot1 PE=1 SV=1	1.11741	0.213685	0.261224	2.03459	0.473571	0.807489	-0.151446	-1.02339	21.9985	22.088	21.8898	22.482	22.104	21.9492	21.7093	21.6371	22.0828	21.8777	22.1518	21.8561	21.7739	22.3596	21.7276	22.2364	21.8625	22.1642	22.0175	22.3456	7	7	7	17.4	17.4	17.4	72.241	0	16.251	30	41
3-hydroxyisobutyryl-CoA hydrolase			0.425308	0.574798	0.260894	0.938256	0.162327	0.94985	-0.179974	-0.416301	20.2206	20.4947	21.1604	20.8851	20.7832	20.9321	20.8599	20.6252	19.9808	19.8414	19.9444	21.0039	20.7704	20.9261	21.018	22.2899	20.2886	21.0606	20.7844	20.1392	3	3	3	8.6	8.6	8.6	43.037	0	3.45	25	4
Transmembrane emp24 domain-containing protein 10	Tmed10	sp|Q9D1D4|TMEDA_MOUSE Transmembrane emp24 domain-containing protein 10 OS=Mus musculus OX=10090 GN=Tmed10 PE=1 SV=1;tr|A0A1Y7VM54|A0A1Y7VM54_MOUSE Transmembrane emp24 domain-containing protein 10 OS=Mus musculus OX=10090 GN=Tmed10 PE=1 SV=1	0.878707	0.287784	0.260691	1.67623	0.18708	0.93472	-0.0226906	-0.471303	27.5088	27.2395	27.5183	26.9709	26.8886	26.8924	27.1687	27.1455	26.8808	26.7353	27.0298	27.0103	26.8925	26.9902	26.7985	26.985	27.0075	26.9564	26.891	26.9949	9	9	9	35.6	35.6	35.6	24.911	0	323.31	10	343
Acyl-coenzyme A thioesterase 8	Acot8	sp|P58137|ACOT8_MOUSE Acyl-coenzyme A thioesterase 8 OS=Mus musculus OX=10090 GN=Acot8 PE=1 SV=1;tr|Q8BZR4|Q8BZR4_MOUSE palmitoyl-CoA hydrolase OS=Mus musculus OX=10090 GN=Acot8 PE=1 SV=1;tr|G3UXJ8|G3UXJ8_MOUSE Acyl-CoA thioesterase 8 OS=Mus musculus OX=10	0.185227	0.798665	0.260276	0.467242	0.0067084	1	0.0144215	0.0198205	20.2056	20.5832	22.3886	20.4339	20.713	20.4464	20.116	20.5929	19.7761	22.0916	20.1313	20.8823	22.4269	20.5324	22.5522	20.4384	19.6936	22.4159	22.2698	21.6353	3	3	3	18.1	18.1	18.1	35.827	0	10.554	16	7
Catechol O-methyltransferase	Comt	sp|O88587|COMT_MOUSE Catechol O-methyltransferase OS=Mus musculus OX=10090 GN=Comt PE=1 SV=2;tr|D3Z227|D3Z227_MOUSE catechol O-methyltransferase (Fragment) OS=Mus musculus OX=10090 GN=Comt PE=1 SV=1	0.959345	0.262703	0.259261	1.79845	1.67422	0.407789	0.307873	2.85934	23.8813	23.8522	23.5701	23.3149	23.217	23.1398	23.3126	23.3391	23.4496	23.2982	23.7736	23.3809	23.6163	23.9126	23.4579	23.1468	23.3772	23.3857	23.3291	23.3631	6	6	6	38.9	38.9	38.9	29.486	0	80.701	16	89
Sigma non-opioid intracellular receptor 1	Sigmar1	sp|O55242|SGMR1_MOUSE Sigma non-opioid intracellular receptor 1 OS=Mus musculus OX=10090 GN=Sigmar1 PE=1 SV=1	1.03663	0.237275	0.258368	1.91436	0.226771	0.921743	-0.0766026	-0.556274	25.2971	25.2409	24.9582	24.7953	24.6752	24.7731	24.5371	24.8993	24.7054	24.76	25.2496	25.1881	25.0976	24.789	24.7943	25.1012	25.2698	25.3081	24.7619	25.0606	4	4	4	32.3	32.3	32.3	25.25	0	67.932	6	78
FAS-associated factor 2	Faf2	sp|Q3TDN2|FAF2_MOUSE FAS-associated factor 2 OS=Mus musculus OX=10090 GN=Faf2 PE=1 SV=2;tr|D3Z2H4|D3Z2H4_MOUSE Fas associated factor family member 2 (Fragment) OS=Mus musculus OX=10090 GN=Faf2 PE=1 SV=1	1.27141	0.180749	0.257818	2.26231	0.00262376	1	-0.000901794	-0.00778807	23.6995	24.0714	23.6568	24.0277	23.5708	23.6005	23.3596	23.6246	23.6288	23.5237	23.5193	23.5111	23.357	23.3419	23.1871	23.4793	23.2437	23.7283	23.2533	23.2164	10	10	10	39.3	39.3	39.3	52.471	0	94.918	22	65
RNA-binding protein 39	Rbm39	sp|Q8VH51|RBM39_MOUSE RNA-binding protein 39 OS=Mus musculus OX=10090 GN=Rbm39 PE=1 SV=2;tr|F7AA45|F7AA45_MOUSE RNA binding motif protein 39 (Fragment) OS=Mus musculus OX=10090 GN=Rbm39 PE=1 SV=1;tr|E9Q8F0|E9Q8F0_MOUSE RNA binding motif protein 39 OS=Mus m	0.267597	0.71476	0.257652	0.640087	0.277182	0.897776	0.163097	0.659296	21.1044	20.7597	21.3133	20.6484	20.9837	20.5035	21.1452	21.7656	19.4415	20.6655	20.8326	21.4089	21.3472	20.8557	20.6269	21.1942	20.7797	21.3841	20.3518	20.546	5	5	5	14.5	14.5	14.5	59.406	0	9.019	24	19
Microtubule-associated proteins 1A/1B light chain 3B	Map1lc3b	sp|Q9CQV6|MLP3B_MOUSE Microtubule-associated proteins 1A/1B light chain 3B OS=Mus musculus OX=10090 GN=Map1lc3b PE=1 SV=3;tr|M0QWC2|M0QWC2_MOUSE Microtubule-associated protein 1 light chain 3 beta OS=Mus musculus OX=10090 GN=Map1lc3b PE=1 SV=1	0.997048	0.248074	0.25641	1.85512	0.208396	0.931075	0.110846	0.517398	26.1343	25.6565	26.0888	25.698	25.9236	25.5996	25.9504	25.775	25.4587	25.4355	24.8103	25.1034	25.413	25.3835	24.8634	24.7455	25.6296	24.6273	24.9909	25.0261	3	3	1	22.4	22.4	11.2	14.617	0	12.521	4	47
Protein lifeguard 3	Tmbim1	sp|Q8BJZ3|LFG3_MOUSE Protein lifeguard 3 OS=Mus musculus OX=10090 GN=Tmbim1 PE=1 SV=1;tr|D3Z0A5|D3Z0A5_MOUSE Transmembrane BAX inhibitor motif containing 1 (Fragment) OS=Mus musculus OX=10090 GN=Tmbim1 PE=1 SV=8;tr|D3Z225|D3Z225_MOUSE Transmembrane BAX inh	0.255947	0.726837	0.256149	0.616507	0.832016	0.650908	-1.08781	-1.60471	21.1917	21.4016	20.292	19.3998	21.3648	20.8636	20.4103	20.0705	20.7389	20.2859	20.2665	22.5299	22.419	22.8352	23.3292	22.3433	23.601	24.8713	23.0833	22.9201	1	1	1	4.9	4.9	4.9	34.393	0	15.124	6	9
Natural resistance-associated macrophage protein 2	Slc11a2	sp|P49282|NRAM2_MOUSE Natural resistance-associated macrophage protein 2 OS=Mus musculus OX=10090 GN=Slc11a2 PE=1 SV=2;tr|D3Z314|D3Z314_MOUSE Solute carrier family 11 (proton-coupled divalent metal ion transporters)	0.302957	0.682884	0.256101	0.710151	0.609325	0.733691	-0.405442	-1.25223	20.6938	21.1326	22.1433	20.3232	20.8623	20.639	21.1751	20.3625	20.4304	21.2678	20.6498	21.9712	21.5686	22.0339	21.5294	21.61	21.4963	22.6868	21.9378	22.049	5	5	5	14.3	14.3	14.3	62.367	0	10.789	12	16
Rab GDP dissociation inhibitor beta	Gdi2	sp|Q61598|GDIB_MOUSE Rab GDP dissociation inhibitor beta OS=Mus musculus OX=10090 GN=Gdi2 PE=1 SV=1;tr|A0A1Y7VL99|A0A1Y7VL99_MOUSE Rab GDP dissociation inhibitor (Fragment) OS=Mus musculus OX=10090 GN=Gdi2 PE=1 SV=1	0.875367	0.288867	0.255759	1.67114	0.16953	0.941195	0.0749294	0.432478	24.4503	24.5336	24.6008	23.9179	23.985	24.0698	24.1939	24.0993	23.9316	23.9142	24.881	25.0183	24.3427	24.1364	24.4064	24.5931	24.5493	24.5003	24.4005	24.3669	19	19	15	57.1	57.1	44.5	50.537	0	169.85	28	185
Hsc70-interacting protein	St13	sp|Q99L47|F10A1_MOUSE Hsc70-interacting protein OS=Mus musculus OX=10090 GN=St13 PE=1 SV=1;tr|F8WJK8|F8WJK8_MOUSE Suppression of tumorigenicity 13 OS=Mus musculus OX=10090 GN=St13 PE=1 SV=1;tr|E9Q1V0|E9Q1V0_MOUSE Suppression of tumorigenicity 13 (Fragment)	0.753618	0.352761	0.255512	1.48304	0.0761253	0.981704	-0.0223	-0.209602	23.4873	23.6393	23.5621	23.5565	23.3793	23.0009	23.5007	23.8156	23.0472	22.9826	23.2873	23.5737	23.2072	23.0421	23.1845	23.4535	23.3966	23.2035	23.1667	23.1858	5	5	5	15.1	15.1	15.1	41.655	0	22.128	11	55
Long-chain-fatty-acid--CoA ligase 5	Acsl5	sp|Q8JZR0|ACSL5_MOUSE Long-chain-fatty-acid--CoA ligase 5 OS=Mus musculus OX=10090 GN=Acsl5 PE=1 SV=1	1.03249	0.237561	0.255382	1.90817	0.469986	0.811133	0.0908669	1.01715	23.6287	23.6253	23.3222	23.407	23.0915	22.9297	23.0072	23.4284	23.205	23.2276	22.9112	22.4181	22.5775	22.6252	22.5598	22.5534	22.5441	22.4094	22.4916	22.6389	11	11	9	23.6	23.6	20.6	76.205	0	40.683	34	80
Leukemia inhibitory factor receptor	Lifr	sp|P42703|LIFR_MOUSE Leukemia inhibitory factor receptor OS=Mus musculus OX=10090 GN=Lifr PE=1 SV=1	0.895752	0.280541	0.255268	1.70219	1.7825	0.352659	-0.43482	-3.02235	21.7121	21.6977	22.1676	21.6432	22.1275	21.7161	21.808	21.7248	21.5637	21.2591	21.5887	21.5454	21.8918	21.5578	22.0992	22.1586	21.9512	22.0583	22.1917	22.4971	7	7	7	8.3	8.3	8.3	122.57	0	30.952	61	25
Filamin-C	Flnc	sp|Q8VHX6|FLNC_MOUSE Filamin-C OS=Mus musculus OX=10090 GN=Flnc PE=1 SV=3	0.743701	0.356258	0.255157	1.46748	0.947878	0.607469	0.296958	1.78116	24.3701	24.8069	24.3759	24.109	23.8599	24.1846	24.0658	24.1339	24.094	23.7677	25.3446	25.7136	25.1533	24.8615	24.9746	25.1241	24.9999	24.8681	24.6919	24.8788	75	67	67	40.3	36.8	36.8	291.12	0	323.31	148	500
Transferrin receptor protein 1	Tfrc	sp|Q62351|TFR1_MOUSE Transferrin receptor protein 1 OS=Mus musculus OX=10090 GN=Tfrc PE=1 SV=1;tr|Q8C872|Q8C872_MOUSE Transferrin receptor protein 1 OS=Mus musculus OX=10090 GN=Tfrc PE=1 SV=1	2.91486	0.0515349	0.255037	4.88504	0.0671207	0.988689	-0.0159225	-0.186362	25.7338	25.6136	25.74	25.7612	25.6033	25.369	25.4458	25.5659	25.3374	25.4586	25.3735	25.0861	24.9771	25.258	25.1421	25.1356	25.2234	25.2765	25.007	25.2739	22	22	22	34.1	34.1	34.1	85.73	0	311.04	38	337
Peptidyl-prolyl cis-trans isomerase FKBP8	Fkbp8	sp|O35465|FKBP8_MOUSE Peptidyl-prolyl cis-trans isomerase FKBP8 OS=Mus musculus OX=10090 GN=Fkbp8 PE=1 SV=2	2.11507	0.0858182	0.254029	3.5353	1.17385	0.519415	0.35526	2.11821	23.8064	23.8816	23.7916	23.9601	23.8098	23.3981	23.6306	23.7831	23.5224	23.6453	23.6942	23.4911	23.1142	23.6086	23.2449	23.3711	23.0064	22.6245	23.1514	23.2234	5	5	5	23.1	23.1	23.1	43.528	0	63.515	19	63
Kinesin light chain 1	Klc1	tr|Q7TNF4|Q7TNF4_MOUSE Kinesin light chain OS=Mus musculus OX=10090 GN=Klc1 PE=1 SV=1;tr|Q5UE59|Q5UE59_MOUSE Kinesin light chain OS=Mus musculus OX=10090 GN=Klc1 PE=1 SV=1;tr|E9Q7C9|E9Q7C9_MOUSE Kinesin light chain OS=Mus musculus OX=10090 GN=Klc1 PE=1 SV=	0.440471	0.561237	0.253307	0.965257	0.138671	0.957581	0.0378963	0.3621	22.0608	22.0906	21.9423	22.1093	22.1063	20.8201	21.8858	22.0612	22.355	21.9207	21.797	22.2742	22.04	22.2331	22.2789	21.9641	22.042	22.254	22.1151	22.0585	5	5	4	11.2	11.2	8.2	68.602	0	25.286	35	25
Sodium- and chloride-dependent taurine transporter	Slc6a6	sp|O35316|SC6A6_MOUSE Sodium- and chloride-dependent taurine transporter OS=Mus musculus OX=10090 GN=Slc6a6 PE=1 SV=2	0.913614	0.273757	0.253156	1.72932	1.24137	0.510286	0.294671	2.21798	25.1336	24.6085	24.8521	24.8064	25.0603	25.0277	24.5582	24.504	24.3768	24.7284	24.5615	24.2775	24.5435	24.979	24.7048	24.3566	24.4134	24.2058	24.1252	24.492	5	5	5	9	9	9	69.855	0	23.815	16	80
Sphingosine-1-phosphate lyase 1	Sgpl1	sp|Q8R0X7|SGPL1_MOUSE Sphingosine-1-phosphate lyase 1 OS=Mus musculus OX=10090 GN=Sgpl1 PE=1 SV=1;tr|D6REF7|D6REF7_MOUSE sphinganine-1-phosphate aldolase OS=Mus musculus OX=10090 GN=Sgpl1 PE=1 SV=1	0.501076	0.512069	0.25299	1.07093	0.152231	0.956896	-0.0332634	-0.393375	25.889	26.4959	25.496	25.4253	25.1988	25.2185	25.4092	25.5549	25.52	25.5375	25.1026	25.1776	25.3907	25.1501	25.2731	25.4307	25.2528	25.2319	25.0215	25.3234	8	8	8	22.7	22.7	22.7	63.676	0	206.23	29	124
Peroxiredoxin-5			1.09916	0.216947	0.251459	2.0075	0.240422	0.91849	-0.0865112	-0.584675	24.2271	24.1868	24.4071	24.425	24.112	24.058	24.2071	24.2912	23.8197	23.7247	24.6125	24.9398	24.5059	24.5049	24.6446	25.0469	24.8533	24.2918	24.7649	24.6835	9	9	9	49	49	49	21.897	0	112.12	14	99
Sulfhydryl oxidase 2	Qsox2	sp|Q3TMX7|QSOX2_MOUSE Sulfhydryl oxidase 2 OS=Mus musculus OX=10090 GN=Qsox2 PE=1 SV=1	1.12958	0.21154	0.251211	2.05265	0.795813	0.66592	0.196863	1.54879	22.8308	22.2464	22.7265	22.4368	22.752	22.3691	22.4111	22.4555	22.1491	22.3517	22.4054	22.237	21.7005	21.9282	21.9453	21.8743	21.7847	21.9015	21.7795	21.8922	8	8	8	16.2	16.2	16.2	77.774	0	33.943	35	60
Elongation factor 2	Eef2	sp|P58252|EF2_MOUSE Elongation factor 2 OS=Mus musculus OX=10090 GN=Eef2 PE=1 SV=2	1.11335	0.213681	0.249244	2.02857	0.679815	0.72075	0.142696	1.36627	26.4619	26.9213	26.6099	26.5124	26.3692	26.0884	26.2626	26.5662	26.3257	26.3856	25.9446	26.2001	25.8187	25.6278	25.7963	25.8337	25.8445	25.6566	25.6886	25.6505	34	34	33	54.5	54.5	53.4	95.313	0	323.31	45	657
39S ribosomal protein L12			1.75013	0.10919	0.24907	2.97344	0.306263	0.878049	-0.0984772	-0.716592	24.8238	24.8309	24.7791	25.0096	25.1885	24.6646	24.7122	24.6111	24.7905	24.6081	24.0561	24.1748	24.6405	24.123	24.5254	24.4841	24.2708	24.2184	24.4212	24.6177	4	4	4	29.9	29.9	29.9	21.708	0	87.388	7	87
Signal peptide peptidase-like 2B	Sppl2b	sp|Q3TD49|SPP2B_MOUSE Signal peptide peptidase-like 2B OS=Mus musculus OX=10090 GN=Sppl2b PE=1 SV=2	0.933106	0.272697	0.247983	1.75884	1.06416	0.551032	0.374523	1.95543	22.4729	22.1348	22.1943	22.1148	22.2877	21.5475	22.3212	22.0346	22.0581	22.0032	21.5437	21.4008	21.8084	21.532	21.9154	21.6251	20.6476	21.4135	21.3988	21.2426	3	3	3	8.3	8.3	8.3	63.823	0	6.5368	26	11
Sodium- and chloride-dependent creatine transporter 1;Transporter	Slc6a8	sp|Q8VBW1|SC6A8_MOUSE Sodium- and chloride-dependent creatine transporter 1 OS=Mus musculus OX=10090 GN=Slc6a8 PE=1 SV=2;tr|E9Q151|E9Q151_MOUSE Transporter OS=Mus musculus OX=10090 GN=Slc6a8 PE=1 SV=2;tr|F6UKB4|F6UKB4_MOUSE Transporter (Fragment) OS=Mus mu	0.856455	0.296192	0.24761	1.64222	0.104927	0.969277	-0.0407787	-0.28164	21.4595	21.306	21.914	22.0393	21.7554	21.5882	21.4723	21.2541	21.362	21.5597	20.3651	20.8161	20.8695	20.8522	20.904	20.6463	20.4666	20.9567	20.9975	20.9437	3	3	3	6.6	6.6	6.6	70.57	0	5.4985	19	13
Eukaryotic initiation factor 4A-I	Eif4a1	sp|P60843|IF4A1_MOUSE Eukaryotic initiation factor 4A-I OS=Mus musculus OX=10090 GN=Eif4a1 PE=1 SV=1	0.781945	0.335269	0.247503	1.52725	0.222813	0.924028	0.0990452	0.547963	24.6183	24.8133	24.4189	24.2507	24.0816	24.389	24.1207	24.1759	24.392	23.8676	24.6047	25.0655	24.5351	24.3155	24.3293	24.8856	24.5426	24.4415	24.227	24.258	15	15	13	43.8	43.8	39.7	46.153	0	64.986	23	118
39S ribosomal protein L40			0.311986	0.671822	0.247046	0.727703	0.937994	0.606419	-1.01432	-1.76623	21.8264	21.3495	21.5068	21.7516	22.2335	21.6903	20.3327	21.5651	21.7119	22.1326	20.2977	18.7458	21.9365	20.2247	21.6263	21.6416	21.3623	21.5259	21.5986	21.7741	5	5	5	28.6	28.6	28.6	24.301	0	16.02	11	10
ATP synthase protein 8	Mtatp8	sp|P03930|ATP8_MOUSE ATP synthase protein 8 OS=Mus musculus OX=10090 GN=Mtatp8 PE=1 SV=1	0.573433	0.458495	0.246775	1.19304	0.321478	0.867819	-0.116085	-0.746017	24.6427	24.3348	24.5323	25.2218	24.8436	24.7564	24.2802	24.1856	24.863	24.256	25.2148	25.1734	25.2097	25.6551	25.1677	25.5024	25.5813	24.909	25.4578	25.5506	2	2	2	34.3	34.3	34.3	7.7662	0	42.801	3	55
NADH dehydrogenase [ubiquinone] 1 beta subcomplex subunit 8			0.830461	0.309287	0.245478	1.60231	1.17642	0.521952	-0.338485	-2.12202	23.3785	23.3086	23.3092	23.6155	23.3917	23.542	22.8769	22.8575	23.4399	23.0597	23.3433	23.5242	23.5975	23.6323	23.9697	23.9143	24.0904	23.6954	23.712	24.3474	5	5	5	34.4	34.4	34.4	21.876	0	10.209	10	24
Gap junction alpha-1 protein	Gja1	sp|P23242|CXA1_MOUSE Gap junction alpha-1 protein OS=Mus musculus OX=10090 GN=Gja1 PE=1 SV=2	0.265691	0.715835	0.244978	0.636247	1.42957	0.455765	-0.499475	-2.49571	25.3586	25.0331	26.768	25.9678	26.3535	26.1889	25.9077	24.8772	25.6049	25.6775	22.5537	22.5643	23.2302	22.7979	22.613	23.25	23.2836	23.7642	22.7998	23.1588	7	7	7	30.1	30.1	30.1	43.004	0	26.526	18	36
V-type proton ATPase subunit B			0.420847	0.576984	0.243621	0.930267	0.572442	0.743567	0.189977	1.19139	26.1476	25.8168	26.4198	25.1604	26.5293	25.9388	25.9008	25.816	25.4409	25.7592	26.6955	26.4717	26.3856	26.5351	26.6046	26.5455	26.8439	26.1794	26.0555	26.1181	26	26	26	71.6	71.6	71.6	56.55	0	323.31	25	530
Multidrug resistance-associated protein 5	Abcc5	sp|Q9R1X5|MRP5_MOUSE ATP-binding cassette sub-family C member 5 OS=Mus musculus OX=10090 GN=Abcc5 PE=1 SV=2	0.859726	0.294622	0.242985	1.64723	1.13315	0.526406	0.303712	2.05795	23.7491	23.3872	23.5931	23.6839	23.9688	23.5085	23.5519	23.4609	22.9997	23.6461	22.2161	22.2897	21.5497	22.2897	22.1698	21.7715	21.7305	21.7004	21.8335	21.9605	6	6	6	7.1	7.1	7.1	161.12	0	17.502	63	30
Heterogeneous nuclear ribonucleoprotein M	Hnrnpm	sp|Q9D0E1|HNRPM_MOUSE Heterogeneous nuclear ribonucleoprotein M OS=Mus musculus OX=10090 GN=Hnrnpm PE=1 SV=3;tr|B8JK33|B8JK33_MOUSE Heterogeneous nuclear ribonucleoprotein M OS=Mus musculus OX=10090 GN=Hnrnpm PE=1 SV=1;tr|B8JK32|B8JK32_MOUSE Heterogeneous	0.627504	0.423682	0.241914	1.28191	0.819484	0.656408	0.343632	1.5854	22.6129	22.5374	21.9891	22.2155	22.1384	22.5999	21.9845	21.7712	21.8435	22.0846	22.717	23.1119	22.2397	22.4427	22.1817	22.5791	21.839	22.1202	22.4084	22.0282	6	6	6	9.6	9.6	9.6	77.648	0	10.567	47	22
Peroxisomal membrane protein PEX14	Pex14	sp|Q9R0A0|PEX14_MOUSE Peroxisomal membrane protein PEX14 OS=Mus musculus OX=10090 GN=Pex14 PE=1 SV=1	1.34615	0.173087	0.241003	2.37256	0.116195	0.964622	-0.0747944	-0.308949	22.4893	22.3887	22.4095	22.7058	22.2208	22.2975	21.9586	22.2543	22.3048	22.1939	22.0294	21.9832	22.8102	22.7927	22.7111	22.629	22.3962	22.6136	22.0678	22.9941	4	4	4	15.4	15.4	15.4	41.207	0	8.8166	15	27
Dedicator of cytokinesis protein 11	Dock11	sp|A2AF47|DOC11_MOUSE Dedicator of cytokinesis protein 11 OS=Mus musculus OX=10090 GN=Dock11 PE=1 SV=1;tr|A2AF67|A2AF67_MOUSE Dedicator of cytokinesis 11 OS=Mus musculus OX=10090 GN=Dock11 PE=1 SV=1;tr|A2AF65|A2AF65_MOUSE Dedicator of cytokinesis 11 OS=Mus	0.527706	0.493271	0.240921	1.11633	0.80347	0.656986	0.410905	1.56065	20.7681	20.5019	20.4174	19.972	19.7299	19.7224	20.1957	19.85	20.1378	20.2788	20.0867	20.4686	20.8755	21.4304	20.371	19.7791	20.3179	20.3147	20.253	20.5129	4	4	4	2.5	2.5	2.5	237.77	0	6.3391	117	9
Presequence protease			1.23386	0.18845	0.23996	2.20689	1.37908	0.472814	-0.227612	-2.42114	22.7901	22.7554	23.0625	22.8299	22.4908	22.6877	22.5344	22.6623	22.4753	22.3692	22.7503	22.83	22.9784	22.8556	22.7838	23.3986	22.9049	23.0155	22.9952	23.022	17	17	17	26.2	26.2	26.2	117.37	0	77.687	56	113
Fibronectin;Anastellin	Fn1	tr|A0A087WR50|A0A087WR50_MOUSE Fibronectin OS=Mus musculus OX=10090 GN=Fn1 PE=1 SV=1;sp|P11276|FINC_MOUSE Fibronectin OS=Mus musculus OX=10090 GN=Fn1 PE=1 SV=4;tr|Q3UHL6|Q3UHL6_MOUSE Fibronectin OS=Mus musculus OX=10090 GN=Fn1 PE=1 SV=1;tr|A0A087WS56|A0A08	0.813571	0.31883	0.239408	1.57627	0.107632	0.969265	0.0229839	0.288239	26.5491	26.308	26.9379	26.0839	26.4374	26.4284	26.2291	26.1652	26.1888	26.1076	26.1192	26.379	26.0932	26.2624	26.1014	26.265	26.2025	26.2971	26.0757	26.0001	63	63	63	39	39	39	262.84	0	323.31	109	1168
V-type proton ATPase subunit H	Atp6v1h	sp|Q8BVE3|VATH_MOUSE V-type proton ATPase subunit H OS=Mus musculus OX=10090 GN=Atp6v1h PE=1 SV=1;tr|A0A0A6YX18|A0A0A6YX18_MOUSE V-type proton ATPase subunit H OS=Mus musculus OX=10090 GN=Atp6v1h PE=1 SV=1;tr|A0A0A6YWP6|A0A0A6YWP6_MOUSE V-type proton ATPas	0.466966	0.540806	0.239314	1.01188	0.945843	0.606902	0.245984	1.77808	24.6331	24.4268	24.8895	23.7368	24.9515	24.5452	24.3659	24.2925	23.9927	24.2448	25.1882	24.8629	24.9442	25.0175	25.2215	24.82	25.2553	24.6491	24.5882	24.6919	11	11	11	33.5	33.5	33.5	55.854	0	227.98	25	150
	Serpinb9	tr|O08797|O08797_MOUSE SPI6 OS=Mus musculus OX=10090 GN=Serpinb9 PE=1 SV=1	0.310117	0.673104	0.239285	0.72408	1.05326	0.554095	-0.62929	-1.93918	21.5366	20.864	19.9611	20.6777	20.6811	21.2301	19.8882	20.4218	20.4331	20.5507	22.0683	22.2604	21.7064	20.5489	22.2345	22.2919	22.301	22.353	22.413	22.606	4	3	3	11.8	9.4	9.4	42.259	0	13.023	21	22
Transmembrane 7 superfamily member 3	Tm7sf3	sp|Q9CRG1|TM7S3_MOUSE Transmembrane 7 superfamily member 3 OS=Mus musculus OX=10090 GN=Tm7sf3 PE=2 SV=2;tr|A0A0R4J0K4|A0A0R4J0K4_MOUSE Transmembrane 7 superfamily member 3 OS=Mus musculus OX=10090 GN=Tm7sf3 PE=1 SV=1	0.986961	0.252255	0.238851	1.83998	0.312039	0.875914	0.130648	0.727804	22.3349	21.9811	22.2353	21.7126	22.1113	21.6712	22.0218	21.8679	21.9484	21.6716	23.192	22.7788	23.3138	23.3762	22.9273	22.6767	23.0557	23.4663	22.7596	22.9766	5	5	5	12.4	12.4	12.4	63.25	0	11.487	22	33
Peptidyl-prolyl cis-trans isomerase FKBP10	Fkbp10	sp|Q61576|FKB10_MOUSE Peptidyl-prolyl cis-trans isomerase FKBP10 OS=Mus musculus OX=10090 GN=Fkbp10 PE=1 SV=2;tr|A2A4H9|A2A4H9_MOUSE peptidylprolyl isomerase OS=Mus musculus OX=10090 GN=Fkbp10 PE=1 SV=1	1.47136	0.147529	0.238221	2.5575	1.04393	0.553145	0.164329	1.92526	24.7885	24.9788	25.0814	25.3025	24.8967	24.6825	24.8243	24.7195	24.7782	24.8522	24.3525	24.3577	24.5686	24.5801	24.3507	24.1638	24.3631	24.3098	24.0942	24.4571	10	10	10	30.5	30.5	30.5	64.697	0	52.712	36	108
Leucine-rich PPR motif-containing protein			1.20191	0.196496	0.23812	2.1597	0.808901	0.657195	0.116898	1.56905	23.9429	23.881	23.8813	24.1059	23.7686	23.5534	23.3807	23.7593	23.7641	23.9316	23.6592	23.6235	23.898	23.5843	23.6609	23.7562	23.5086	23.4674	23.5773	23.532	36	36	36	34.6	34.6	34.6	156.61	0	214.63	88	272
Netrin receptor UNC5B	Unc5b	sp|Q8K1S3|UNC5B_MOUSE Netrin receptor UNC5B OS=Mus musculus OX=10090 GN=Unc5b PE=1 SV=1	0.779598	0.336496	0.237734	1.5236	2.88161	0.159733	1.94371	4.82476	23.5372	23.5315	23.7675	22.9653	23.3962	23.098	23.0421	23.5005	23.1188	23.2497	22.549	22.5784	22.6494	22.7717	22.7321	20.7564	19.8213	20.613	22.1744	20.1969	5	5	5	8.1	8.1	8.1	103.74	0	40.611	44	16
Ubiquitin-conjugating enzyme E2 J1	Ube2j1	sp|Q9JJZ4|UB2J1_MOUSE Ubiquitin-conjugating enzyme E2 J1 OS=Mus musculus OX=10090 GN=Ube2j1 PE=1 SV=2;tr|F6SPK0|F6SPK0_MOUSE E2 ubiquitin-conjugating enzyme (Fragment) OS=Mus musculus OX=10090 GN=Ube2j1 PE=1 SV=1;tr|B1AWT7|B1AWT7_MOUSE Ubiquitin-conjugatin	2.21304	0.075145	0.237202	3.69082	0.676755	0.719955	0.14483	1.36138	23.9623	24.0028	23.9758	23.8532	23.7496	23.747	23.7502	23.6498	23.5135	23.6971	23.033	22.9075	23.3049	22.6795	22.9398	22.9526	22.8181	22.7664	22.7909	22.8125	4	4	4	20.8	20.8	20.8	34.989	0	54.017	16	49
Beta-1			0.675202	0.396133	0.236909	1.35889	1.18486	0.521306	0.761126	2.13449	22.3084	22.3514	22.6139	22.313	23.0427	22.5359	22.2537	22.3134	21.9267	22.4152	22.135	21.7473	21.7102	22.6395	22.55	21.6317	21.8677	21.7388	21.5161	20.2222	3	3	3	9	9	9	44.411	0	25.71	19	39
Protein CREG1	Creg1	sp|O88668|CREG1_MOUSE Protein CREG1 OS=Mus musculus OX=10090 GN=Creg1 PE=1 SV=1;tr|K4DI63|K4DI63_MOUSE Cellular repressor of E1A-stimulated genes 1 OS=Mus musculus OX=10090 GN=Creg1 PE=1 SV=1;tr|J3QP41|J3QP41_MOUSE Cellular repressor of E1A-stimulated gene	0.173193	0.811513	0.236522	0.44065	0.564064	0.741004	0.466455	1.17744	23.1515	23.1005	23.7464	22.676	20.7163	22.4775	22.0435	22.8854	22.3319	22.4699	23.4865	22.7371	22.1428	22.1846	22.107	20.9821	22.6186	22.1239	22.5644	22.0368	2	2	2	13.2	13.2	13.2	24.452	0	19.746	9	26
Solute carrier family 15 member 4	Slc15a4	sp|Q91W98|S15A4_MOUSE Solute carrier family 15 member 4 OS=Mus musculus OX=10090 GN=Slc15a4 PE=1 SV=1	0.620937	0.428049	0.236428	1.27121	0.0476564	0.993563	0.00794716	0.134834	24.2874	24.2025	24.3576	23.5104	23.9926	23.8284	24.1057	23.981	23.4789	23.7743	24.9304	24.7723	24.6357	24.701	24.8354	24.7594	24.8563	24.7862	24.7574	24.6758	3	3	3	5.6	5.6	5.6	62.255	0	30.058	18	52
ER membrane protein complex subunit 1	Emc1	sp|Q8C7X2|EMC1_MOUSE ER membrane protein complex subunit 1 OS=Mus musculus OX=10090 GN=Emc1 PE=1 SV=1;tr|Z4YJW0|Z4YJW0_MOUSE ER membrane protein complex subunit 1 OS=Mus musculus OX=10090 GN=Emc1 PE=1 SV=1	1.4633	0.147925	0.236156	2.54557	0.892787	0.619858	0.197515	1.69768	23.9632	24.0261	23.727	23.6717	23.571	23.5997	23.4348	23.5907	23.5464	23.6068	23.6514	23.4651	23.4588	23.3396	23.3427	23.4451	23.2253	23.4978	22.9349	23.167	21	21	21	32.3	32.3	32.3	111.6	0	137.93	45	205
FUN14 domain-containing protein 2	Fundc2	sp|Q9D6K8|FUND2_MOUSE FUN14 domain-containing protein 2 OS=Mus musculus OX=10090 GN=Fundc2 PE=1 SV=1	1.03476	0.237231	0.235413	1.91156	0.214524	0.923805	0.0812401	0.530448	23.7902	23.9297	24.16	24.2116	23.7435	23.9456	23.4812	23.6491	23.8165	23.7656	23.9369	23.7234	23.9728	24.0287	24.1567	24.26	23.731	23.6868	23.5801	24.1543	2	2	2	15.2	15.2	15.2	16.564	0	27.716	8	37
Cofilin-2	Cfl2	sp|P45591|COF2_MOUSE Cofilin-2 OS=Mus musculus OX=10090 GN=Cfl2 PE=1 SV=1	1.65635	0.122417	0.234891	2.83258	1.00876	0.570169	0.174789	1.87267	23.192	23.1828	23.268	23.3909	23.0864	22.9818	22.7776	23.0159	22.98	23.1903	23.5287	23.4699	23.3551	23.2815	23.4563	23.35	23.2277	22.9639	23.2204	23.4555	10	9	9	62.7	62.7	62.7	18.709	0	73.619	11	105
Acetylcholine receptor subunit beta	Chrnb1	sp|P09690|ACHB_MOUSE Acetylcholine receptor subunit beta OS=Mus musculus OX=10090 GN=Chrnb1 PE=2 SV=1	0.757698	0.349696	0.234772	1.48942	0.00610301	1	0.00521851	0.0180441	20.5435	20.3543	20.4005	20.0812	20.4834	20.4158	20.1966	20.1103	19.6367	20.3297	21.6167	21.4911	22.0372	22.7027	22.7624	21.7622	22.093	21.9968	22.3584	22.3735	8	8	8	16.8	16.8	16.8	56.93	0	9.9254	26	37
Lysosomal acid lipase/cholesteryl ester hydrolase	Lipa	sp|Q9Z0M5|LICH_MOUSE Lysosomal acid lipase/cholesteryl ester hydrolase OS=Mus musculus OX=10090 GN=Lipa PE=1 SV=2	0.560281	0.467278	0.234568	1.17113	0.583467	0.740663	0.189111	1.20967	23.5968	23.5346	24.098	23.3507	23.0994	23.1739	23.4534	23.6742	23.0882	23.117	24.4409	24.2718	24.1376	23.8477	23.8345	23.9072	24.2971	23.8886	23.6996	23.7943	6	6	6	21.9	21.9	21.9	45.325	0	80.031	19	89
Stress-70 protein			1.39107	0.164419	0.23443	2.43884	0.153741	0.957383	-0.0537922	-0.396824	26.4053	26.2954	26.4725	26.6002	26.2642	26.4177	26.0287	26.1795	26.2291	26.0104	25.979	26.2636	26.2561	25.9742	26.051	26.5656	25.8855	25.97	26.1295	26.2423	26	26	26	50.5	50.5	50.5	73.46	0	323.31	38	663
Electron transfer flavoprotein subunit beta	Etfb	sp|Q9DCW4|ETFB_MOUSE Electron transfer flavoprotein subunit beta OS=Mus musculus OX=10090 GN=Etfb PE=1 SV=3;tr|A0A0U1RNP5|A0A0U1RNP5_MOUSE Electron transfer flavoprotein subunit beta (Fragment) OS=Mus musculus OX=10090 GN=Etfb PE=3 SV=1;tr|A0A0N4SVE0|A0A0N	1.3379	0.173229	0.234155	2.36039	0.711938	0.710731	-0.163311	-1.41739	24.1291	24.3259	24.3112	24.4777	24.2427	24.3541	23.9816	24.0938	24.0172	23.8692	24.2954	24.5574	24.6157	24.57	24.4617	24.9301	24.3549	24.53	24.7258	24.7758	9	9	9	45.1	45.1	45.1	27.623	0	90.579	13	163
3-ketoacyl-CoA thiolase A			0.967194	0.260615	0.233989	1.81027	0.150725	0.955308	0.0363934	0.38993	23.4401	23.6984	23.4628	23.1149	23.1745	22.9224	23.094	23.3785	23.1984	23.1275	23.4942	23.6635	23.957	23.6777	23.9142	23.634	23.7661	23.7683	23.757	23.5991	9	9	9	39.2	39.2	39.2	43.953	0	71.08	22	78
Myc box-dependent-interacting protein 1	Bin1	sp|O08539|BIN1_MOUSE Myc box-dependent-interacting protein 1 OS=Mus musculus OX=10090 GN=Bin1 PE=1 SV=1;tr|A0A3Q4EBK4|A0A3Q4EBK4_MOUSE Bridging integrator 1 OS=Mus musculus OX=10090 GN=Bin1 PE=1 SV=1;tr|Q6P1B9|Q6P1B9_MOUSE Bin1 protein OS=Mus musculus OX=1	0.507098	0.508103	0.233385	1.08124	0.0200155	0.99733	-0.00732651	-0.0582755	24.5749	25.2438	24.6043	24.7082	24.0025	24.0473	24.4513	24.4686	24.5057	24.4939	25.4914	25.6266	25.4018	25.0026	25.4658	25.5212	25.3306	25.23	25.3377	25.6052	11	11	11	30.1	30.1	30.1	64.469	0	178.54	28	112
IST1 homolog	Ist1	sp|Q9CX00|IST1_MOUSE IST1 homolog OS=Mus musculus OX=10090 GN=Ist1 PE=1 SV=1	1.42836	0.156521	0.233225	2.49391	0.578834	0.74096	-0.125856	-1.202	24.4106	24.3942	24.4331	24.3621	24.2353	24.1634	24.0115	24.46	24.0412	23.9933	23.9752	23.8592	23.7204	23.6389	24.1372	23.9771	23.9761	23.8484	23.9682	24.1902	8	8	8	28.7	28.7	28.7	39.468	0	51.664	11	101
Ferritin light chain 1;Ferritin;Ferritin light chain 2	Ftl1;Ftl2	sp|P29391|FRIL1_MOUSE Ferritin light chain 1 OS=Mus musculus OX=10090 GN=Ftl1 PE=1 SV=2;tr|Q9CPX4|Q9CPX4_MOUSE Ferritin OS=Mus musculus OX=10090 GN=Ftl1 PE=1 SV=1;tr|A0A1B0GR60|A0A1B0GR60_MOUSE Ferritin OS=Mus musculus OX=10090 GN=Ftl1 PE=1 SV=1;sp|P49945|	0.521804	0.499577	0.233034	1.10632	2.93624	0.185667	-0.575917	-4.92402	29.5664	29.4652	30.1535	29.1706	29.5738	29.4207	29.6204	29.6544	28.9722	29.0967	28.801	28.6924	28.6745	28.4901	28.6385	29.0376	29.3364	29.5399	29.3033	28.9589	13	13	13	71	71	71	20.802	0	323.31	12	588
Peptidyl-glycine alpha-amidating monooxygenase;Peptidylglycine alpha-hydroxylating monooxygenase;Peptidyl-alpha-hydroxyglycine alpha-amidating lyase	Pam	sp|P97467|AMD_MOUSE Peptidyl-glycine alpha-amidating monooxygenase OS=Mus musculus OX=10090 GN=Pam PE=1 SV=2;tr|F8VQA4|F8VQA4_MOUSE Peptidylglycine alpha-amidating monooxygenase OS=Mus musculus OX=10090 GN=Pam PE=1 SV=1;tr|E9Q704|E9Q704_MOUSE Peptidylglyci	0.838106	0.305542	0.232954	1.61407	0.038542	0.997109	-0.0134064	-0.110053	22.3758	22.21	22.6783	21.9676	22.2912	22.2489	22.1306	22.2451	21.8781	21.8554	22.23	21.8811	22.2109	22.0259	22.4611	22.1024	22.0759	22.0381	22.2272	22.4325	9	9	9	12.5	12.5	12.5	108.96	0	13.781	49	49
Peptidyl-prolyl cis-trans isomerase FKBP2	Fkbp2	sp|P45878|FKBP2_MOUSE Peptidyl-prolyl cis-trans isomerase FKBP2 OS=Mus musculus OX=10090 GN=Fkbp2 PE=1 SV=1	1.34998	0.172546	0.232775	2.3782	0.109958	0.969876	0.0764954	0.293891	25.9404	25.9083	26.0028	25.7668	25.4868	25.4763	25.6488	25.6599	25.594	25.5621	25.976	25.3083	25.2675	24.3799	25.1843	24.992	25.3016	25.2093	25.1947	25.0359	3	3	3	39.3	39.3	39.3	15.344	0	186.27	7	80
Thioredoxin reductase 1			0.573922	0.458329	0.231324	1.19385	0.146058	0.956787	-0.0455414	-0.379207	21.7776	21.8157	22.1549	21.6585	21.4618	21.6986	21.9371	21.644	21.4281	21.0042	22.0078	22.0817	21.6721	21.5653	21.7453	21.6013	21.8609	21.9682	21.9715	21.898	5	5	5	13.7	13.7	13.7	67.083	0	28.752	30	42
Armadillo repeat-containing protein 10	Armc10	sp|Q9D0L7|ARM10_MOUSE Armadillo repeat-containing protein 10 OS=Mus musculus OX=10090 GN=Armc10 PE=1 SV=1;tr|D3Z5T2|D3Z5T2_MOUSE Armadillo repeat containing 10 OS=Mus musculus OX=10090 GN=Armc10 PE=1 SV=1	0.775877	0.337296	0.230286	1.5178	0.343784	0.863484	-0.0997646	-0.788519	21.9617	21.7039	21.8276	22.3477	21.6653	21.8243	21.384	21.5922	21.8837	21.6706	21.7143	21.6869	21.6412	21.9792	21.7214	22.0439	21.977	21.5363	21.6216	22.063	5	5	5	20.3	20.3	20.3	33.31	0	35.076	12	35
Adenylyl cyclase-associated protein 1	Cap1	sp|P40124|CAP1_MOUSE Adenylyl cyclase-associated protein 1 OS=Mus musculus OX=10090 GN=Cap1 PE=1 SV=4	0.783079	0.335137	0.228939	1.52901	1.20535	0.521991	-0.232399	-2.16478	24.2065	24.3606	24.1692	24.0672	23.5547	23.9317	23.8647	23.9862	23.7813	23.6498	23.9694	24.4381	24.0384	23.8311	24.0388	24.4091	24.258	24.3262	24.1914	24.2932	17	17	17	46.2	46.2	46.2	51.564	0	155.33	27	170
Integral membrane protein 2B;BRI2			1.20705	0.194855	0.228449	2.1673	0.264592	0.906065	-0.0683956	-0.63403	26.2275	26.1273	26.5664	26.1079	26.4146	26.1351	26.2528	25.9679	25.9608	25.9849	25.5873	25.922	25.8385	25.4784	25.9854	25.8912	25.8912	25.7328	25.7113	25.9272	11	11	11	55.3	55.3	55.3	30.26	0	203.36	14	154
Niemann-Pick C1 protein	Npc1	sp|O35604|NPC1_MOUSE NPC intracellular cholesterol transporter 1 OS=Mus musculus OX=10090 GN=Npc1 PE=1 SV=2	0.769429	0.341768	0.22766	1.50775	0.0783944	0.98101	0.018301	0.215401	26.1193	25.9004	26.0358	25.3697	25.6977	25.5177	25.8185	25.6982	25.4611	25.489	26.6772	26.4809	26.4722	26.632	26.3625	26.4661	26.6134	26.664	26.484	26.3059	13	13	13	15.1	15.1	15.1	142.88	0	110.66	33	168
	Pvr	tr|Q8K094|Q8K094_MOUSE Poliovirus receptor OS=Mus musculus OX=10090 GN=Pvr PE=1 SV=1	0.816027	0.318167	0.227517	1.58006	0.444858	0.828037	0.182318	0.973025	24.6256	24.5011	24.388	24.8003	24.4928	24.1723	24.1678	24.0719	24.5331	24.7252	23.3067	22.8504	23.3636	23.681	23.5506	22.9136	23.1837	22.8876	23.5329	23.3229	3	3	3	10.5	10.5	10.5	44.667	0	53.104	15	70
60 kDa heat shock protein			1.27271	0.181451	0.227347	2.26422	0.195016	0.932566	-0.0670456	-0.488596	27.3821	26.9852	27.2914	27.4004	27.4636	27.2266	27.0943	26.8896	27.0656	27.11	26.1971	26.6248	26.7074	26.5782	26.2912	26.8113	26.2766	26.4392	26.5095	26.6974	28	28	28	63.9	63.9	63.9	60.955	0	323.31	33	792
Fermitin family homolog 2	Fermt2	sp|Q8CIB5|FERM2_MOUSE Fermitin family homolog 2 OS=Mus musculus OX=10090 GN=Fermt2 PE=1 SV=1	0.800866	0.324715	0.227063	1.55662	0.968275	0.592828	0.224389	1.81189	24.4192	24.4416	24.3067	24.8063	24.6973	24.0812	24.2582	24.0624	24.5281	24.6059	24.1371	24.1045	24.4846	24.5143	24.3473	24.0565	24.2385	24.1388	23.7662	24.2659	16	16	16	32.2	32.2	32.2	77.8	0	163.4	37	97
cAMP-dependent protein kinase type I-alpha regulatory subunit;cAMP-dependent protein kinase type I-alpha regulatory subunit			0.727271	0.364418	0.22704	1.44163	0.503468	0.7881	0.176067	1.07503	23.6434	23.2597	23.4541	23.2038	23.3026	22.7082	23.4133	23.321	23.3381	22.9478	22.6351	22.3707	22.0431	22.1011	22.6074	22.3459	21.877	22.0486	22.4841	22.1214	5	5	5	16.3	16.3	16.3	43.185	0	72.299	19	30
Bcl-2-like protein 13	Bcl2l13	sp|P59017|B2L13_MOUSE Bcl-2-like protein 13 OS=Mus musculus OX=10090 GN=Bcl2l13 PE=1 SV=2	0.22727	0.754934	0.226965	0.557319	0.134834	0.960979	-0.0388897	-0.353144	20.6246	22.0843	22.2466	22.7177	22.3036	22.0718	21.0112	22.0214	21.8884	21.8492	22.1516	22.33	22.2306	22.0684	22.4649	22.3102	22.2831	22.5379	21.999	22.3098	5	5	5	27.9	27.9	27.9	46.719	0	14.031	15	19
Cytochrome b5	Cyb5a	sp|P56395|CYB5_MOUSE Cytochrome b5 OS=Mus musculus OX=10090 GN=Cyb5a PE=1 SV=2;tr|G5E850|G5E850_MOUSE Cytochrome b5 OS=Mus musculus OX=10090 GN=Cyb5a PE=1 SV=1;tr|E0CY88|E0CY88_MOUSE Cytochrome b5 type A (microsomal) OS=Mus musculus OX=10090 GN=Cyb5a PE=1	0.687326	0.388655	0.226366	1.37827	0.668875	0.717893	-0.153281	-1.34875	25.2038	25.4207	24.8389	24.6336	24.6905	24.6014	24.9533	24.6893	24.6571	24.7544	24.5734	24.5179	24.9134	24.5655	24.2711	24.7869	24.7278	24.8637	24.5927	24.6367	6	6	6	49.3	49.3	49.3	15.241	0	28.585	6	101
60S ribosomal protein L5	Rpl5	sp|P47962|RL5_MOUSE Large ribosomal subunit protein uL18 OS=Mus musculus OX=10090 GN=Rpl5 PE=1 SV=3	0.132133	0.857985	0.225935	0.346812	0.393178	0.848997	-0.825056	-0.880212	22.935	23.0474	22.7941	23.1572	22.8639	23.2003	20.1474	23.4377	23.4253	23.4571	20.4424	23.0191	23.5735	20.9809	23.7287	23.3253	23.809	20.7191	23.5788	24.4376	3	3	3	10.8	10.8	10.8	34.4	0	7.0159	11	9
Prosaposin	Psap	tr|E9PZ00|E9PZ00_MOUSE Prosaposin OS=Mus musculus OX=10090 GN=Psap PE=1 SV=1;tr|Q8BFQ1|Q8BFQ1_MOUSE Prosaposin OS=Mus musculus OX=10090 GN=Psap PE=1 SV=1;tr|K3W4L3|K3W4L3_MOUSE Prosaposin OS=Mus musculus OX=10090 GN=Psap PE=1 SV=1;tr|J3QPG5|J3QPG5_MOUSE Pr	0.602018	0.442762	0.225437	1.24025	0.0385045	0.996692	0.0179241	0.10995	28.2916	27.9464	28.5419	27.7391	27.7964	28.0421	27.924	28.0133	27.5868	27.622	27.5322	27.616	28.1013	27.9116	28.1661	27.5501	27.76	27.8302	27.9207	28.1766	8	8	8	18.5	18.5	18.5	60.672	0	76.337	32	181
CD82 antigen;Tetraspanin	Cd82	sp|P40237|CD82_MOUSE CD82 antigen OS=Mus musculus OX=10090 GN=Cd82 PE=1 SV=1;tr|A2AIJ1|A2AIJ1_MOUSE Tetraspanin (Fragment) OS=Mus musculus OX=10090 GN=Cd82 PE=1 SV=1	0.485726	0.5242	0.22542	1.04448	0.469211	0.811797	-0.105579	-1.0158	27.2764	26.9784	26.8019	26.2144	26.5003	26.6794	26.6245	26.6615	26.0852	26.5936	27.9233	27.6589	27.7152	27.3435	27.6023	27.8527	27.7529	27.8554	27.6801	27.63	5	5	5	16.5	16.5	16.5	29.628	0	73.752	11	227
Transketolase	Tkt	sp|P40142|TKT_MOUSE Transketolase OS=Mus musculus OX=10090 GN=Tkt PE=1 SV=1;tr|A0A286YE28|A0A286YE28_MOUSE transketolase (Fragment) OS=Mus musculus OX=10090 GN=Tkt PE=1 SV=1	0.257164	0.725124	0.224238	0.618982	0.474794	0.806827	0.289267	1.02552	21.3691	21.4691	21.5944	21.1641	19.7993	20.9873	20.3099	21.1467	21.1037	20.7271	21.7154	22.078	21.5773	20.8907	21.4615	21.725	21.3486	21.3396	21.3769	20.4866	5	5	5	14.8	14.8	14.8	67.63	0	11.141	26	13
Superoxide dismutase [Mn]			0.91721	0.274822	0.224093	1.73478	0.499233	0.794529	-0.136554	-1.06776	23.2501	23.2274	23.532	23.3104	23.0701	23.2383	22.9201	23.3248	23.0424	22.7438	23.573	23.8998	23.9561	23.7816	24.1092	24.2383	23.7026	23.9074	24.0715	24.0826	6	6	6	51.8	51.8	51.8	24.603	0	39.982	11	50
Complement component 1 Q subcomponent-binding protein			1.06358	0.228616	0.223179	1.95456	0.128204	0.961804	-0.0525581	-0.337558	25.4346	25.7023	25.7292	25.7835	25.2827	25.2883	25.3246	25.6028	25.2866	25.3142	25.1967	25.4668	25.5963	25.0118	25.3978	25.6593	24.9978	25.3216	25.3636	25.5899	9	9	9	61.3	61.3	61.3	31.025	0	193.07	13	141
Cytosolic acyl coenzyme A thioester hydrolase	Acot7	sp|Q91V12|BACH_MOUSE Cytosolic acyl coenzyme A thioester hydrolase OS=Mus musculus OX=10090 GN=Acot7 PE=1 SV=2;tr|E9PYH2|E9PYH2_MOUSE Acyl-CoA thioesterase 7 OS=Mus musculus OX=10090 GN=Acot7 PE=1 SV=1	1.30542	0.177466	0.222971	2.31247	0.0154677	1	0.00719757	0.0452579	22.9627	23.0728	22.8215	22.9609	22.676	22.4571	22.7648	22.8615	22.659	22.6366	22.8765	22.8178	22.732	22.526	22.6305	23.2366	22.6952	22.3591	22.5508	22.7051	5	5	5	16.3	16.3	16.3	42.536	0	18.297	21	49
Keratinocyte-associated transmembrane protein 2	Kct2;9530068E07Rik	sp|Q8K201|KCT2_MOUSE Keratinocyte-associated transmembrane protein 2 OS=Mus musculus OX=10090 GN=Kct2 PE=1 SV=2;tr|A0A0A0MQD4|A0A0A0MQD4_MOUSE RIKEN cDNA 9530068E07 gene OS=Mus musculus OX=10090 GN=9530068E07Rik PE=1 SV=1	0.271215	0.710608	0.222581	0.647356	0.1492	0.9569	0.400222	0.386433	24.6847	24.4898	25.5188	24.036	24.5593	25.2084	24.2335	24.382	23.7166	24.6353	23.4052	20.4833	20.6345	23.3137	23.8762	20.3875	23.3206	24.043	20.7893	21.1714	3	3	3	13.1	13.1	13.1	28.05	0	22.555	11	23
DnaJ homolog subfamily B member 6	Dnajb6	sp|O54946|DNJB6_MOUSE DnaJ homolog subfamily B member 6 OS=Mus musculus OX=10090 GN=Dnajb6 PE=1 SV=4;tr|A0A0G2JER9|A0A0G2JER9_MOUSE DnaJ heat shock protein family (Hsp40) member B6 OS=Mus musculus OX=10090 GN=Dnajb6 PE=1 SV=1;tr|G3X8S5|G3X8S5_MOUSE DnaJ he	0.595144	0.446645	0.222565	1.22894	0.308778	0.878051	0.0910641	0.721481	22.6237	22.9337	22.604	22.6635	22.6881	22.2697	22.7135	22.6472	22.854	21.9158	21.7372	22.0869	21.493	21.6365	21.5636	21.6669	21.8654	21.5108	21.5512	21.4675	3	3	2	9.3	9.3	6.6	39.807	0	5.0993	14	18
Farnesyl pyrophosphate synthase	Fdps	sp|Q920E5|FPPS_MOUSE Farnesyl pyrophosphate synthase OS=Mus musculus OX=10090 GN=Fdps PE=1 SV=1;tr|A0A0G2JEB3|A0A0G2JEB3_MOUSE Farnesyl pyrophosphate synthase (Fragment) OS=Mus musculus OX=10090 GN=Fdps PE=1 SV=4;tr|A0A0G2JDJ5|A0A0G2JDJ5_MOUSE Farnesyl pyr	0.700182	0.3826	0.222171	1.39874	0.38285	0.848121	-0.179355	-0.861297	22.1269	22.1888	22.4891	22.3636	21.9298	22.0275	22.1332	22.3813	21.7162	21.7292	23.1961	23.1614	22.6548	22.1864	22.9288	23.184	23.1933	23.0345	22.91	22.7025	7	7	7	26.9	26.9	26.9	40.581	0	64.912	18	44
Cold shock domain-containing protein E1	Csde1	sp|Q91W50|CSDE1_MOUSE Cold shock domain-containing protein E1 OS=Mus musculus OX=10090 GN=Csde1 PE=1 SV=1;tr|A0A0G2JF72|A0A0G2JF72_MOUSE Cold shock domain containing E1	0.459932	0.546806	0.222126	0.999566	2.48488	0.193125	0.467439	4.13534	21.8045	22.6614	22.3433	22.014	21.6371	21.5417	21.5965	22.0396	22.0874	22.0846	21.99	21.8892	21.985	21.755	21.5451	21.5148	21.5662	21.2272	21.1838	21.3351	7	7	7	11.8	11.8	11.8	88.79	0	13.397	46	41
Protein O-linked-mannose beta-1			0.470314	0.538064	0.221863	1.01772	0.278299	0.898195	0.179272	0.661522	21.2312	21.1874	21.4533	20.9603	21.1435	21.6445	20.3842	21.0622	20.8396	20.9357	21.2256	20.9641	21.0461	21.2002	21.5683	21.2233	20.9843	21.164	20.1119	21.6244	4	4	4	7.4	7.4	7.4	75.109	0	5.8133	32	12
Perilipin-3	Plin3	sp|Q9DBG5|PLIN3_MOUSE Perilipin-3 OS=Mus musculus OX=10090 GN=Plin3 PE=1 SV=1;tr|A0A3B2WCW2|A0A3B2WCW2_MOUSE Perilipin 3 (Fragment) OS=Mus musculus OX=10090 GN=Plin3 PE=1 SV=1	0.460472	0.546459	0.221706	1.00051	0.147946	0.957402	0.137352	0.383553	21.0083	21.0672	21.3845	21.0174	20.7619	21.0843	21.1904	20.6546	21.077	20.1244	21.474	22.7215	21.9767	22.0514	22.1693	22.539	22.7839	21.4764	21.5135	21.3933	5	5	5	20.6	20.6	20.6	47.262	0	16.541	25	24
Cytochrome b-c1 complex subunit 7	Uqcrb	sp|Q9D855|QCR7_MOUSE Cytochrome b-c1 complex subunit 7 OS=Mus musculus OX=10090 GN=Uqcrb PE=1 SV=3;tr|Q9CQB4|Q9CQB4_MOUSE Cytochrome b-c1 complex subunit 7 OS=Mus musculus OX=10090 GN=Uqcrb PE=1 SV=1	0.555917	0.470803	0.221251	1.16384	0.101254	0.969125	-0.0269459	-0.272635	24.0427	23.5843	23.8022	24.113	23.9607	24.1831	23.3699	23.5377	23.9472	23.3588	24.4105	24.6055	24.4335	24.8044	24.6959	24.6882	24.6292	24.3675	24.6991	24.7007	4	4	4	39.6	39.6	39.6	13.527	0	11.148	6	39
Ceroid-lipofuscinosis neuronal protein 5 homolog	Cln5	sp|Q3UMW8|CLN5_MOUSE Bis(monoacylglycero)phosphate synthase CLN5 OS=Mus musculus OX=10090 GN=Cln5 PE=1 SV=1	0.657032	0.408794	0.22051	1.32971	2.52124	0.183733	-0.276163	-4.1964	23.0215	23.0008	23.0635	22.8051	22.4581	22.6595	22.9938	22.8323	22.3502	22.4107	23.069	22.8945	22.9592	22.737	22.8761	23.2204	23.1244	23.1832	23.0881	23.3005	6	6	6	16.1	16.1	16.1	39.329	0	12.277	22	42
	Tmed7	tr|D3YZZ5|D3YZZ5_MOUSE Transmembrane p24 trafficking protein 7 OS=Mus musculus OX=10090 GN=Tmed7 PE=1 SV=1;tr|E9Q7G1|E9Q7G1_MOUSE Transmembrane p24 trafficking protein 7 OS=Mus musculus OX=10090 GN=Tmed7 PE=1 SV=1	0.920472	0.27501	0.220509	1.73972	0.402659	0.850781	0.123351	0.897462	25.8141	25.8295	26.1733	25.507	25.7001	25.6245	25.6082	25.7962	25.4469	25.4457	25.913	25.9232	25.8087	26.201	25.8539	25.9975	25.7896	26.099	25.404	25.793	6	6	6	37.9	37.9	37.9	25.2	0	171.86	12	143
Glutathione S-transferase P 1;Glutathione S-transferase P 2	Gstp1;Gstp2	sp|P19157|GSTP1_MOUSE Glutathione S-transferase P 1 OS=Mus musculus OX=10090 GN=Gstp1 PE=1 SV=2;tr|A0A494B908|A0A494B908_MOUSE glutathione transferase (Fragment) OS=Mus musculus OX=10090 GN=Gstp1 PE=1 SV=1;tr|A0A494BAW2|A0A494BAW2_MOUSE Glutathione S-trans	0.435871	0.564745	0.220314	0.957091	0.681905	0.718123	0.18122	1.36962	23.5162	23.4723	23.7453	23.2855	22.7501	23.1902	23.2809	23.6093	22.8794	22.708	23.6136	23.8391	23.2601	23.4451	23.7621	23.4625	23.668	23.2421	23.2339	23.4074	10	10	10	54.3	54.3	54.3	23.609	0	108.48	12	113
Poly(rC)-binding protein 2	Pcbp2	sp|Q61990|PCBP2_MOUSE Poly(rC)-binding protein 2 OS=Mus musculus OX=10090 GN=Pcbp2 PE=1 SV=1;tr|B2M1R7|B2M1R7_MOUSE Poly(RC) binding protein 2 OS=Mus musculus OX=10090 GN=Pcbp2 PE=1 SV=1;tr|A0A2R8VHP9|A0A2R8VHP9_MOUSE Poly(rC) binding protein 2 OS=Mus musc	1.60139	0.130178	0.220278	2.75052	0.0396096	0.99599	0.0127857	0.112979	23.7654	23.7923	23.7155	23.4996	23.5844	23.4192	23.5364	23.5793	23.4715	23.2495	23.4422	23.8017	23.4895	23.6337	23.3788	23.4603	23.7228	23.4986	23.7198	23.2804	8	8	5	33.4	33.4	22.7	38.221	0	28.416	17	63
Mitochondrial import receptor subunit TOM20 homolog	Tomm20	sp|Q9DCC8|TOM20_MOUSE Mitochondrial import receptor subunit TOM20 homolog OS=Mus musculus OX=10090 GN=Tomm20 PE=1 SV=1;tr|A0A1D5RLZ6|A0A1D5RLZ6_MOUSE Translocase of outer mitochondrial membrane 20 OS=Mus musculus OX=10090 GN=Tomm20 PE=1 SV=1	0.63805	0.417331	0.219971	1.29904	0.771255	0.676663	-1.06081	-1.5106	23.1565	23.3434	22.5976	22.8976	23.3835	23.0857	22.7181	22.7118	22.7294	23.0338	20.3494	22.8231	22.979	19.6372	22.5186	22.904	22.553	23.0431	22.5139	22.5973	2	2	2	22.8	22.8	22.8	16.284	0	23.058	5	26
Fatty acid desaturase 2	Fads2	sp|Q9Z0R9|FADS2_MOUSE Acyl-CoA 6-desaturase OS=Mus musculus OX=10090 GN=Fads2 PE=1 SV=1	1.30303	0.177806	0.21797	2.30896	0.18352	0.935352	0.0315372	0.463493	24.51	24.3473	24.4292	24.2814	24.0833	23.9699	23.996	24.0939	24.2524	24.249	23.4616	23.2017	23.5655	23.3624	23.3631	23.4789	23.3056	23.3531	23.3104	23.3485	9	9	9	30.4	30.4	30.4	52.387	0	42.811	18	80
Transient receptor potential cation channel subfamily V member 2	Trpv2	sp|Q9WTR1|TRPV2_MOUSE Transient receptor potential cation channel subfamily V member 2 OS=Mus musculus OX=10090 GN=Trpv2 PE=1 SV=2	0.511165	0.504955	0.217569	1.0882	0.40272	0.851523	0.371365	0.897573	21.209	21.1071	21.0162	20.9404	20.7257	21.0026	20.7726	20.0785	21.0337	21.0232	20.7421	20.8984	20.3447	20.7366	20.9195	19.8636	20.7685	21.1134	21.0189	19.02	2	2	2	3.7	3.7	3.7	85.964	0	3.8996	31	8
Dehydrogenase/reductase SDR family member 4	Dhrs4	sp|Q99LB2|DHRS4_MOUSE Dehydrogenase/reductase SDR family member 4 OS=Mus musculus OX=10090 GN=Dhrs4 PE=1 SV=3;tr|A0A2I3BRG8|A0A2I3BRG8_MOUSE Dehydrogenase/reductase (SDR family) member 4 (Fragment) OS=Mus musculus OX=10090 GN=Dhrs4 PE=1 SV=1;tr|A0A2I3BQ25|	0.965398	0.261411	0.217415	1.80756	1.38145	0.473566	-0.292741	-2.42464	21.8464	22.2522	22.1267	21.7828	21.9402	21.9753	21.7461	21.7818	21.8745	21.4835	21.6348	21.515	21.8242	22.115	21.9484	22.1755	22.0432	21.9737	22.0304	22.2783	5	5	5	24.4	24.4	24.4	29.884	0	9.1269	15	27
Lysosome-associated membrane glycoprotein 2	Lamp2	sp|P17047|LAMP2_MOUSE Lysosome-associated membrane glycoprotein 2 OS=Mus musculus OX=10090 GN=Lamp2 PE=1 SV=2	0.726224	0.364826	0.216822	1.43998	0.153344	0.955757	0.0493664	0.395917	28.5622	28.6292	28.594	28.2957	28.4551	28.1284	28.7743	28.3065	27.9442	28.2987	29.7235	29.5355	29.2513	29.589	29.4132	29.2557	29.4739	29.2504	29.7651	29.5206	8	8	8	12.8	12.8	12.8	45.681	0	54.258	20	333
Glycine--tRNA ligase	Gars	sp|Q9CZD3|GARS_MOUSE Glycine--tRNA ligase OS=Mus musculus OX=10090 GN=Gars1 PE=1 SV=1	0.48981	0.521925	0.216717	1.05154	1.05688	0.554217	0.392213	1.94457	22.1151	21.1396	22.0068	21.6716	21.442	21.5413	21.7468	21.1423	21.512	21.3491	22.5864	22.2341	21.9494	22.0746	21.7811	22.1078	21.8201	21.7005	21.2053	21.8309	5	5	5	9.9	9.9	9.9	81.877	0	9.3669	41	19
Lysosome membrane protein 2	Scarb2	sp|O35114|SCRB2_MOUSE Lysosome membrane protein 2 OS=Mus musculus OX=10090 GN=Scarb2 PE=1 SV=3	0.665337	0.402406	0.216282	1.34307	0.397695	0.851563	0.10321	0.888444	27.7229	27.7398	27.9271	27.1352	27.552	27.4768	27.439	27.6627	27.1375	27.2795	28.7379	28.5983	28.6464	28.22	28.6501	28.3641	28.5828	28.6464	28.4977	28.2455	16	16	16	36.6	36.6	36.6	54.043	0	323.31	23	396
Carnitine O-palmitoyltransferase 2			0.901988	0.277743	0.215639	1.71167	0.731877	0.698895	-0.132679	-1.44889	21.2692	21.0271	21.2796	21.6452	21.3498	21.1612	20.8451	21.0772	21.3267	21.0823	21.8413	21.978	22.1081	22.232	21.981	22.283	22.196	22.262	21.9309	22.1319	9	9	9	21.6	21.6	21.6	73.98	0	25.949	35	47
Heterogeneous nuclear ribonucleoprotein D0	Hnrnpd	sp|Q60668|HNRPD_MOUSE Heterogeneous nuclear ribonucleoprotein D0 OS=Mus musculus OX=10090 GN=Hnrnpd PE=1 SV=2;tr|F6ZV59|F6ZV59_MOUSE Heterogeneous nuclear ribonucleoprotein D (Fragment) OS=Mus musculus OX=10090 GN=Hnrnpd PE=1 SV=1;tr|G5E8G0|G5E8G0_MOUSE He	0.488345	0.522964	0.215132	1.04901	0.728001	0.702913	0.320206	1.44278	24.1818	24.8521	23.7071	24.3965	24.1385	24.0292	23.9475	24.0253	23.8447	24.3538	24.1233	24.6843	23.7521	23.8454	23.5353	23.8129	23.414	23.9156	23.7476	23.4491	5	5	5	12.7	12.7	12.7	38.354	0	9.8652	13	58
Putative phospholipase B-like 2;Putative phospholipase B-like 2 28 kDa form;Putative phospholipase B-like 2 40 kDa form;Putative phospholipase B-like 2 15 kDa form	Plbd2	sp|Q3TCN2|PLBL2_MOUSE Putative phospholipase B-like 2 OS=Mus musculus OX=10090 GN=Plbd2 PE=1 SV=2	0.298097	0.686845	0.213818	0.700647	0.8165	0.657143	-0.189583	-1.58079	24.0738	23.9528	24.5658	23.2721	23.5763	24.0754	23.9044	24.0408	23.03	23.3211	24.301	24.1229	24.2355	24.4643	24.2431	24.0671	24.6603	24.6107	24.5463	24.4303	15	15	15	31.8	31.8	31.8	66.289	0	77.048	26	128
WW domain-binding protein 2	Wbp2	sp|P97765|WBP2_MOUSE WW domain-binding protein 2 OS=Mus musculus OX=10090 GN=Wbp2 PE=1 SV=1	1.07535	0.224421	0.213609	1.97209	0.48563	0.80693	-0.0984009	-1.04431	22.2465	22.2725	22.5211	22.1508	22.2885	22.247	22.1868	22.2248	21.9677	21.785	22.3203	22.1946	22.0116	22.2037	22.241	22.2264	22.2656	22.1467	22.6007	22.2239	3	3	3	14.6	14.6	14.6	28.032	0	5.8148	7	12
Thioredoxin-related transmembrane protein 1	Tmx1	sp|Q8VBT0|TMX1_MOUSE Thioredoxin-related transmembrane protein 1 OS=Mus musculus OX=10090 GN=Tmx1 PE=1 SV=1;tr|F6V084|F6V084_MOUSE Thioredoxin-related transmembrane protein 1 (Fragment) OS=Mus musculus OX=10090 GN=Tmx1 PE=1 SV=1	1.17703	0.201848	0.212997	2.12291	0.269218	0.902078	0.0612427	0.643346	25.6897	25.5725	25.5967	25.4674	25.1261	25.2082	25.3394	25.311	25.2541	25.2747	25.0316	24.6393	24.9454	24.6337	24.9801	24.8222	24.6791	24.7173	24.9016	24.8036	4	4	4	11.5	11.5	11.5	31.395	0	15.533	10	88
Vinculin	Vcl	sp|Q64727|VINC_MOUSE Vinculin OS=Mus musculus OX=10090 GN=Vcl PE=1 SV=4	1.10714	0.216	0.212247	2.01934	0.209579	0.931827	-0.0502377	-0.519924	24.1311	24.1692	24.0374	23.9767	23.7886	23.9192	23.9554	23.9451	23.6051	23.6168	24.3707	24.6322	24.3826	24.1583	24.3991	24.6398	24.3403	24.2884	24.4659	24.4597	37	37	37	42.8	42.8	42.8	116.72	0	323.31	75	367
Elongation factor Tu			1.19334	0.197316	0.211419	2.14704	0.367241	0.853213	-0.105309	-0.832459	24.4041	23.937	24.0885	24.1957	24.1194	24.0162	23.9825	24.0976	23.7563	23.8349	23.8208	23.9382	24.1993	24.0325	24.1241	24.4586	23.9297	23.8605	24.1733	24.2194	20	20	20	50.4	50.4	50.4	49.508	0	98.604	30	216
Phosphatidylinositide phosphatase SAC1	Sacm1l	sp|Q9EP69|SAC1_MOUSE Phosphatidylinositol-3-phosphatase SAC1 OS=Mus musculus OX=10090 GN=Sacm1l PE=1 SV=1;tr|A0A5F8MPK9|A0A5F8MPK9_MOUSE Phosphatidylinositol-3-phosphatase SAC1 OS=Mus musculus OX=10090 GN=Sacm1l PE=1 SV=1	0.827722	0.310925	0.211199	1.5981	0.125523	0.963041	-0.0419682	-0.331214	25.622	25.9354	25.5721	25.2793	25.2628	25.4346	25.163	25.3062	25.3625	25.3495	25.2595	25.1088	25.5096	25.1365	25.1355	25.4411	25.1716	25.5183	24.9402	25.2886	15	15	15	34.2	34.2	34.2	66.943	0	195.11	37	179
ADP-ribosylation factor-related protein 1	Arfrp1	sp|Q8BXL7|ARFRP_MOUSE ADP-ribosylation factor-related protein 1 OS=Mus musculus OX=10090 GN=Arfrp1 PE=1 SV=2;tr|E9PZK7|E9PZK7_MOUSE ADP-ribosylation factor related protein 1 OS=Mus musculus OX=10090 GN=Arfrp1 PE=1 SV=1;tr|Q80SX7|Q80SX7_MOUSE ADP-ribosylati	0.400107	0.593722	0.211023	0.89283	0.71944	0.709747	0.276366	1.42926	22.2601	21.667	22.2652	21.7677	22.7679	22.3942	21.6267	21.7776	21.9413	21.9329	21.5435	21.093	21.1853	22.0978	21.7521	21.2063	21.4634	21.1636	21.301	21.1556	3	3	3	26.4	26.4	26.4	22.659	0	30.257	11	25
Prohibitin-2	Phb2	sp|O35129|PHB2_MOUSE Prohibitin-2 OS=Mus musculus OX=10090 GN=Phb2 PE=1 SV=1;tr|F6QPR1|F6QPR1_MOUSE Prohibitin (Fragment) OS=Mus musculus OX=10090 GN=Phb2 PE=1 SV=1;tr|F6Q8V7|F6Q8V7_MOUSE Prohibitin (Fragment) OS=Mus musculus OX=10090 GN=Phb2 PE=1 SV=1	0.485497	0.523529	0.210584	1.04408	0.332434	0.866832	-0.129108	-0.766985	25.2791	24.8394	25.1033	25.4449	25.3629	25.4963	24.6103	24.7269	25.2938	24.8494	25.0166	25.1756	25.2579	24.7096	24.88	25.5282	25.1622	25.2995	24.7401	24.9552	14	14	14	53.8	53.8	53.8	33.296	0	239.72	22	174
	Itga7	tr|G3X9Q1|G3X9Q1_MOUSE Integrin alpha 7 OS=Mus musculus OX=10090 GN=Itga7 PE=1 SV=1	0.632671	0.421313	0.209344	1.29031	0.975506	0.593478	0.346657	1.82277	24.4963	24.6407	24.3767	24.6243	24.7428	23.9105	24.5551	24.1881	24.7781	24.4023	24.8579	24.2103	24.3526	25.0697	24.5839	24.3581	24.1323	23.9703	24.5976	24.2828	40	1	1	45.2	1.7	1.7	124.61	0	23.003	48	50
GrpE protein homolog 1			0.957112	0.262831	0.208302	1.79508	0.284375	0.896708	-0.120828	-0.673603	23.7606	23.8903	23.9037	24.1257	23.6447	23.9066	23.5036	23.8084	23.5354	23.5296	23.3008	23.1968	23.5167	23.3028	23.5012	23.81	22.9598	23.2961	23.4859	23.8705	6	6	6	32.7	32.7	32.7	24.307	0	16.05	14	38
Phospholipase D3	Pld3	sp|O35405|PLD3_MOUSE 5-3 exonuclease PLD3 OS=Mus musculus OX=10090 GN=Pld3 PE=1 SV=1	0.449437	0.554542	0.2063	0.98111	0.236243	0.915972	0.0697521	0.576022	25.0231	24.6487	25.5217	24.6539	24.9248	25.1645	24.8506	24.7945	24.3485	24.5827	24.9746	25.0674	24.8539	24.7417	24.8319	24.4588	24.9375	25.0169	24.7074	25.0001	9	9	9	25.8	25.8	25.8	54.388	0	39.262	15	117
Guanine nucleotide-binding protein subunit beta-2-like 1;Guanine nucleotide-binding protein subunit beta-2-like 1			0.667661	0.400765	0.206072	1.3468	0.360697	0.854817	0.127491	0.820277	24.3681	24.6008	24.2324	24.0127	23.9555	23.8314	24.0091	24.3814	23.8702	24.047	24.1211	24.2966	23.8846	23.851	23.8125	24.2072	24.0548	23.5072	23.8645	23.6947	9	9	9	38.5	38.5	38.5	35.076	0	36.226	20	109
Nucleobindin-2;Nesfatin-1	Nucb2	sp|P81117|NUCB2_MOUSE Nucleobindin-2 OS=Mus musculus OX=10090 GN=Nucb2 PE=1 SV=2;tr|Q3UKN6|Q3UKN6_MOUSE Nucleobindin 2 OS=Mus musculus OX=10090 GN=Nucb2 PE=1 SV=1	0.763805	0.344848	0.20587	1.49897	0.0648614	0.988454	-0.0306591	-0.180474	24.6213	24.5823	24.8361	24.3253	24.3529	24.352	24.5196	24.5907	24.1441	24.0821	23.8548	23.7252	23.524	24.2153	24.2122	24.1166	24.2324	23.7908	23.6965	23.8484	14	14	14	44.5	44.5	44.5	50.304	0	110.71	21	116
Sorting nexin-17	Snx17	sp|Q8BVL3|SNX17_MOUSE Sorting nexin-17 OS=Mus musculus OX=10090 GN=Snx17 PE=1 SV=2;tr|D3Z7S9|D3Z7S9_MOUSE Sorting nexin 17 (Fragment) OS=Mus musculus OX=10090 GN=Snx17 PE=1 SV=1	0.913527	0.273514	0.205734	1.72919	0.422037	0.844544	0.199606	0.932401	22.9617	22.609	23.044	22.5686	22.9524	22.871	22.5821	22.5254	22.5	22.6286	21.7882	21.7283	21.7461	21.6404	22.0547	21.7642	21.8865	20.8346	21.5296	21.9447	6	6	6	18.9	18.9	18.9	52.797	0	29.205	23	52
Integral membrane protein GPR137B	Gpr137b	tr|A0A1Y7VLJ5|A0A1Y7VLJ5_MOUSE G protein-coupled receptor 137B OS=Mus musculus OX=10090 GN=Gpr137b PE=1 SV=1;tr|A0A0R4J022|A0A0R4J022_MOUSE G protein-coupled receptor 137B OS=Mus musculus OX=10090 GN=Gpr137b PE=1 SV=1;sp|Q8BNQ3|G137B_MOUSE Integral membran	0.590928	0.449016	0.205592	1.22199	1.22263	0.511154	0.219694	2.19031	23.7328	24.0371	24.2291	23.4166	23.6197	23.7602	23.8073	23.5057	23.3464	23.5878	23.772	23.6164	23.5268	24.1013	23.7632	23.5221	23.4992	23.6116	23.5567	23.4918	4	4	4	13.7	13.7	13.7	45.112	0	48.611	20	55
V-type proton ATPase subunit d 1	Atp6v0d1	sp|P51863|VA0D1_MOUSE V-type proton ATPase subunit d 1 OS=Mus musculus OX=10090 GN=Atp6v0d1 PE=1 SV=2	0.962056	0.261767	0.204822	1.80253	0.233749	0.916309	0.0475006	0.57084	27.5585	27.4578	27.6125	27.0903	27.2859	27.2028	27.3633	27.2932	27.0897	27.0319	27.9467	27.7203	27.5652	27.6189	27.5768	27.5218	27.721	27.5529	27.74	27.6548	15	15	15	57.3	57.3	57.3	40.301	0	323.31	16	450
Phosphatidylethanolamine-binding protein 1;Hippocampal cholinergic neurostimulating peptide	Pebp1	sp|P70296|PEBP1_MOUSE Phosphatidylethanolamine-binding protein 1 OS=Mus musculus OX=10090 GN=Pebp1 PE=1 SV=3;tr|D3Z1V4|D3Z1V4_MOUSE Phosphatidylethanolamine binding protein 1 OS=Mus musculus OX=10090 GN=Pebp1 PE=1 SV=1;tr|D6RHS6|D6RHS6_MOUSE Phosphatidylet	0.0890767	0.899376	0.204651	0.242411	0.581828	0.741238	-0.20467	-1.20696	23.027	20.2285	22.6084	22.312	22.24	20.1572	22.9782	22.8048	20.2271	23.2253	23.1428	23.4051	23.4191	23.1492	23.0314	23.7688	23.6935	22.9145	23.358	23.4362	5	5	5	53.5	53.5	53.5	20.83	0	96.525	10	30
3-ketodihydrosphingosine reductase	Kdsr	sp|Q6GV12|KDSR_MOUSE 3-ketodihydrosphingosine reductase OS=Mus musculus OX=10090 GN=Kdsr PE=1 SV=1	0.125253	0.865291	0.204335	0.330574	0.940205	0.607302	-0.986222	-1.76957	21.7013	22.8312	21.5364	22.3109	21.1755	21.2175	23	20.6256	23.0264	20.664	20.4933	20.7276	22.9692	23.0421	22.4389	22.7553	22.8695	23.1932	22.7895	22.9948	3	3	3	14.2	14.2	14.2	35.955	0	17.832	14	19
Protein tweety homolog 2	Ttyh2	sp|Q3TH73|TTYH2_MOUSE Protein tweety homolog 2 OS=Mus musculus OX=10090 GN=Ttyh2 PE=1 SV=1	0.549136	0.475948	0.204169	1.15247	0.34285	0.862477	-0.10181	-0.786755	22.2664	23.028	23.2214	22.8288	22.7749	22.6788	22.7656	22.763	22.5122	22.379	22.9765	23.0773	23.2755	23.1934	23.1307	22.7813	23.2787	23.3098	23.4911	23.3017	3	3	3	4.9	4.9	4.9	59.007	0	5.4247	17	35
Peroxiredoxin-2	Prdx2	sp|Q61171|PRDX2_MOUSE Peroxiredoxin-2 OS=Mus musculus OX=10090 GN=Prdx2 PE=1 SV=3;tr|D3Z4A4|D3Z4A4_MOUSE Peroxiredoxin-2 (Fragment) OS=Mus musculus OX=10090 GN=Prdx2 PE=1 SV=8	0.515931	0.504441	0.203953	1.09633	0.408985	0.846624	0.120607	0.908915	23.813	24.019	24.2153	23.4828	23.688	23.797	23.7673	23.9895	23.3619	23.2828	24.4582	25.1389	24.4538	24.6842	24.5683	24.5697	24.5657	24.5422	24.6283	24.3944	8	8	8	54	54	54	21.778	0	92.021	13	88
Peptidyl-prolyl cis-trans isomerase FKBP11	Fkbp11	sp|Q9D1M7|FKB11_MOUSE Peptidyl-prolyl cis-trans isomerase FKBP11 OS=Mus musculus OX=10090 GN=Fkbp11 PE=1 SV=1	0.603594	0.442275	0.203408	1.24284	0.895407	0.621943	-0.272503	-1.70167	23.5286	24.1196	23.6168	23.7821	24.2022	23.4203	23.9487	23.7362	23.4846	23.6424	23.2643	23.7588	24.1455	23.5993	23.4167	23.7735	23.8706	24.0635	23.9775	23.862	4	4	4	25.9	25.9	25.9	22.137	0	39.703	8	33
Nestin	Nes	sp|Q6P5H2|NEST_MOUSE Nestin OS=Mus musculus OX=10090 GN=Nes PE=1 SV=1	0.440128	0.560459	0.202518	0.964648	0.482415	0.80715	0.205253	1.03875	23.753	23.8464	23.7414	23.1935	23.1287	23.1212	23.5358	23.6673	23.4435	22.8826	23.8783	24.3033	23.5862	23.561	23.7503	23.7392	23.3391	23.2066	23.969	23.799	15	15	15	12.8	12.8	12.8	207.12	0	99.416	89	71
V-type proton ATPase subunit D	Atp6v1d	sp|P57746|VATD_MOUSE V-type proton ATPase subunit D OS=Mus musculus OX=10090 GN=Atp6v1d PE=1 SV=1	0.462387	0.545122	0.201989	1.00387	0.629934	0.727176	0.209751	1.28586	24.4481	24.1825	24.6476	23.6885	24.5897	24.1521	24.3387	24.1308	23.7412	24.1834	24.737	24.8759	24.5847	24.743	24.9607	24.8303	25.0285	24.3316	24.3334	24.3288	7	7	7	41.3	41.3	41.3	28.369	0	119.69	13	87
Mitochondrial import receptor subunit TOM70	Tomm70a	sp|Q9CZW5|TOM70_MOUSE Mitochondrial import receptor subunit TOM70 OS=Mus musculus OX=10090 GN=Tomm70 PE=1 SV=2	0.679815	0.39378	0.201071	1.36627	0.0253354	1	0.00792427	0.0733453	24.0302	23.842	24.3602	24.5074	24.3401	23.9543	23.8381	23.9087	24.314	24.0596	23.7611	23.6299	23.6871	24.0866	23.8518	23.997	23.9216	23.602	23.7633	23.693	7	7	7	13.9	13.9	13.9	67.589	0	39.621	31	94
Ras-related protein Rab-1B	Rab1b	sp|Q9D1G1|RAB1B_MOUSE Ras-related protein Rab-1B OS=Mus musculus OX=10090 GN=Rab1b PE=1 SV=1;tr|A0A494BA38|A0A494BA38_MOUSE small monomeric GTPase OS=Mus musculus OX=10090 GN=Rab1b PE=1 SV=1;tr|A0A494B945|A0A494B945_MOUSE small monomeric GTPase (Fragment)	0.599053	0.444567	0.200891	1.23538	0.344249	0.864834	0.209644	0.789398	25.7674	25.9391	25.5357	25.4962	25.4257	24.9863	25.329	25.507	25.7663	25.5709	25.7161	25.5152	25.1757	24.805	24.7154	25.2074	24.8876	25.3351	24.3136	25.1354	10	3	3	63.2	26.9	26.9	22.187	0	119.78	15	55
ATP-dependent zinc metalloprotease YME1L1	Yme1l1	sp|O88967|YMEL1_MOUSE ATP-dependent zinc metalloprotease YME1L1 OS=Mus musculus OX=10090 GN=Yme1l1 PE=1 SV=1	0.388866	0.605067	0.200786	0.87233	0.510809	0.780137	-0.147521	-1.08759	22.0258	21.3301	22.1011	22.3334	22.2744	22.016	21.6225	21.5109	22.2758	21.6357	21.3826	21.5877	21.9108	21.9622	21.7941	22.0899	21.8619	21.7317	21.6618	22.0299	9	9	9	17.6	17.6	17.6	80.027	0	12.151	40	22
Tetraspanin-14	Tspan14	sp|Q8QZY6|TSN14_MOUSE Tetraspanin-14 OS=Mus musculus OX=10090 GN=Tspan14 PE=1 SV=1	0.724351	0.366118	0.200776	1.43702	0.12245	0.963344	-0.0265278	-0.323913	24.7551	24.534	24.7969	24.3091	24.76	24.4824	24.7424	24.4847	24.1045	24.3372	23.8958	24.0463	23.969	23.9706	23.9795	23.8218	23.9756	23.9432	23.9605	24.2926	4	4	4	17	17	17	30.673	0	33.319	15	65
Beta-mannosidase	Manba	tr|A0A0R4J092|A0A0R4J092_MOUSE Beta-mannosidase OS=Mus musculus OX=10090 GN=Manba PE=1 SV=1;sp|Q8K2I4|MANBA_MOUSE Beta-mannosidase OS=Mus musculus OX=10090 GN=Manba PE=1 SV=1	1.0191	0.240703	0.200423	1.88816	4.09437	0.099	-0.405899	-7.34314	20.4999	20.5805	20.3229	20.4643	20.3134	20.3564	20.5263	20.1818	20.002	20.1124	20.6816	20.6635	20.7007	20.7759	20.6252	21.1608	20.9811	21.148	21.2127	20.9738	4	4	4	5	5	5	100.85	0	6.2338	46	16
Glutaminase kidney isoform			0.519946	0.499936	0.198643	1.10316	1.18471	0.519528	-0.243752	-2.13427	23.6859	23.3683	23.5643	23.9176	23.525	23.9393	23.0651	23.3429	23.5499	23.1707	23.1802	23.4316	23.4901	23.385	23.3325	24.0017	23.5296	23.555	23.5323	23.4196	8	8	6	17.7	17.7	14.8	73.963	0	32.034	35	62
Nucleolar RNA helicase 2	Ddx21	sp|Q9JIK5|DDX21_MOUSE Nucleolar RNA helicase 2 OS=Mus musculus OX=10090 GN=Ddx21 PE=1 SV=3	0.45622	0.549118	0.198533	0.99305	0.20834	0.930562	-0.164881	-0.517278	22.4549	22.1722	21.748	22.1609	22.7103	22.33	21.7012	21.8922	22.0467	22.2836	20.0272	21.1879	21.2182	20.9747	20.1766	21.4092	21.0798	20.4436	21.0334	20.4431	4	4	4	6.7	6.7	6.7	93.55	0	6.0814	49	13
Ferritin heavy chain;Ferritin heavy chain			0.487658	0.523478	0.198385	1.04782	3.39755	0.175333	-0.617131	-5.81046	29.3259	28.9518	29.5599	28.7194	29.0271	28.9755	29.1693	29.1556	28.5662	28.7255	27.7748	27.8428	27.7003	27.4835	27.9008	28.1168	28.4441	28.5671	28.3997	28.2602	12	12	12	79.7	79.7	79.7	21.066	0	222.05	11	421
Neuropilin-1	Nrp1	sp|P97333|NRP1_MOUSE Neuropilin-1 OS=Mus musculus OX=10090 GN=Nrp1 PE=1 SV=2	1.15697	0.205364	0.198365	2.09322	0.347296	0.860082	0.0915707	0.795147	23.2353	23.6318	23.4261	23.557	23.5482	23.1925	23.1372	23.2044	23.4175	23.4549	23.3117	22.7713	22.8321	22.7609	23.0066	22.7805	22.9262	22.9451	22.6795	22.8935	7	7	7	12.9	12.9	12.9	103	0	38.836	41	39
Adapter molecule crk	Crk	sp|Q64010|CRK_MOUSE Adapter molecule crk OS=Mus musculus OX=10090 GN=Crk PE=1 SV=1;tr|Q8JZR2|Q8JZR2_MOUSE Crk protein OS=Mus musculus OX=10090 GN=Crk PE=1 SV=1;tr|Q5ND50|Q5ND50_MOUSE V-crk avian sarcoma virus CT10 oncogene homolog OS=Mus musculus OX=10090	1.71399	0.114818	0.197486	2.91903	0.0669862	0.988515	-0.0404148	-0.186012	21.6707	21.5576	21.5802	21.5788	21.5194	21.2848	21.5497	21.4997	21.369	21.216	21.3616	21.4004	20.2858	20.8482	21.1517	21.2571	20.8416	20.9642	21.0922	21.0946	3	3	3	16.4	16.4	16.4	33.814	0	4.9847	19	11
V-type proton ATPase 116 kDa subunit a isoform 2	Atp6v0a2	sp|P15920|VPP2_MOUSE V-type proton ATPase 116 kDa subunit a 2 OS=Mus musculus OX=10090 GN=Atp6v0a2 PE=1 SV=2	1.14197	0.208357	0.197302	2.071	0.230231	0.917051	0.0582821	0.563509	22.373	22.5435	22.5017	22.2797	22.369	22.0878	22.4505	22.3795	22.1029	22.0598	22.853	22.5856	22.5382	22.4946	22.5695	22.2984	22.7583	22.6949	22.5242	22.4737	8	6	6	11.6	9.6	9.6	98.144	0	16.603	42	37
Vacuolar protein sorting-associated protein 18 homolog	Vps18	sp|Q8R307|VPS18_MOUSE Vacuolar protein sorting-associated protein 18 homolog OS=Mus musculus OX=10090 GN=Vps18 PE=1 SV=2	0.229214	0.753699	0.19677	0.561385	0.610136	0.732985	-0.434743	-1.25356	20.8233	20.0244	21.4796	20.4525	21.0142	20.5249	20.3588	21.4126	19.8809	20.6329	20.7641	20.1207	21.7874	20.4255	21.5172	21.0904	21.8352	21.5028	21.2312	21.1291	2	2	2	3.4	3.4	3.4	110.22	0	5.8783	51	12
Serine incorporator 1	Serinc1	sp|Q9QZI8|SERC1_MOUSE Serine incorporator 1 OS=Mus musculus OX=10090 GN=Serinc1 PE=1 SV=1;tr|E9PY81|E9PY81_MOUSE Serine incorporator 1 (Fragment) OS=Mus musculus OX=10090 GN=Serinc1 PE=1 SV=1	0.509629	0.50543	0.195885	1.08557	0.717138	0.707256	-0.12313	-1.42562	26.5716	26.117	26.4746	26.014	26.3154	26.3996	26.2539	26.3017	25.5902	25.9677	25.0089	25.1166	24.9126	25.0269	25.3689	25.2332	25.0805	25.2909	25.2702	25.1747	5	5	4	12.8	12.8	10.4	50.508	0	40.635	17	86
Adipocyte enhancer-binding protein 1	Aebp1	sp|Q640N1|AEBP1_MOUSE Adipocyte enhancer-binding protein 1 OS=Mus musculus OX=10090 GN=Aebp1 PE=1 SV=1	0.166329	0.818101	0.195541	0.425309	0.26251	0.906987	-0.226711	-0.629822	20.6368	20.6901	21.3187	20.585	22.2619	21.5705	21.3182	20.7133	21.2079	19.705	20.5626	21.0299	20.6918	21.3232	21.1919	19.8696	21.5064	21.4961	21.5641	21.4966	4	4	4	4	4	4	128.36	0	6.2763	45	17
ER membrane protein complex subunit 2	Emc2	sp|Q9CRD2|EMC2_MOUSE ER membrane protein complex subunit 2 OS=Mus musculus OX=10090 GN=Emc2 PE=1 SV=1	0.833452	0.307826	0.193486	1.60692	0.0374034	0.997598	0.0131069	0.106927	24.0874	23.9002	24.0082	23.838	23.8321	24.0798	23.4069	23.7321	23.657	23.8227	23.6922	23.5511	24.0749	23.3795	23.6512	23.8177	23.6708	23.6031	23.6164	23.5754	7	7	7	24.2	24.2	24.2	34.934	0	20.429	14	42
Uncharacterized protein C18orf8 homolog	Mic1	sp|Q8VC42|RMC1_MOUSE Regulator of MON1-CCZ1 complex OS=Mus musculus OX=10090 GN=Rmc1 PE=2 SV=1;tr|A0A3Q4EG84|A0A3Q4EG84_MOUSE Regulator of MON1-CCZ1 OS=Mus musculus OX=10090 GN=Rmc1 PE=1 SV=1	0.806589	0.321567	0.192566	1.56548	1.72613	0.370261	0.371939	2.93729	21.5494	21.8016	21.7606	21.3153	21.6196	21.4883	21.6398	21.5291	21.2474	21.1792	21.8404	21.7968	21.7062	22.1948	21.9814	21.3467	21.4749	21.7827	21.3342	21.7214	6	6	6	14.5	14.5	14.5	74.922	0	19.508	27	24
Adenylate kinase isoenzyme 1	Ak1	sp|Q9R0Y5|KAD1_MOUSE Adenylate kinase isoenzyme 1 OS=Mus musculus OX=10090 GN=Ak1 PE=1 SV=1	1.90055	0.0994898	0.191977	3.20206	0.020981	0.997526	-0.00780449	-0.0610231	24.0082	23.787	23.8297	24.0277	23.8496	23.7276	23.7286	23.6673	23.6066	23.8122	23.8513	23.5386	23.1735	23.451	23.5834	23.492	23.5706	23.3272	23.7386	23.5083	7	7	7	58.2	58.2	58.2	21.539	0	50.353	11	97
LMBR1 domain-containing protein 2	Lmbrd2	sp|Q8C561|LMBD2_MOUSE G-protein coupled receptor-associated protein LMBRD2 OS=Mus musculus OX=10090 GN=Lmbrd2 PE=1 SV=1	0.103121	0.88746	0.189725	0.27722	0.667256	0.71516	-0.543736	-1.34615	20.7751	20.5438	22.5621	22.3929	22.7498	21.0043	19.9834	22.0154	22.6168	22.4552	22.225	22.7119	22.7493	21.0328	23.2092	22.663	22.7107	23.5046	23.0191	22.7495	4	4	4	11.7	11.7	11.7	81.1	0	47.489	24	14
Ornithine aminotransferase			0.696514	0.384404	0.189615	1.39291	0.178367	0.937463	-0.0602375	-0.45213	23.1359	23.2086	23.6931	23.2065	22.9404	23.104	23.0799	23.191	23.0035	22.858	22.9132	23.1815	23.0505	23.263	22.9221	23.3655	22.7248	23.1561	23.069	23.316	11	11	11	35.3	35.3	35.3	48.354	0	101.3	21	87
DnaJ homolog subfamily B member 11	Dnajb11	sp|Q99KV1|DJB11_MOUSE DnaJ homolog subfamily B member 11 OS=Mus musculus OX=10090 GN=Dnajb11 PE=1 SV=1	1.34962	0.172244	0.189003	2.37768	0.0352056	0.996472	0.00727158	0.100871	24.5462	24.3904	24.3676	24.3376	24.3247	24.0484	24.1876	24.3088	24.07	24.4067	24.1039	24.1406	24.1351	23.8945	24.1451	24.2039	24.0778	24.1892	23.9626	23.9493	9	9	9	37.4	37.4	37.4	40.555	0	79.869	16	118
Beta-hexosaminidase subunit beta	Hexb	sp|P20060|HEXB_MOUSE Beta-hexosaminidase subunit beta OS=Mus musculus OX=10090 GN=Hexb PE=1 SV=2	0.515581	0.504413	0.188403	1.09573	0.605549	0.738025	0.121021	1.24605	24.9895	24.7572	25.3243	24.559	24.6521	24.6273	24.7625	25.0161	24.4344	24.4999	26.0578	25.7808	25.9199	25.81	25.7088	25.4623	25.848	25.7686	25.893	25.7002	23	23	23	54.3	54.3	54.3	61.115	0	323.31	27	285
ATPase family AAA domain-containing protein 3	Atad3	sp|Q925I1|ATAD3_MOUSE ATPase family AAA domain-containing protein 3 OS=Mus musculus OX=10090 GN=Atad3 PE=1 SV=1	0.867964	0.291985	0.186598	1.65983	0.481059	0.808132	-0.206821	-1.0364	22.1654	21.8176	22.0296	22.2737	22.1204	22.0657	21.7096	21.7822	22.1173	21.7988	21.7117	21.8557	22.1971	21.867	21.6468	22.2953	22.4633	22.2134	21.4831	21.8573	8	8	8	16.2	16.2	16.2	66.741	0	17.318	33	31
Sideroflexin-1	Sfxn1	sp|Q99JR1|SFXN1_MOUSE Sideroflexin-1 OS=Mus musculus OX=10090 GN=Sfxn1 PE=1 SV=3	0.645135	0.41353	0.186316	1.31051	0.195578	0.932507	-0.365233	-0.489813	23.1096	23.0033	23.1604	23.1647	23.0838	23.3969	22.7412	22.5647	22.9512	22.9362	19.9066	22.8494	22.4822	22.5456	22.7779	23.3994	22.9972	22.7286	20.5522	22.7105	4	4	4	17.4	17.4	17.4	35.649	0	12.872	15	17
Syntaxin-7	Stx7	sp|O70439|STX7_MOUSE Syntaxin-7 OS=Mus musculus OX=10090 GN=Stx7 PE=1 SV=3;tr|Q8BH40|Q8BH40_MOUSE Syntaxin-7 OS=Mus musculus OX=10090 GN=Stx7 PE=1 SV=1	1.19677	0.196848	0.186242	2.1521	0.147046	0.957521	-0.0498619	-0.381484	25.3875	25.2041	25.5313	25.2435	25.3886	25.0477	25.3022	25.0246	25.1198	25.3295	25.6005	25.4857	25.7722	25.3304	25.7542	25.4061	25.6657	25.4627	25.979	25.6788	9	9	9	55.9	55.9	55.9	29.82	0	323.31	12	119
Alpha-enolase	Eno1	sp|P17182|ENOA_MOUSE Alpha-enolase OS=Mus musculus OX=10090 GN=Eno1 PE=1 SV=3;tr|Q6PHC1|Q6PHC1_MOUSE phosphopyruvate hydratase OS=Mus musculus OX=10090 GN=Eno1 PE=1 SV=1	1.29817	0.178364	0.185558	2.30178	0.0375227	0.998341	0.0125343	0.107254	26.2189	26.2622	26.229	26.1919	26.0362	25.9064	26.0984	26.1197	26.1155	25.7705	26.5184	26.7661	26.3526	26.3008	26.4086	26.7321	26.4746	26.2138	26.4481	26.4152	24	24	19	75.8	75.8	64.1	47.14	0	323.31	22	600
Enoyl-CoA delta isomerase 2			0.12209	0.869797	0.18532	0.323055	0.390132	0.847213	-0.0859325	-0.874646	21.7449	19.735	22.122	22.2436	22.0493	22.0154	20.343	21.7571	21.9608	20.8919	22.0532	22.3249	22.2263	22.337	22.0926	22.568	22.3389	22.1952	22.1012	22.2603	6	6	6	22	22	22	43.267	0	13.535	19	16
Ceramide synthase 5	Cers5	sp|Q9D6K9|CERS5_MOUSE Ceramide synthase 5 OS=Mus musculus OX=10090 GN=Cers5 PE=1 SV=1;tr|H3BJ49|H3BJ49_MOUSE Ceramide synthase 5 (Fragment) OS=Mus musculus OX=10090 GN=Cers5 PE=1 SV=1;tr|H3BJQ0|H3BJQ0_MOUSE Ceramide synthase 5 OS=Mus musculus OX=10090 GN=C	0.68435	0.390446	0.185093	1.37352	0.32413	0.870862	-0.411693	-0.751109	24.1098	24.4459	23.948	23.7241	23.7683	23.7326	23.8479	23.7511	23.8388	23.9002	23.5589	23.3002	23.5138	20.7688	23.2565	22.8248	23.5132	23.5052	23.1374	23.4762	2	2	2	6.5	6.5	6.5	48.166	0	8.1838	15	18
Splicing factor 3A subunit 1	Sf3a1	sp|Q8K4Z5|SF3A1_MOUSE Splicing factor 3A subunit 1 OS=Mus musculus OX=10090 GN=Sf3a1 PE=1 SV=1	0.499438	0.513713	0.18507	1.06811	0.0126362	1	-0.00947418	-0.0370885	22.2169	22.6039	22.0239	22.5905	22.0111	22.1051	21.739	22.1661	22.0621	22.4487	21.3006	21.5299	21.8639	21.8105	21.1753	22.0447	21.3897	20.7933	21.833	21.6668	6	6	6	10.6	10.6	10.6	88.544	0	8.46	41	14
Delta-1-pyrroline-5-carboxylate synthase;Glutamate 5-kinase;Gamma-glutamyl phosphate reductase	Aldh18a1	sp|Q9Z110|P5CS_MOUSE Delta-1-pyrroline-5-carboxylate synthase OS=Mus musculus OX=10090 GN=Aldh18a1 PE=1 SV=2	0.676635	0.395557	0.184657	1.36119	0.0531222	0.994547	-0.0282764	-0.14949	22.6064	22.5864	22.3408	22.8441	22.1869	22.316	22.1626	22.5224	22.4667	22.1737	22.6962	22.5687	22.9685	22.858	22.4614	23.2422	22.2459	22.7954	22.5585	22.8522	10	10	10	14.6	14.6	14.6	87.265	0	21.341	47	47
Melanoma inhibitory activity protein 2	Ctage5;Mia2	tr|H3BJ71|H3BJ71_MOUSE MIA SH3 domain ER export factor 2 (Fragment) OS=Mus musculus OX=10090 GN=Mia2 PE=1 SV=1;tr|H3BKL6|H3BKL6_MOUSE MIA SH3 domain ER export factor 2 OS=Mus musculus OX=10090 GN=Mia2 PE=1 SV=1;tr|H3BL19|H3BL19_MOUSE MIA SH3 domain ER expo	0.863305	0.293715	0.183906	1.65271	0.912625	0.611863	-0.3265	-1.72782	22.2758	22.204	22.5296	21.9703	22.2389	22.2817	21.8717	22.0919	22.0461	22.0079	21.69	21.9283	21.9365	20.9701	21.7891	22.1275	21.7928	21.9777	22.1017	21.9469	8	8	8	17.3	17.3	17.3	58.792	0	15.122	31	37
Laminin subunit beta-1	Lamb1	sp|P02469|LAMB1_MOUSE Laminin subunit beta-1 OS=Mus musculus OX=10090 GN=Lamb1 PE=1 SV=3;tr|E9QN70|E9QN70_MOUSE Laminin B1 OS=Mus musculus OX=10090 GN=Lamb1 PE=1 SV=1	1.76122	0.108534	0.183722	2.99018	0.00619555	1	0.00231552	0.0183158	23.9569	23.8999	24.1141	23.8978	23.9168	23.9264	23.7468	23.8213	23.6661	23.7062	23.1789	23.2805	23.0558	22.7339	23.0211	23.2869	22.8708	22.9851	22.8896	23.2262	17	17	17	11.4	11.4	11.4	197.09	0	128.22	75	187
Propionyl-CoA carboxylase beta chain			0.840839	0.304052	0.18332	1.61827	0.305701	0.878411	-0.185725	-0.715498	21.6677	21.7356	21.6332	21.8027	21.5777	21.3668	21.7205	21.1531	21.6814	21.5785	21.6237	21.7417	22.1301	21.475	22.3666	22.6047	21.5743	22.096	21.6361	22.3547	4	4	4	10.9	10.9	10.9	58.408	0	28.136	29	17
DnaJ homolog subfamily B member 1	Dnajb1	sp|Q9QYJ3|DNJB1_MOUSE DnaJ homolog subfamily B member 1 OS=Mus musculus OX=10090 GN=Dnajb1 PE=1 SV=3;tr|Q3TYL7|Q3TYL7_MOUSE DnaJ heat shock protein family (Hsp40) member B1 OS=Mus musculus OX=10090 GN=Dnajb1 PE=1 SV=1	0.302304	0.682722	0.182879	0.708874	0.060176	0.991018	-0.0637024	-0.168187	21.5267	21.6589	21.2892	21.5741	21.4998	22.1564	20.5818	21.2183	21.3537	21.3242	19.7343	20.0531	19.9189	21.0234	20.4202	20.6271	20.7973	20.8665	19.8557	19.3217	4	3	3	13.2	9.7	9.7	38.167	0	3.7238	18	7
Mesothelin;Megakaryocyte-potentiating factor;Mesothelin			1.04877	0.231751	0.182692	1.93248	0.969038	0.593366	0.279537	1.81304	23.5011	23.4789	23.2891	23.7	23.5575	23.0866	23.2989	23.3388	23.4917	23.3972	23.625	23.4728	23.435	23.2401	23.4017	22.9555	23.3448	23.0983	23.5876	22.7908	7	7	7	14.2	14.2	14.2	69.422	0	30.696	28	62
Ephrin type-A receptor 2	Epha2	sp|Q03145|EPHA2_MOUSE Ephrin type-A receptor 2 OS=Mus musculus OX=10090 GN=Epha2 PE=1 SV=3	1.05486	0.230346	0.182574	1.94156	0.652603	0.722412	0.140006	1.32257	26.558	26.3435	26.4462	26.7244	26.7479	26.3966	26.2826	26.2417	26.4818	26.5045	24.7079	24.3534	24.5238	24.707	24.8372	24.5157	24.5002	24.2411	24.5724	24.5999	22	22	20	29.4	29.4	27.4	108.85	0	297.57	46	417
Leucyl-cystinyl aminopeptidase	Lnpep	sp|Q8C129|LCAP_MOUSE Leucyl-cystinyl aminopeptidase OS=Mus musculus OX=10090 GN=Lnpep PE=1 SV=1	1.0207	0.240635	0.182478	1.89055	0.0948919	0.97163	0.0170929	0.256918	24.9498	24.921	24.8428	24.7644	24.5285	24.5762	24.6826	24.8176	24.4709	24.5468	25.7153	25.3918	25.4634	25.4397	25.4864	25.4931	25.4995	25.5668	25.3503	25.5014	25	25	25	33.1	33.1	33.1	117.3	0	323.31	50	449
Carboxypeptidase D	Cpd	sp|O89001|CBPD_MOUSE Carboxypeptidase D OS=Mus musculus OX=10090 GN=Cpd PE=1 SV=2	0.855497	0.296134	0.182454	1.64075	0.434695	0.835107	0.0710819	0.955001	24.1926	24.2595	24.6625	24.1454	24.2412	24.1116	24.1615	24.236	23.8861	24.1936	23.9219	23.7234	23.6267	23.8398	23.8716	23.5687	23.8334	23.6546	23.7362	23.8351	18	18	18	18.8	18.8	18.8	152.4	0	147.44	66	151
Acid ceramidase;Acid ceramidase subunit alpha;Acid ceramidase subunit beta	Asah1	sp|Q9WV54|ASAH1_MOUSE Acid ceramidase OS=Mus musculus OX=10090 GN=Asah1 PE=1 SV=1	0.497104	0.515117	0.181048	1.0641	0.143305	0.95981	0.0405991	0.372852	25.2273	25.0962	25.4185	24.7406	24.9121	24.8592	25.1611	25.1948	24.5912	24.6833	25.2425	25.1486	25.149	25.2628	25.0777	24.8552	25.3261	25.2598	25.322	24.9144	16	16	16	44.2	44.2	44.2	44.669	0	323.31	24	340
Serine palmitoyltransferase 2	Sptlc2	sp|P97363|SPTC2_MOUSE Serine palmitoyltransferase 2 OS=Mus musculus OX=10090 GN=Sptlc2 PE=1 SV=2	0.493734	0.518551	0.179142	1.0583	0.0193369	0.99755	-0.00954323	-0.0563411	23.2698	23.7141	23.2109	23.0349	22.7053	22.933	23.005	23.0485	23.1374	22.9153	22.3306	22.4435	22.3681	21.6586	21.8615	22.2756	22.1546	22.2325	21.9009	22.1463	6	6	6	12.3	12.3	12.3	62.981	0	31.652	32	54
Prolyl 4-hydroxylase subunit alpha-2	P4ha2	tr|Q5SX75|Q5SX75_MOUSE procollagen-proline 4-dioxygenase OS=Mus musculus OX=10090 GN=P4ha2 PE=1 SV=1;sp|Q60716|P4HA2_MOUSE Prolyl 4-hydroxylase subunit alpha-2 OS=Mus musculus OX=10090 GN=P4ha2 PE=1 SV=1	2.50194	0.0645432	0.17898	4.16392	0.982396	0.593028	0.325821	1.83313	23.4415	23.5156	23.6164	23.4832	23.5185	23.2528	23.4268	23.3385	23.2809	23.3813	23.2805	23.0925	24.0417	23.5097	23.2515	23.2047	23.1104	23.2548	22.8792	23.0977	9	9	9	24.2	24.2	24.2	61.014	0	41.028	29	42
Sideroflexin-3	Sfxn3	sp|Q91V61|SFXN3_MOUSE Sideroflexin-3 OS=Mus musculus OX=10090 GN=Sfxn3 PE=1 SV=1;tr|Q3U4F0|Q3U4F0_MOUSE Sideroflexin-3 OS=Mus musculus OX=10090 GN=Sfxn3 PE=1 SV=1;tr|A0A494BB84|A0A494BB84_MOUSE Sideroflexin-3 (Fragment) OS=Mus musculus OX=10090 GN=Sfxn3 PE	0.51228	0.505369	0.177239	1.0901	0.300577	0.883038	-0.106747	-0.705501	22.8973	22.8314	23.1818	23.4472	23.1751	23.1735	22.8251	22.5827	23.2208	22.8445	24.2046	24.1921	24.2067	23.8446	24.0279	24.7033	24.1936	23.9375	24.0195	24.1558	9	9	9	42.1	42.1	42.1	35.406	0	132.08	19	96
Staphylococcal nuclease domain-containing protein 1	Snd1	sp|Q78PY7|SND1_MOUSE Staphylococcal nuclease domain-containing protein 1 OS=Mus musculus OX=10090 GN=Snd1 PE=1 SV=1;tr|Q3TJ56|Q3TJ56_MOUSE Staphylococcal nuclease and tudor domain containing 1 OS=Mus musculus OX=10090 GN=Snd1 PE=1 SV=1	0.486565	0.524304	0.176349	1.04593	0.219465	0.92437	0.0397503	0.540908	24.4324	24.9797	24.3152	24.4182	24.1573	24.0216	24.091	24.4202	24.3835	24.5048	24.3427	24.379	24.5695	24.1662	24.4381	24.3995	24.2528	24.3547	24.2733	24.4164	39	39	39	54.1	54.1	54.1	102.09	0	323.31	54	383
Discoidin			0.91867	0.27514	0.176218	1.73699	0.161802	0.950295	-0.0449242	-0.415115	22.7234	22.7115	22.9065	22.8959	23.0734	22.5844	22.9347	22.6791	22.7463	22.4852	22.0755	22.0263	22.0164	22.0047	22.3315	22.0774	22.018	21.8988	22.3344	22.3505	3	3	3	8.7	8.7	8.7	83.773	0	5.4187	29	5
Elongation factor 1-beta	Eef1b;Eef1b2	sp|O70251|EF1B_MOUSE Elongation factor 1-beta OS=Mus musculus OX=10090 GN=Eef1b PE=1 SV=5;tr|A0A087WS46|A0A087WS46_MOUSE Eukaryotic translation elongation factor 1 beta 2 OS=Mus musculus OX=10090 GN=Eef1b2 PE=1 SV=1	0.511507	0.504899	0.176082	1.08878	0.385631	0.846417	0.14151	0.866403	23.9424	24.4776	24.0697	24.0863	23.8227	23.6303	24.0322	24.2891	23.8575	23.7093	23.7004	23.8474	23.3558	23.1301	23.1892	23.3449	23.3438	23.0256	23.5318	23.2693	6	5	5	43.6	38.7	38.7	24.693	0	126.78	12	52
Beta-1			0.769276	0.341519	0.175425	1.50751	1.4767	0.442355	0.432224	2.5654	21.4959	21.4186	21.5548	21.5369	22.0087	21.5917	21.4705	21.4118	21.3899	21.274	21.3004	21.1969	20.9165	21.6247	21.1918	20.7487	21.2442	20.8496	20.7479	20.4787	3	3	3	7.2	7.2	7.2	44.814	0	4.4876	18	14
GDP-fucose protein O-fucosyltransferase 1	Pofut1	tr|A2AMC3|A2AMC3_MOUSE GDP-fucose protein O-fucosyltransferase 1 OS=Mus musculus OX=10090 GN=Pofut1 PE=1 SV=1;tr|Q3UXG7|Q3UXG7_MOUSE GDP-fucose protein O-fucosyltransferase 1 OS=Mus musculus OX=10090 GN=Pofut1 PE=1 SV=1;sp|Q91ZW2|OFUT1_MOUSE GDP-fucose pro	0.599579	0.444749	0.174464	1.23624	0.641193	0.728802	0.383329	1.30413	21.9196	22.0451	21.975	21.5345	21.8141	21.6668	21.3305	21.905	21.5917	21.9219	21.5714	21.4823	21.8522	21.7811	21.3425	21.4517	21.6252	21.6504	21.2368	20.1488	3	3	3	13.1	13.1	13.1	40.02	0	4.5087	21	26
Transcription intermediary factor 1-beta	Trim28	sp|Q62318|TIF1B_MOUSE Transcription intermediary factor 1-beta OS=Mus musculus OX=10090 GN=Trim28 PE=1 SV=3	0.147353	0.839703	0.174007	0.382188	0.81583	0.656694	0.789718	1.57976	20.0583	20.8228	20.7111	21.4918	21.4474	21.1443	19.4625	21.3698	21.3588	20.326	21.6546	22.0791	20.4945	20.9587	21.0485	20.3275	21.3873	19.0077	21.1404	20.424	6	6	6	8.4	8.4	8.4	88.846	0	7.3345	33	10
	Rab1	tr|Q5SW88|Q5SW88_MOUSE Ras-related protein Rab-1A OS=Mus musculus OX=10090 GN=Rab1a PE=1 SV=1;tr|Q5SW87|Q5SW87_MOUSE Ras-related protein Rab-1A OS=Mus musculus OX=10090 GN=Rab1a PE=1 SV=1;tr|Q5SW86|Q5SW86_MOUSE RAB1A	0.678292	0.394218	0.172824	1.36384	1.19639	0.514423	0.249248	2.15154	28.2311	28.1776	27.877	27.9394	27.8877	27.4953	27.7723	28.0862	27.9286	27.9663	28.0234	27.928	27.616	27.6352	27.6041	27.6868	27.664	27.3188	27.3735	27.5173	10	10	0	62.9	62.9	0	22.372	0	323.31	15	320
Acylglycerol kinase			0.292886	0.69238	0.172166	0.690414	0.484205	0.807138	-0.111304	-1.04185	20.0826	21.5664	20.6923	20.9807	20.8211	20.7414	20.5961	20.4057	20.7999	20.7391	20.6166	20.7325	20.8207	20.6045	20.7367	21.0427	20.9275	20.4654	20.8813	20.7505	2	2	2	5	5	5	46.975	0.0083222	1.7551	22	5
LETM1 and EF-hand domain-containing protein 1			0.456127	0.548864	0.171918	0.992886	0.109998	0.9703	-0.0616894	-0.293987	22.9923	23.0411	22.8385	23.591	23.0268	23.2054	22.7537	22.7615	23.213	22.6967	22.7549	23.1322	23.0543	22.7976	23.0768	23.6908	22.779	22.6628	22.7475	23.2442	16	16	16	34.8	34.8	34.8	82.988	0	98.556	42	87
Emerin	Emd	sp|O08579|EMD_MOUSE Emerin OS=Mus musculus OX=10090 GN=Emd PE=1 SV=1;tr|Q3THM8|Q3THM8_MOUSE Emerin OS=Mus musculus OX=10090 GN=Emd PE=1 SV=1;tr|I7HJS1|I7HJS1_MOUSE Emerin OS=Mus musculus OX=10090 GN=Emd PE=1 SV=1;tr|B7FAU5|B7FAU5_MOUSE Emerin OS=Mus muscul	0.56082	0.467645	0.170919	1.17203	0.364001	0.854984	0.221194	0.826434	24.3093	24.2853	24.2998	24.0885	23.7342	23.8645	23.7362	24.1197	23.8786	24.2636	23.6534	23.6611	23.6508	23.14	23.3199	23.5725	23.5564	23.8059	22.8812	22.5032	8	8	8	29.3	29.3	29.3	29.435	0	52.188	12	57
Scavenger receptor class B member 1	Scarb1	sp|Q61009|SCRB1_MOUSE Scavenger receptor class B member 1 OS=Mus musculus OX=10090 GN=Scarb1 PE=1 SV=1	0.630286	0.4217	0.170799	1.28644	0.630502	0.731576	0.15867	1.28679	24.6885	24.5117	24.9452	24.4516	24.7848	24.3202	24.7524	24.7344	24.3386	24.3821	25.7819	25.5609	25.5447	25.422	25.3067	25.1073	25.6745	25.3922	25.4018	25.2471	7	7	7	22.8	22.8	22.8	56.753	0	150.46	20	81
Beta-enolase;Enolase	Eno3	sp|P21550|ENOB_MOUSE Beta-enolase OS=Mus musculus OX=10090 GN=Eno3 PE=1 SV=3;tr|Q5SX59|Q5SX59_MOUSE phosphopyruvate hydratase (Fragment) OS=Mus musculus OX=10090 GN=Eno3 PE=1 SV=1	1.31772	0.175046	0.170433	2.33062	0.223753	0.92254	0.0889275	0.54994	23.9183	24.0662	23.8037	23.8396	23.7055	23.6238	23.788	23.6111	23.656	23.8023	23.9421	24.055	23.879	23.9688	24.1321	24.3543	23.7296	23.4521	23.8787	24.1175	14	10	9	49.3	37.6	32.5	47.024	0	99.094	20	76
Tyrosine-protein kinase Yes	Yes1	sp|Q04736|YES_MOUSE Tyrosine-protein kinase Yes OS=Mus musculus OX=10090 GN=Yes1 PE=1 SV=3	0.388301	0.605429	0.170257	0.871297	0.62425	0.727011	0.178128	1.27661	25.8088	25.8492	25.3095	25.5398	25.7758	25.7579	25.2047	24.9725	25.7658	25.7309	25.218	24.7927	24.8655	25.4729	25.0632	24.8723	24.8988	24.6945	24.9524	25.1037	13	9	6	29	22.4	18.7	60.629	0	41.488	25	71
Protein tweety homolog 3	Ttyh3	sp|Q6P5F7|TTYH3_MOUSE Protein tweety homolog 3 OS=Mus musculus OX=10090 GN=Ttyh3 PE=1 SV=1	0.510488	0.505353	0.170219	1.08704	0.559926	0.745142	0.145316	1.17054	24.1571	23.843	24.1966	23.5077	23.7441	23.4665	23.9629	23.8677	23.6329	23.6674	25.4069	24.9999	25.0027	24.814	25.1363	24.7123	25.0192	25.0648	25.0627	24.7742	3	3	3	9	9	9	57.713	0	89.987	19	72
Follistatin-related protein 1	Fstl1	sp|Q62356|FSTL1_MOUSE Follistatin-related protein 1 OS=Mus musculus OX=10090 GN=Fstl1 PE=1 SV=2	0.695644	0.383671	0.168575	1.39152	1.41081	0.460176	0.576114	2.46798	23.2005	23.1146	23.3951	23.1623	22.9073	22.8509	23.0526	23.2726	22.7326	23.0282	23.1102	22.8498	22.7478	23.0707	22.849	22.4497	22.4884	21.5005	22.821	22.4873	3	3	3	10.8	10.8	10.8	34.554	0	4.6856	21	17
Microtubule-associated protein 1B;MAP1B heavy chain;MAP1 light chain LC1	Map1b	sp|P14873|MAP1B_MOUSE Microtubule-associated protein 1B OS=Mus musculus OX=10090 GN=Map1b PE=1 SV=2	0.290368	0.69276	0.168251	0.685453	0.116516	0.966722	-0.029549	-0.309719	21.169	21.8014	20.5524	20.8926	21.3736	20.6208	20.9661	21.3478	21.1512	20.8619	21.0884	21.3889	21.1085	21.1766	20.8388	21.1697	21.0524	21.1712	21.0929	21.2626	6	6	6	4.7	4.7	4.7	270.25	0	7.6431	102	10
Amino acid transporter;Neutral amino acid transporter B(0)	Slc1a5	tr|Q9ESU7|Q9ESU7_MOUSE Amino acid transporter OS=Mus musculus OX=10090 GN=Slc1a5 PE=1 SV=1;sp|P51912|AAAT_MOUSE Neutral amino acid transporter B(0) OS=Mus musculus OX=10090 GN=Slc1a5 PE=1 SV=2	1.1018	0.217076	0.167752	2.01142	0.0528049	0.994729	0.0309776	0.148644	24.8551	24.4129	24.6177	24.6387	24.7483	24.6169	24.3736	24.4703	24.4935	24.4796	22.7894	22.2851	23.02	22.2925	22.9936	22.3684	23.0657	22.3828	22.7652	22.6436	8	8	8	21.3	21.3	21.3	58.422	0	79.131	20	54
Reticulocalbin-1	Rcn1	sp|Q05186|RCN1_MOUSE Reticulocalbin-1 OS=Mus musculus OX=10090 GN=Rcn1 PE=1 SV=1	1.46229	0.147839	0.167711	2.54407	2.67703	0.172545	0.311055	4.46265	25.5012	25.4582	25.6201	25.291	25.4543	25.2	25.2541	25.2896	25.3049	25.4376	25.2139	25.0657	25.2333	25.2937	25.2315	24.8283	24.918	24.9502	24.7195	25.0669	12	12	12	55.1	55.1	55.1	38.113	0	256.99	15	252
ADP-ribosylation factor-like protein 8B	Arl8b	sp|Q9CQW2|ARL8B_MOUSE ADP-ribosylation factor-like protein 8B OS=Mus musculus OX=10090 GN=Arl8b PE=1 SV=1;tr|A0A0N4SVB8|A0A0N4SVB8_MOUSE ADP-ribosylation factor-like protein 8B OS=Mus musculus OX=10090 GN=Arl8b PE=1 SV=1	0.687676	0.388676	0.167601	1.37883	0.170753	0.942284	0.05313	0.435212	26.6818	26.4621	26.667	26.1952	26.4692	26.2554	26.433	26.5626	26.0671	26.3192	27.1783	27.0348	27.4077	27.2871	27.2313	26.9526	27.4728	27.3834	27.0244	27.0402	13	13	5	55.9	55.9	28.5	21.539	0	323.31	11	190
Peptidyl-prolyl cis-trans isomerase A;Peptidyl-prolyl cis-trans isomerase A			0.504215	0.50912	0.16753	1.07631	0.0668447	0.9867	0.0476494	0.185644	27.309	27.3585	27.6562	26.797	27.1994	27.0717	27.3159	27.1613	27.0406	26.8928	27.4869	28.0948	27.1924	26.72	27.2206	27.6051	27.4898	27.0477	27.3642	26.9697	12	12	12	69.5	69.5	69.5	17.971	0	129.44	10	269
Lactoylglutathione lyase	Glo1	sp|Q9CPU0|LGUL_MOUSE Lactoylglutathione lyase OS=Mus musculus OX=10090 GN=Glo1 PE=1 SV=3;tr|A0A494BAF7|A0A494BAF7_MOUSE lactoylglutathione lyase OS=Mus musculus OX=10090 GN=Glo1 PE=1 SV=1;tr|A0A494BBE7|A0A494BBE7_MOUSE Glyoxalase 1 OS=Mus musculus OX=10090	0.238206	0.744308	0.167365	0.580091	0.412229	0.848247	0.120787	0.91477	21.3451	20.8931	21.584	21.4161	21.023	21.3888	21.6955	21.4084	20.4401	20.4916	22.0036	22.0593	21.5322	21.7007	21.6132	21.9288	21.7565	21.5278	21.5355	21.5566	5	5	5	34.2	34.2	34.2	20.809	0	10.382	11	33
Diacylglycerol O-acyltransferase 1	Dgat1	sp|Q9Z2A7|DGAT1_MOUSE Diacylglycerol O-acyltransferase 1 OS=Mus musculus OX=10090 GN=Dgat1 PE=1 SV=1	0.12102	0.870017	0.167179	0.320503	1.01498	0.567153	-1.04351	-1.882	22.0652	21.3659	20.3144	21.9658	21.3938	22.2441	22.136	20.6877	21.1342	20.0672	20.2008	20.3557	22.5757	21.8836	20.5574	22.5093	22.5934	21.0102	22.2877	22.3902	2	2	2	7.2	7.2	7.2	56.789	0	6.6043	17	10
Lysosomal Pro-X carboxypeptidase	Prcp	tr|A0A140LHY2|A0A140LHY2_MOUSE Prolylcarboxypeptidase (angiotensinase C) OS=Mus musculus OX=10090 GN=Prcp PE=1 SV=1;sp|Q7TMR0|PCP_MOUSE Lysosomal Pro-X carboxypeptidase OS=Mus musculus OX=10090 GN=Prcp PE=1 SV=2	0.360318	0.630073	0.1665	0.81957	0.0534426	0.99438	-0.0196983	-0.150345	23.0095	23.3148	23.3047	22.4728	22.7805	22.6903	23.0228	23.176	22.6541	22.5064	23.1002	22.986	23.0453	22.684	22.577	22.8928	23.1883	22.8861	22.8097	22.714	4	4	4	15.6	15.6	15.6	51.064	0	77.895	15	39
Protein ERGIC-53	Lman1	sp|Q9D0F3|LMAN1_MOUSE Protein ERGIC-53 OS=Mus musculus OX=10090 GN=Lman1 PE=1 SV=1	0.746486	0.355114	0.166247	1.47186	0.641676	0.731212	0.154366	1.30491	26.2813	26.2425	26.5344	26.4618	26.1747	25.908	26.2663	26.4477	26.1554	26.086	26.2823	26.4345	26.3422	26.0986	26.0289	26.1741	26.0942	26.3188	25.7654	26.0622	14	14	14	38.7	38.7	38.7	57.788	0	323.31	19	218
Phospholipid transfer protein	Pltp	sp|P55065|PLTP_MOUSE Phospholipid transfer protein OS=Mus musculus OX=10090 GN=Pltp PE=1 SV=1;tr|A2A5K2|A2A5K2_MOUSE Phospholipid transfer protein OS=Mus musculus OX=10090 GN=Pltp PE=1 SV=1	0.187248	0.798664	0.165338	0.471669	0.913507	0.613892	-0.287185	-1.72916	21.8743	20.5776	21.4456	21.3673	21.406	20.8525	22.0471	21.2255	20.3552	21.3638	22.0373	22.0071	22.3192	22.115	22.0163	21.9099	22.4576	22.1648	22.6401	22.7583	5	5	5	14.6	14.6	14.6	54.452	0	29.665	24	28
Starch-binding domain-containing protein 1	Stbd1	sp|Q8C7E7|STBD1_MOUSE Starch-binding domain-containing protein 1 OS=Mus musculus OX=10090 GN=Stbd1 PE=1 SV=1	0.538868	0.483605	0.165249	1.1352	0.430857	0.83963	0.124711	0.948165	23.6724	23.959	23.6522	23.245	23.4229	23.1477	23.3992	23.5904	23.4055	23.5824	23.5878	23.3231	22.9437	23.0224	23.1653	22.844	23.1031	23.2307	23.1302	23.1107	7	7	7	30.2	30.2	30.2	36.127	0	55.193	24	54
Regulator of microtubule dynamics protein 3	Rmdn3	sp|Q3UJU9|RMD3_MOUSE Regulator of microtubule dynamics protein 3 OS=Mus musculus OX=10090 GN=Rmdn3 PE=1 SV=2	1.68287	0.118628	0.163535	2.87231	1.05119	0.554981	0.138112	1.9361	21.6844	21.6265	21.5899	21.6871	21.4978	21.3653	21.3512	21.4357	21.5572	21.5585	21.798	21.584	21.6362	21.5556	21.5941	21.614	21.5286	21.3237	21.4062	21.605	3	3	3	6.8	6.8	6.8	52.028	0	5.7624	24	11
Fatty aldehyde dehydrogenase;Aldehyde dehydrogenase	Aldh3a2	sp|P47740|AL3A2_MOUSE Aldehyde dehydrogenase family 3 member A2 OS=Mus musculus OX=10090 GN=Aldh3a2 PE=1 SV=2;tr|B1ATI0|B1ATI0_MOUSE Aldehyde dehydrogenase OS=Mus musculus OX=10090 GN=Aldh3a2 PE=1 SV=1;tr|B1AV77|B1AV77_MOUSE Aldehyde dehydrogenase OS=Mus m	0.450612	0.554653	0.163479	0.983181	0.311378	0.876409	0.0728542	0.726525	24.2147	24.3222	23.7753	23.7332	23.5412	23.5012	23.7878	23.9535	23.7611	23.7657	24.4881	24.1652	24.2996	23.9664	24.0207	24.2273	24.1196	24.1271	24.0541	24.0478	11	11	10	29.5	29.5	27.1	53.97	0	86.407	20	129
Ras-related protein Rab-6A;Ras-related protein Rab-6B	Rab6a;Rab6b	sp|P35279|RAB6A_MOUSE Ras-related protein Rab-6A OS=Mus musculus OX=10090 GN=Rab6a PE=1 SV=4;sp|P61294|RAB6B_MOUSE Ras-related protein Rab-6B OS=Mus musculus OX=10090 GN=Rab6b PE=1 SV=1	1.49974	0.14468	0.163341	2.59951	0.408999	0.84744	0.0774738	0.908939	27.4648	27.4153	27.4785	27.5068	27.6356	27.4643	27.3016	27.4383	27.1893	27.2908	27.4793	27.4282	27.3516	27.1154	27.2972	27.4215	27.3227	27.2011	27.08	27.2591	11	11	5	60.6	60.6	31.7	23.59	0	323.31	13	250
Polyadenylate-binding protein 1	Pabpc1	sp|P29341|PABP1_MOUSE Polyadenylate-binding protein 1 OS=Mus musculus OX=10090 GN=Pabpc1 PE=1 SV=2	0.44646	0.555623	0.163176	0.975855	0.354619	0.856383	0.0663353	0.808908	24.1489	24.6487	24.0704	24.0496	23.7161	23.6781	24.0211	24.0972	23.9839	24.0374	23.8705	24.123	23.8156	24.0493	23.728	23.8025	23.8882	23.9401	23.8883	23.7355	13	13	7	26.3	26.3	12.3	70.67	0	68.264	36	122
Serine incorporator 3	Serinc3	sp|Q9QZI9|SERC3_MOUSE Serine incorporator 3 OS=Mus musculus OX=10090 GN=Serinc3 PE=1 SV=2	0.0969584	0.894779	0.162162	0.262041	1.42794	0.452335	1.00081	2.4933	22.93	21.3737	22.9573	22.9578	23.4457	20.7028	23.3817	23.4959	22.3604	22.9129	20.8228	21.8049	22.2167	20.9161	22.6837	20.4945	21.371	20.4991	20.4718	20.6037	4	3	3	12.5	10.2	10.2	52.622	0	9.976	15	21
Thioredoxin	Txn	sp|P10639|THIO_MOUSE Thioredoxin OS=Mus musculus OX=10090 GN=Txn PE=1 SV=3	0.366752	0.624266	0.161723	0.831551	2.14584	0.266077	-0.330655	-3.58389	25.4708	25.4939	25.7371	25.514	25.665	25.3876	25.9996	25.597	25.2021	24.8859	26.2056	26.3734	26.0943	26.3172	26.3972	26.3529	26.6684	26.6043	26.8019	26.6134	4	4	4	38.1	38.1	38.1	11.675	0	36.656	7	80
Endoplasmic reticulum resident protein 29	Erp29	sp|P57759|ERP29_MOUSE Endoplasmic reticulum resident protein 29 OS=Mus musculus OX=10090 GN=Erp29 PE=1 SV=2	0.736308	0.359923	0.159986	1.45586	2.49667	0.190581	0.327847	4.15509	25.0089	24.7595	24.9991	25.0454	25.0121	24.478	24.8108	25.0095	24.7371	24.9897	24.5946	24.3106	24.2878	24.2267	24.2637	23.9744	24.0509	23.8996	24.1531	23.9662	10	10	10	46.2	46.2	46.2	28.823	0	84.379	12	146
Disintegrin and metalloproteinase domain-containing protein 17	Adam17	sp|Q9Z0F8|ADA17_MOUSE Disintegrin and metalloproteinase domain-containing protein 17 OS=Mus musculus OX=10090 GN=Adam17 PE=1 SV=3;tr|E9PXU2|E9PXU2_MOUSE A disintegrin and metallopeptidase domain 17 OS=Mus musculus OX=10090 GN=Adam17 PE=1 SV=1	0.574185	0.458496	0.159933	1.19429	0.58378	0.741098	-0.169221	-1.21019	22.3883	22.3392	22.38	22.5047	22.0506	22.1198	22.0171	22.0241	22.0947	22.6074	22.1417	21.9184	22.3664	22.3735	22.589	22.3047	22.5987	22.3131	22.3352	22.6834	5	5	5	7.4	7.4	7.4	93.055	0	10.146	43	26
Cytosolic 5-nucleotidase 3A	Nt5c3a	sp|Q9D020|5NT3A_MOUSE Cytosolic 5-nucleotidase 3A OS=Mus musculus OX=10090 GN=Nt5c3a PE=1 SV=4	0.207998	0.780679	0.159528	0.516547	0.701846	0.712567	-0.233443	-1.40139	21.3268	19.6063	20.5621	20.5161	20.5363	20.0316	20.3369	20.1664	20.3312	20.8837	20.2341	20.3942	19.7465	19.9353	20.1138	20.2337	19.9402	20.6355	20.2529	20.5287	2	2	2	8.8	8.8	8.8	37.252	0.00037893	2.8703	22	10
Alpha-1			0.235659	0.745956	0.159345	0.57481	0.0449032	0.994802	0.0428543	0.127395	22.0489	21.3692	22.8534	22.737	22.2047	22.1691	22.0397	22.2013	21.8012	22.2052	21.6329	21.7482	21.2594	21.5976	21.6892	22.3358	21.5297	21.8472	20.3651	21.6352	5	5	5	14.8	14.8	14.8	63.301	0	29.452	28	28
Annexin A4;Annexin	Anxa4	sp|P97429|ANXA4_MOUSE Annexin A4 OS=Mus musculus OX=10090 GN=Anxa4 PE=1 SV=4;tr|A0A0N4SW89|A0A0N4SW89_MOUSE Annexin (Fragment) OS=Mus musculus OX=10090 GN=Anxa4 PE=1 SV=3;tr|A0A0N4SV57|A0A0N4SV57_MOUSE Annexin (Fragment) OS=Mus musculus OX=10090 GN=Anxa4 P	0.399276	0.59306	0.159277	0.891319	0.245348	0.915781	-0.093671	-0.594827	24.2772	23.8761	24.3553	23.6129	23.8348	24.0786	23.8548	24.0524	23.5048	23.6691	24.4437	24.5312	24.3386	23.6891	24.4787	24.4322	24.3715	24.371	24.4676	24.3074	14	14	14	54.2	54.2	54.2	35.915	0	323.31	21	139
Protein transport protein Sec61 subunit alpha isoform 1	Sec61a1	sp|P61620|S61A1_MOUSE Protein transport protein Sec61 subunit alpha isoform 1 OS=Mus musculus OX=10090 GN=Sec61a1 PE=1 SV=2	0.363446	0.627551	0.158751	0.825401	1.26012	0.509179	-0.322358	-2.24565	25.8984	25.7753	24.9738	25.6308	25.5647	25.8158	25.377	25.1939	25.2773	25.3852	25.626	25.3211	25.4543	25.4069	25.3809	25.7492	25.6222	26.2659	25.4818	25.6818	8	8	8	22.7	22.7	22.7	52.264	0	28.32	16	72
Kin of IRRE-like protein 1	Kirrel	sp|Q80W68|KIRR1_MOUSE Kin of IRRE-like protein 1 OS=Mus musculus OX=10090 GN=Kirrel1 PE=1 SV=1	0.766175	0.343401	0.158236	1.50267	1.52259	0.437656	0.356131	2.63339	23.621	23.9638	23.9882	24.0485	24.0832	23.864	23.6107	23.7182	23.733	23.9876	22.9654	22.7547	22.878	22.6736	22.9851	22.3817	22.3191	22.6022	22.9191	22.254	13	13	13	25	25	25	87.175	0	58.574	34	70
Nicastrin	Ncstn	sp|P57716|NICA_MOUSE Nicastrin OS=Mus musculus OX=10090 GN=Ncstn PE=1 SV=3	0.63103	0.421983	0.157659	1.28764	0.0690715	0.988254	-0.0193092	-0.191428	25.416	25.513	25.6116	25.057	25.3683	25.34	25.3065	25.3399	24.9259	25.2654	25.6444	25.5262	25.5163	25.461	25.5142	25.3298	25.6973	25.8492	25.4717	25.4107	17	17	17	30.4	30.4	30.4	78.491	0	323.31	32	271
Delta(24)-sterol reductase	Dhcr24	sp|Q8VCH6|DHC24_MOUSE Delta(24)-sterol reductase OS=Mus musculus OX=10090 GN=Dhcr24 PE=1 SV=1	0.628699	0.422761	0.15688	1.28386	0.324009	0.870392	-0.0807396	-0.750877	23.0744	22.7787	22.6111	22.854	23.173	22.855	22.721	22.9362	22.58	22.6146	23.0179	22.7303	23.2398	23.2048	22.8453	22.9408	23.0979	23.0696	23.1504	23.1831	6	6	6	19.8	19.8	19.8	60.112	0	32.567	20	28
Beta-hexosaminidase subunit alpha	Hexa	sp|P29416|HEXA_MOUSE Beta-hexosaminidase subunit alpha OS=Mus musculus OX=10090 GN=Hexa PE=1 SV=2	0.44282	0.559975	0.156874	0.969418	0.701037	0.710564	-0.138911	-1.4001	25.3565	25.1781	25.6573	24.8622	24.9114	25.0085	25.1348	25.2331	24.8416	24.9631	26.348	26.0772	26.2562	26.0255	26.1145	26.0397	26.432	26.4648	26.3698	26.2096	13	13	13	36.2	36.2	36.2	60.612	0	323.31	22	212
Heterogeneous nuclear ribonucleoproteins C1/C2	Hnrnpc	sp|Q9Z204|HNRPC_MOUSE Heterogeneous nuclear ribonucleoproteins C1/C2 OS=Mus musculus OX=10090 GN=Hnrnpc PE=1 SV=1;tr|A0A2I3BRM6|A0A2I3BRM6_MOUSE Heterogeneous nuclear ribonucleoprotein C (Fragment) OS=Mus musculus OX=10090 GN=Hnrnpc PE=1 SV=1;tr|A0A2I3BQH3	0.333882	0.654257	0.156842	0.769742	1.46164	0.450056	1.11781	2.54311	23.0447	23.1665	22.2103	22.8662	22.6167	22.7791	22.5858	22.3433	22.4466	22.9653	22.5647	22.8453	22.0193	21.8252	21.9409	22.327	20.3732	21.1905	20.1778	21.538	4	4	4	15	15	15	34.384	0	8.2239	18	32
Electron transfer flavoprotein-ubiquinone oxidoreductase			0.467834	0.540197	0.155359	1.01339	0.999765	0.579133	-0.24339	-1.8592	22.7784	22.8155	22.6433	22.965	22.4995	22.9745	22.3167	22.4049	22.8232	22.4057	23.0909	23.3337	23.3038	22.9931	23.4564	23.8159	23.2507	23.3009	23.5028	23.5246	11	11	11	24.8	24.8	24.8	68.09	0	35.338	33	56
NADH dehydrogenase [ubiquinone] 1 beta subcomplex subunit 5			0.101411	0.889292	0.15512	0.273022	0.357855	0.854777	0.495333	0.814967	23.348	21.8269	23.1496	22.1669	23.2187	23.4671	20.7639	22.6501	23.165	22.8883	23.1077	23.3177	23.3957	23.0603	23.1982	23.6242	23.2758	23.1381	20.3247	23.2401	3	3	3	13.8	13.8	13.8	21.71	0	19.067	9	41
Cytoplasmic dynein 1 intermediate chain 2	Dync1i2	sp|O88487|DC1I2_MOUSE Cytoplasmic dynein 1 intermediate chain 2 OS=Mus musculus OX=10090 GN=Dync1i2 PE=1 SV=1;tr|A2BFF8|A2BFF8_MOUSE Cytoplasmic dynein 1 intermediate chain 2 OS=Mus musculus OX=10090 GN=Dync1i2 PE=1 SV=1;tr|Q3TPJ8|Q3TPJ8_MOUSE Cytoplasmic	0.31924	0.665194	0.155022	0.741711	0.0191395	0.997039	-0.0110027	-0.0557778	21.9236	22.7846	22.1856	22.009	21.8081	21.6049	21.8925	21.9851	22.3049	22.1484	22.5377	22.3077	21.6781	21.9011	21.7034	21.9281	21.9052	22.1585	22.3653	21.8259	4	4	4	13.4	13.4	13.4	68.393	0	7.9849	20	17
Protein-tyrosine sulfotransferase 2	Tpst2	sp|O88856|TPST2_MOUSE Protein-tyrosine sulfotransferase 2 OS=Mus musculus OX=10090 GN=Tpst2 PE=1 SV=1;tr|Q3TQN1|Q3TQN1_MOUSE Protein-tyrosine sulfotransferase OS=Mus musculus OX=10090 GN=Tpst2 PE=1 SV=1;tr|A0A0G2JE92|A0A0G2JE92_MOUSE Protein-tyrosine sulfo	0.135637	0.851958	0.153724	0.355023	0.761504	0.679149	-0.780492	-1.49538	21.3884	23.1043	23.5954	22.8262	23.7797	22.974	22.9599	22.7047	22.8092	22.4775	19.9164	22.4088	21.0548	22.5282	22.4628	22.3875	22.7094	22.3472	22.417	22.4125	4	4	4	14.6	14.6	14.6	42.067	0	8.34	20	19
Phosphoglycerate mutase 1	Pgam1	sp|Q9DBJ1|PGAM1_MOUSE Phosphoglycerate mutase 1 OS=Mus musculus OX=10090 GN=Pgam1 PE=1 SV=3	0.586076	0.452471	0.153625	1.21398	0.201208	0.931968	-0.0901962	-0.501978	24.1925	24.4287	24.1535	23.9784	23.9797	24.1849	24.0759	24.1697	23.7151	23.819	24.4916	24.9755	24.468	24.0275	24.2957	24.8593	24.6189	24.465	24.3501	24.4161	12	12	12	68.5	68.5	68.5	28.832	0	157.03	13	132
ADP-ribosylation factor 1;ADP-ribosylation factor 3	Arf1;Arf3	sp|P84078|ARF1_MOUSE ADP-ribosylation factor 1 OS=Mus musculus OX=10090 GN=Arf1 PE=1 SV=2;sp|P61205|ARF3_MOUSE ADP-ribosylation factor 3 OS=Mus musculus OX=10090 GN=Arf3 PE=2 SV=2	0.685064	0.390225	0.153382	1.37466	0.0875151	0.975587	0.0493229	0.238493	26.3529	26.3393	26.1891	25.9387	25.9178	26.0532	25.8257	26.163	26.0343	25.8947	25.9713	26.2272	25.8135	25.2795	25.5106	26.0566	25.7555	25.8689	25.4237	25.4509	11	11	2	73.5	73.5	24.9	20.697	0	216.06	10	222
V-type proton ATPase subunit a	Tcirg1	tr|Q9JHF5|Q9JHF5_MOUSE V-type proton ATPase subunit a OS=Mus musculus OX=10090 GN=Tcirg1 PE=1 SV=1	0.595837	0.446328	0.15324	1.23009	0.440715	0.831366	0.102685	0.965689	26.0056	25.7067	26.1107	25.7456	26.0414	25.6474	25.8824	26.0759	25.6872	25.551	26.7003	26.6765	26.684	26.7169	26.5618	26.5818	26.7007	26.8267	26.4973	26.2196	20	20	19	37.9	37.9	36.8	93.459	0	323.31	28	381
Low-density lipoprotein receptor	Ldlr	sp|P35951|LDLR_MOUSE Low-density lipoprotein receptor OS=Mus musculus OX=10090 GN=Ldlr PE=1 SV=2;tr|A0A1L1SRE8|A0A1L1SRE8_MOUSE Low-density lipoprotein receptor OS=Mus musculus OX=10090 GN=Ldlr PE=1 SV=1	0.674341	0.396767	0.153004	1.35751	0.842705	0.644416	0.149432	1.62114	25.1946	24.9717	25.0953	24.8158	25.1034	25.1015	24.8884	24.8961	24.55	24.9799	23.2523	23.2394	23.2448	23.0506	23.5168	23.0797	23.0658	22.9545	23.1814	23.2753	10	10	10	20.3	20.3	20.3	94.946	0	104.52	43	101
Mitochondrial carrier homolog 1	Mtch1	sp|Q791T5|MTCH1_MOUSE Mitochondrial carrier homolog 1 OS=Mus musculus OX=10090 GN=Mtch1 PE=1 SV=1;tr|D3YXC2|D3YXC2_MOUSE Mitochondrial carrier 1 (Fragment) OS=Mus musculus OX=10090 GN=Mtch1 PE=1 SV=2;tr|A0A3Q4EC24|A0A3Q4EC24_MOUSE Mitochondrial carrier 1 (	0.100651	0.889576	0.152514	0.271154	0.42501	0.844004	-0.284982	-0.937724	22.0649	20.7376	22.0395	21.8152	21.9323	22.1221	19.5754	21.7887	22.303	22.0378	22.527	22.4416	22.7671	23.2339	21.9142	22.674	22.7645	23.5036	22.2367	23.1299	6	6	6	20.1	20.1	20.1	41.565	0	20.122	19	23
Tapasin	Tapbp	sp|Q9R233|TPSN_MOUSE Tapasin OS=Mus musculus OX=10090 GN=Tapbp PE=1 SV=2;tr|Q3TCU5|Q3TCU5_MOUSE Tapasin OS=Mus musculus OX=10090 GN=Tapbp PE=1 SV=1	1.82412	0.103928	0.151537	3.08545	0.0797	0.981799	0.0315784	0.218728	22.8067	22.8479	22.8806	22.7603	22.8529	22.6077	22.6425	22.7054	22.5964	22.8387	24.0412	23.5487	23.3307	23.9227	23.4796	23.4738	23.6994	23.56	23.7319	23.7	5	5	5	17	17	17	49.736	0	45.11	21	53
Bifunctional methylenetetrahydrofolate dehydrogenase/cyclohydrolase			0.483962	0.524879	0.151127	1.04143	0.316699	0.871984	-0.329934	-0.736813	22.897	22.9454	22.8753	23.1395	23.1112	23.2475	22.8819	22.933	22.723	22.4273	20.1535	22.1709	22.1786	22.1784	22.4169	22.4801	21.9469	21.9371	21.8063	22.5776	7	7	7	25.1	25.1	25.1	37.863	0	20.133	23	24
Palmitoyl-protein thioesterase 1	Ppt1	sp|O88531|PPT1_MOUSE Palmitoyl-protein thioesterase 1 OS=Mus musculus OX=10090 GN=Ppt1 PE=1 SV=2	0.37616	0.616338	0.150869	0.848975	0.438305	0.833149	-0.127358	-0.961415	25.3092	25.3414	25.3263	24.6244	25.181	24.9797	25.2264	25.2066	25.0237	24.5916	26.0435	25.5317	25.4202	25.4429	25.334	25.6664	25.8385	25.6544	25.6139	25.6359	5	5	5	23.2	23.2	23.2	34.49	0	76.83	14	86
Annexin A8;Annexin	Anxa8	sp|O35640|ANXA8_MOUSE Annexin A8 OS=Mus musculus OX=10090 GN=Anxa8 PE=1 SV=2;tr|Q921D0|Q921D0_MOUSE Annexin OS=Mus musculus OX=10090 GN=Anxa8 PE=1 SV=1	0.267543	0.71439	0.15065	0.639977	0.535849	0.764651	-0.201939	-1.13011	22.3226	22.4149	22.6976	22.185	21.6296	22.1414	22.4704	22.326	21.9923	21.5664	21.9749	22.2864	22.3753	21.6463	21.9517	22.3766	22.3181	22.2211	22.5265	21.8019	4	4	4	15.6	15.6	15.6	36.724	0	8.7943	20	30
Phosphatidylinositol glycan anchor biosynthesis class U protein	Pigu	sp|Q8K358|PIGU_MOUSE Phosphatidylinositol glycan anchor biosynthesis class U protein OS=Mus musculus OX=10090 GN=Pigu PE=1 SV=4;tr|Q3TAA8|Q3TAA8_MOUSE Phosphatidylinositol glycan anchor biosynthesis	0.306248	0.678191	0.149136	0.716563	0.152023	0.956812	-0.130738	-0.392899	22.9921	23.3446	22.5466	22.834	22.3513	22.4152	22.4116	22.8901	22.9637	22.6423	22.5861	22.2453	22.1701	20.7187	22.1734	22.3612	22.0451	22.1075	21.8993	22.1342	3	3	3	8.8	8.8	8.8	49.804	0	31.102	10	26
Angiopoietin-related protein 2	Angptl2	sp|Q9R045|ANGL2_MOUSE Angiopoietin-related protein 2 OS=Mus musculus OX=10090 GN=Angptl2 PE=2 SV=2	0.44759	0.555988	0.149001	0.977851	0.718296	0.710543	-0.471172	-1.42746	21.9948	21.7833	22.6366	22.0146	22.2319	22.1635	21.9335	21.9137	21.908	21.9975	20.0401	20.806	20.2321	20.8006	20.9087	21.5195	21.0668	21.3346	21.2733	19.9491	5	5	5	13.6	13.6	13.6	57.105	0	10.721	30	21
Galectin-9;Galectin	Lgals9	sp|O08573|LEG9_MOUSE Galectin-9 OS=Mus musculus OX=10090 GN=Lgals9 PE=1 SV=1;tr|B1AQR8|B1AQR8_MOUSE Galectin OS=Mus musculus OX=10090 GN=Lgals9 PE=1 SV=1;tr|G3X9T7|G3X9T7_MOUSE Galectin OS=Mus musculus OX=10090 GN=Lgals9 PE=1 SV=1	0.376863	0.616682	0.148508	0.850273	0.716789	0.706681	1.18077	1.42507	23.8011	23.2758	24.1939	23.7643	23.9057	23.6701	23.9816	23.5171	23.468	23.5614	23.3596	23.1688	23.5628	23.5757	23.2541	19.0073	23.1525	22.3175	23.5818	22.958	7	7	7	27.2	27.2	27.2	40.035	0	84.564	15	59
Pre-mRNA-processing-splicing factor 8	Prpf8	sp|Q99PV0|PRP8_MOUSE Pre-mRNA-processing-splicing factor 8 OS=Mus musculus OX=10090 GN=Prpf8 PE=1 SV=2;tr|B7ZC27|B7ZC27_MOUSE Pre-mRNA processing factor 8 (Fragment) OS=Mus musculus OX=10090 GN=Prpf8 PE=1 SV=1	0.253139	0.727256	0.148317	0.610785	0.732044	0.699929	0.804227	1.44915	23.2372	23.7818	22.6396	23.5585	23.4871	22.8171	23.2093	23.0161	23.2384	23.6815	23.054	22.9745	22.7601	22.3616	22.2917	22.5362	22.5109	21.9034	22.6518	19.8184	14	14	14	8.9	8.9	8.9	273.61	0	68.821	127	54
Vesicle-associated membrane protein-associated protein A	Vapa	sp|Q9WV55|VAPA_MOUSE Vesicle-associated membrane protein-associated protein A OS=Mus musculus OX=10090 GN=Vapa PE=1 SV=2;tr|A0A3B2W837|A0A3B2W837_MOUSE Vesicle-associated membrane protein-associated protein A (Fragment) OS=Mus musculus OX=10090 GN=Vapa PE=	0.736702	0.359855	0.148112	1.45648	0.0771095	0.98217	0.0280914	0.21212	26.7078	26.8908	26.6433	26.8399	26.6309	26.2949	26.6253	26.8381	26.6342	26.5796	26.619	26.3585	26.4691	26.0923	26.0499	26.4352	26.278	26.0301	26.2625	26.4427	8	8	7	43	43	43	27.855	0	323.31	15	187
Junctional adhesion molecule A	F11r	sp|O88792|JAM1_MOUSE Junctional adhesion molecule A OS=Mus musculus OX=10090 GN=F11r PE=1 SV=2	0.198475	0.788837	0.147292	0.496082	0.700104	0.707293	-1.37052	-1.39862	25.8582	24.8874	25.8532	25.737	25.2908	25.7399	25.8079	25.6934	24.754	24.8949	24.1796	20.4736	25.5919	25.3216	25.5535	25.9908	25.5541	25.6566	25.238	25.5334	3	3	3	15	15	15	32.423	0	5.6672	12	32
ER membrane protein complex subunit 3	Emc3	sp|Q99KI3|EMC3_MOUSE ER membrane protein complex subunit 3 OS=Mus musculus OX=10090 GN=Emc3 PE=1 SV=3	0.66058	0.406036	0.146725	1.33542	0.0215212	0.998737	0.0118423	0.0625579	22.7879	22.7815	22.2208	22.5347	22.6255	22.3674	22.4367	22.366	22.5364	22.5103	22.2641	22.4735	22.4466	22.9119	22.4434	22.4431	22.8401	22.8549	22.2803	22.0619	5	5	5	23	23	23	29.98	0	14.968	13	31
Pannexin-1	Panx1	sp|Q9JIP4|PANX1_MOUSE Pannexin-1 OS=Mus musculus OX=10090 GN=Panx1 PE=1 SV=3	0.36835	0.624241	0.146437	0.83452	0.411164	0.847234	-0.402478	-0.912849	23.2286	23.0792	23.1008	22.9425	23.1804	22.9257	22.9499	22.3736	23.3848	23.1652	22.282	20.3195	21.8271	20.4503	21.9546	22.0818	21.7443	21.261	21.5836	22.1753	5	5	5	18.5	18.5	18.5	48.167	0	58.979	18	42
Golgin subfamily A member 3	Golga3	sp|P55937|GOGA3_MOUSE Golgin subfamily A member 3 OS=Mus musculus OX=10090 GN=Golga3 PE=1 SV=3;tr|A0A0R4J1H6|A0A0R4J1H6_MOUSE Golgi autoantigen	0.368178	0.623648	0.14597	0.834199	0.00658978	1	-0.00473747	-0.0194726	21.3188	21.3286	21.7017	21.1307	21.7538	21.6746	20.9974	21.0966	21.2252	21.5098	21.3719	21.6025	21.9867	21.4766	22.2885	22.2009	21.4132	21.4664	21.5288	22.1405	13	13	13	13	13	13	167.22	0	25.401	83	32
Vacuolar protein sorting-associated protein 26A	Vps26a	sp|P40336|VP26A_MOUSE Vacuolar protein sorting-associated protein 26A OS=Mus musculus OX=10090 GN=Vps26a PE=1 SV=1;tr|A0A1W2P7Z9|A0A1W2P7Z9_MOUSE VPS26 retromer complex component A (Fragment) OS=Mus musculus OX=10090 GN=Vps26a PE=1 SV=1	0.663645	0.403913	0.145819	1.34035	0.160201	0.95196	-0.208298	-0.411498	22.9375	22.8964	22.7758	22.5677	22.5973	22.6274	22.6382	22.4338	22.8767	22.4693	22.4296	22.474	22.2933	21.3211	20.7742	22.4746	22.4395	22.2667	20.5915	22.5613	6	6	5	19.6	19.6	17.4	38.113	0	17.059	19	30
Cathepsin D	Ctsd	sp|P18242|CATD_MOUSE Cathepsin D OS=Mus musculus OX=10090 GN=Ctsd PE=1 SV=1;tr|F8WIR1|F8WIR1_MOUSE Cathepsin D OS=Mus musculus OX=10090 GN=Ctsd PE=1 SV=2;tr|F6Y6L6|F6Y6L6_MOUSE Cathepsin D (Fragment) OS=Mus musculus OX=10090 GN=Gm49369 PE=1 SV=1;tr|A0A1B0G	0.393536	0.599854	0.145652	0.880864	1.05704	0.555872	-0.154826	-1.94482	27.0152	26.8969	27.2033	26.5239	26.7883	26.6885	26.7753	27.1571	26.4164	26.6621	27.0399	26.7757	26.9091	26.7227	26.748	26.915	27.0667	26.955	26.8721	27.1607	13	13	13	44.9	44.9	44.9	44.953	0	323.31	18	234
Sorting nexin-2	Snx2	sp|Q9CWK8|SNX2_MOUSE Sorting nexin-2 OS=Mus musculus OX=10090 GN=Snx2 PE=1 SV=2	1.11864	0.213637	0.145635	2.03642	0.214775	0.924537	0.0446316	0.53098	22.4921	22.4959	22.4987	22.6067	22.2964	22.4218	22.1872	22.3707	22.2383	22.4438	22.2471	22.1967	22.0546	22.2825	22.2579	22.3045	22.0567	22.0985	21.988	22.3679	12	12	11	28.9	28.9	27	58.47	0	30.217	27	63
L-lactate dehydrogenase A chain;L-lactate dehydrogenase	Ldha	sp|P06151|LDHA_MOUSE L-lactate dehydrogenase A chain OS=Mus musculus OX=10090 GN=Ldha PE=1 SV=3;tr|A0A1B0GSX0|A0A1B0GSX0_MOUSE L-lactate dehydrogenase OS=Mus musculus OX=10090 GN=Ldha PE=1 SV=1;tr|A0A1B0GSR9|A0A1B0GSR9_MOUSE L-lactate dehydrogenase OS=Mus	0.397976	0.593985	0.144995	0.888956	0.106226	0.970213	-0.0312035	-0.284813	25.3231	25.8353	25.4591	25.3778	25.0746	25.4313	25.3419	25.532	24.982	25.0578	25.8814	25.9025	25.5242	25.4132	25.7433	25.826	25.718	25.643	25.5859	25.8476	11	11	11	43.1	43.1	43.1	36.498	0	96.954	18	152
Atlastin-2	Atl2	sp|Q6PA06|ATLA2_MOUSE Atlastin-2 OS=Mus musculus OX=10090 GN=Atl2 PE=1 SV=1;tr|E9QND8|E9QND8_MOUSE Atlastin GTPase 2 OS=Mus musculus OX=10090 GN=Atl2 PE=1 SV=1	0.638613	0.417113	0.144828	1.29995	0.367666	0.855488	-0.122285	-0.833249	23.4626	23.231	23.3131	23.0181	23.2549	22.9667	23.3408	23.1756	22.8689	23.2037	22.5175	22.2358	22.477	21.9843	22.0198	22.3274	22.3897	22.6698	22.3914	22.0677	7	6	6	15.4	13.7	13.7	66.223	0	15.637	27	39
Procollagen-lysine			1.094	0.218042	0.144701	1.99982	0.0236254	1	-0.0061203	-0.0685195	23.9965	24.1549	24.3273	24.3467	24.1996	24.1665	24.1151	23.9858	24.0116	24.0224	23.9887	23.7694	23.7976	23.5886	23.8978	23.6893	23.9464	23.9631	23.7686	23.7054	14	14	14	25	25	25	84.921	0	120.43	38	130
Translocon-associated protein subunit gamma	Ssr3	sp|Q9DCF9|SSRG_MOUSE Translocon-associated protein subunit gamma OS=Mus musculus OX=10090 GN=Ssr3 PE=1 SV=1	0.38244	0.61041	0.14463	0.860544	0.940782	0.608219	0.284443	1.77044	24.655	24.9018	24.3788	24.8607	24.6782	24.0728	24.5806	24.7163	24.9109	24.4709	24.7383	24.3218	24.5655	24.0127	24.1257	24.3453	24.0097	24.1133	24.0734	23.8	2	2	2	10.3	10.3	10.3	21.064	0	13.475	5	53
Protein NDRG1	Ndrg1	sp|Q62433|NDRG1_MOUSE Protein NDRG1 OS=Mus musculus OX=10090 GN=Ndrg1 PE=1 SV=1	0.363912	0.627113	0.144085	0.826269	0.736478	0.696482	-0.219511	-1.45613	22.1222	22.0861	22.4653	22.0824	22.1692	22.5703	21.811	22.2489	21.7871	21.7874	22.1383	22.3144	22.371	22.4422	22.9108	22.5166	22.7674	22.9069	22.5574	22.5259	3	3	3	11.4	11.4	11.4	43.008	0	19.052	13	23
Cytochrome b-c1 complex subunit 9	Uqcr10	sp|Q8R1I1|QCR9_MOUSE Cytochrome b-c1 complex subunit 9 OS=Mus musculus OX=10090 GN=Uqcr10 PE=1 SV=1	0.730715	0.363898	0.143691	1.44706	0.142108	0.95877	0.0380978	0.370081	24.2587	24.2348	24.3246	24.5157	24.4603	24.3764	23.9732	24.0837	24.3968	24.2455	24.4886	24.3527	24.5362	24.1517	24.4086	24.6386	24.3539	24.3327	24.221	24.2013	1	1	1	26.6	26.6	26.6	7.4454	0	9.7784	4	16
Nicalin	Ncln	sp|Q8VCM8|NCLN_MOUSE BOS complex subunit NCLN OS=Mus musculus OX=10090 GN=Ncln PE=1 SV=2;tr|D3YU17|D3YU17_MOUSE Nicalin OS=Mus musculus OX=10090 GN=Ncln PE=1 SV=1	0.55303	0.472459	0.143658	1.159	0.149053	0.956194	0.0451645	0.386095	22.7405	23.1979	23.0633	22.6192	22.7734	22.9261	22.6847	22.7626	22.7513	22.5513	22.7126	23.0634	23.0408	22.7018	22.6842	22.9196	22.8626	22.6634	22.5599	22.9714	9	9	9	20.1	20.1	20.1	62.907	0	27.419	21	60
Immunity-related GTPase family M protein 1	Irgm1	sp|Q60766|IRGM1_MOUSE Immunity-related GTPase family M protein 1 OS=Mus musculus OX=10090 GN=Irgm1 PE=1 SV=1	0.696244	0.38342	0.142957	1.39248	0.602326	0.733279	0.0856979	1.24076	23.6993	23.514	23.9107	23.5897	23.903	23.499	23.5554	23.5029	23.832	23.5126	24.2683	23.9665	23.982	24.2608	24.1301	23.9869	24.0855	23.9968	24.0114	24.0985	10	10	10	29.1	29.1	29.1	46.551	0	80.311	17	101
ADP/ATP translocase 2;ADP/ATP translocase 2			0.353144	0.633929	0.141903	0.806142	0.620058	0.722943	-0.120548	-1.26978	27.221	26.8747	27.0323	27.6293	27.3706	27.3027	26.8876	26.8272	27.4192	26.9816	26.9164	27.1466	27.3313	27.2388	27.1742	27.4898	27.1772	27.3148	27.1128	27.3154	16	10	10	52	25.2	25.2	32.931	0	91.521	20	208
Transmembrane protein 106B	Tmem106b	sp|Q80X71|T106B_MOUSE Transmembrane protein 106B OS=Mus musculus OX=10090 GN=Tmem106b PE=1 SV=1;tr|D3Z191|D3Z191_MOUSE Transmembrane protein 106B (Fragment) OS=Mus musculus OX=10090 GN=Tmem106b PE=1 SV=8;tr|D3Z0M2|D3Z0M2_MOUSE Transmembrane protein 106B (F	0.359255	0.629631	0.141252	0.817584	0.64225	0.731181	0.182949	1.30584	24.5315	24.2619	24.6143	24.3585	24.3813	23.8271	24.5343	24.6696	23.9996	24.4106	24.8607	24.5539	24.2515	24.2321	24.6008	24.2921	24.3406	24.3143	24.5581	24.0793	5	5	5	29.8	29.8	29.8	31.172	0	91.511	13	74
ATPase family AAA domain-containing protein 1	Atad1	sp|Q9D5T0|ATAD1_MOUSE Outer mitochondrial transmembrane helix translocase OS=Mus musculus OX=10090 GN=Atad1 PE=1 SV=1;tr|A0A494BAB5|A0A494BAB5_MOUSE Outer mitochondrial transmembrane helix translocase OS=Mus musculus OX=10090 GN=Atad1 PE=1 SV=1;tr|A0A494B9	0.382716	0.610323	0.140031	0.861052	0.116347	0.965403	0.0320827	0.309314	23.1735	22.8147	23.1756	23.5826	23.4136	22.8954	22.9445	23.0231	23.1538	23.4432	22.6536	22.7385	23.1019	22.7717	22.9367	22.9005	22.9294	22.8776	22.5679	22.7666	6	6	6	26.6	26.6	26.6	40.744	0	36.023	20	26
Ubiquitin-conjugating enzyme E2 N	Ube2n	sp|P61089|UBE2N_MOUSE Ubiquitin-conjugating enzyme E2 N OS=Mus musculus OX=10090 GN=Ube2n PE=1 SV=1;tr|A0A1W2P7Z3|A0A1W2P7Z3_MOUSE E2 ubiquitin-conjugating enzyme OS=Mus musculus OX=10090 GN=Ube2n PE=1 SV=1	0.632299	0.421327	0.139708	1.28971	0.741317	0.694279	0.293999	1.46374	24.1813	23.9946	24.2454	23.9763	23.8391	23.7935	23.922	23.9257	24.1825	23.7146	24.4757	24.9624	24.3318	24.2497	24.1571	24.3897	24.4295	24.1354	24.1203	23.6318	5	5	5	53.3	53.3	53.3	17.138	0	50.384	10	62
ADP-ribosylation factor-like protein 1	Arl1	sp|P61211|ARL1_MOUSE ADP-ribosylation factor-like protein 1 OS=Mus musculus OX=10090 GN=Arl1 PE=1 SV=1;tr|F8WIB1|F8WIB1_MOUSE ADP-ribosylation factor-like protein 1 (Fragment) OS=Mus musculus OX=10090 GN=Arl1 PE=1 SV=1	0.667	0.400872	0.139497	1.34574	0.11845	0.967219	-0.0352062	-0.314359	22.7225	22.7081	22.5498	23.0548	22.5574	22.5095	22.5592	22.7079	22.6702	22.4482	22.8187	22.6723	22.7869	22.5675	22.4015	22.7626	22.592	22.8904	22.4168	22.7611	5	5	5	40.3	40.3	40.3	20.411	0	27.019	9	32
Bone morphogenetic protein receptor type-1A;Receptor protein serine/threonine kinase	Bmpr1a	sp|P36895|BMR1A_MOUSE Bone morphogenetic protein receptor type-1A OS=Mus musculus OX=10090 GN=Bmpr1a PE=1 SV=1;tr|Q60607|Q60607_MOUSE receptor protein serine/threonine kinase OS=Mus musculus OX=10090 GN=Bmpr1a PE=1 SV=1	0.11201	0.877197	0.139429	0.29886	0.620179	0.723804	-0.50472	-1.26998	22.6895	22.2221	22.6051	22.6504	20.7693	22.4375	20.9048	22.4857	22.197	22.2142	20.5223	20.3324	20.5219	20.3969	20.5093	21.5455	20.9078	20.4514	22.0742	19.8274	3	3	3	8.3	8.3	8.3	60.063	0	8.0738	23	19
Dihydropyrimidinase-related protein 2	Dpysl2	sp|O08553|DPYL2_MOUSE Dihydropyrimidinase-related protein 2 OS=Mus musculus OX=10090 GN=Dpysl2 PE=1 SV=2	0.266555	0.715688	0.139318	0.637987	0.0740502	0.984142	0.0552559	0.204278	23.3465	23.9189	23.5175	23.0085	22.9503	23.3303	23.5636	23.2404	23.122	22.7887	23.9271	24.7953	23.8428	23.4427	23.796	24.4333	24.0384	23.7712	23.6836	23.6009	19	19	17	50.3	50.3	46.3	62.277	0	202.79	31	169
Elongation of very long chain fatty acids protein 1;Elongation of very long chain fatty acids protein	Elovl1	sp|Q9JLJ5|ELOV1_MOUSE Very long chain fatty acid elongase 1 OS=Mus musculus OX=10090 GN=Elovl1 PE=1 SV=1;tr|Q4V9V3|Q4V9V3_MOUSE Elongation of very long chain fatty acids protein OS=Mus musculus OX=10090 GN=Elovl1 PE=1 SV=1	0.187504	0.798562	0.13931	0.472229	0.441364	0.830888	0.567045	0.96684	24.0921	24.5259	23.5667	23.7139	22.9669	23.1425	23.7313	23.8194	23.5522	23.9236	22.9077	22.6293	22.6737	22.7731	22.3338	22.5673	22.5918	23.1183	22.3694	19.8355	2	2	2	9.7	9.7	9.7	32.677	0	7.8948	7	49
Destrin	Dstn	sp|Q9R0P5|DEST_MOUSE Destrin OS=Mus musculus OX=10090 GN=Dstn PE=1 SV=3	0.738247	0.358781	0.139119	1.45891	0.361046	0.854963	-0.180672	-0.820927	24.3471	24.2421	24.3894	24.2081	23.9342	24.2013	24.2006	23.9596	24.089	23.9748	24.0467	24.3216	23.7221	23.3568	23.9977	24.5217	24.1978	23.6171	24.0107	24.001	6	6	6	40.6	40.6	40.6	18.521	0	124.01	11	46
Sulfide:quinone oxidoreductase			0.441194	0.561015	0.138772	0.966538	0.0149491	1	-0.00932121	-0.0437653	22.4705	22.6068	22.1156	22.5788	22.3903	22.6506	22.0691	22.0794	22.4565	22.2125	22.623	22.7829	23.2211	23.0182	22.9556	23.5162	22.8808	22.8947	22.343	23.0128	7	7	7	20.4	20.4	20.4	50.282	0	14.848	31	31
Ceramide synthase 2	Cers2	sp|Q924Z4|CERS2_MOUSE Ceramide synthase 2 OS=Mus musculus OX=10090 GN=Cers2 PE=1 SV=1;tr|D3Z4M2|D3Z4M2_MOUSE Ceramide synthase 2 (Fragment) OS=Mus musculus OX=10090 GN=Cers2 PE=1 SV=1;tr|D3YTM0|D3YTM0_MOUSE Ceramide synthase 2 (Fragment) OS=Mus musculus OX	0.276866	0.707221	0.138028	0.658664	0.263845	0.9063	-0.099255	-0.632521	25.5083	25.8944	25.3681	24.8551	24.7818	25.0864	25.1552	25.2208	25.1618	25.0932	24.6479	24.6434	24.6354	24.8596	24.3891	24.5722	24.9799	25.1403	24.561	24.4183	6	6	6	17.9	17.9	17.9	45.024	0	35.893	15	80
Proliferation-associated protein 2G4	Pa2g4	sp|P50580|PA2G4_MOUSE Proliferation-associated protein 2G4 OS=Mus musculus OX=10090 GN=Pa2g4 PE=1 SV=3	0.542968	0.480858	0.137658	1.1421	0.912791	0.61314	0.12104	1.72807	24.5305	25.0175	24.4992	24.936	24.6834	24.64	24.4047	24.585	24.5759	24.7726	24.5772	24.4976	24.5689	24.3095	24.279	24.4333	24.2632	24.2937	24.3187	24.318	13	13	13	47.2	47.2	47.2	43.698	0	104.42	22	210
Osteoclast-stimulating factor 1	Ostf1	sp|Q62422|OSTF1_MOUSE Osteoclast-stimulating factor 1 OS=Mus musculus OX=10090 GN=Ostf1 PE=1 SV=2;tr|A0A494BA97|A0A494BA97_MOUSE Osteoclast-stimulating factor 1 OS=Mus musculus OX=10090 GN=Ostf1 PE=1 SV=1	0.158445	0.827525	0.137629	0.407521	0.13308	0.960667	-0.115228	-0.349035	20.0247	21.1053	21.4501	21.4691	20.9006	21.3421	20.4815	20.2329	21.1174	21.0878	21.532	21.6394	21.5819	20.0111	21.3433	21.7582	21.4014	21.0254	21.2992	21.1999	2	2	2	17.2	17.2	17.2	23.782	0	3.5733	12	8
Myosin light chain 4	Myl4	sp|P09541|MYL4_MOUSE Myosin light chain 4 OS=Mus musculus OX=10090 GN=Myl4 PE=1 SV=3;tr|A2A6Q8|A2A6Q8_MOUSE Myosin	0.0906075	0.899548	0.137313	0.246243	1.20347	0.517542	0.347046	2.16201	20.7516	22.8663	19.9859	20.9346	20.438	21.079	20.8234	20.9533	21.5004	19.9339	23.2988	23.7742	23.452	23.7748	23.9657	23.3191	22.9899	23.1603	23.5275	23.5335	8	8	6	51.3	51.3	40.9	21.159	0	17.285	13	33
Insulin-like growth factor 1 receptor;Insulin-like growth factor 1 receptor alpha chain;Insulin-like growth factor 1 receptor beta chain;Tyrosine-protein kinase receptor	Igf1r	sp|Q60751|IGF1R_MOUSE Insulin-like growth factor 1 receptor OS=Mus musculus OX=10090 GN=Igf1r PE=1 SV=3;tr|E9QNX9|E9QNX9_MOUSE Tyrosine-protein kinase receptor OS=Mus musculus OX=10090 GN=Igf1r PE=1 SV=1	0.24324	0.738161	0.137188	0.590488	0.0339447	0.997115	-0.0398865	-0.0973855	23.8478	24.041	24.8714	23.8799	24.3608	24.4162	23.9531	24.1551	23.6219	24.1686	24.1958	22.1	24.0037	24.2628	24.0137	23.7686	23.8656	23.6446	23.6522	23.8444	7	7	5	5.8	5.8	4.3	155.79	0	8.4082	68	18
D-3-phosphoglycerate dehydrogenase	Phgdh	sp|Q61753|SERA_MOUSE D-3-phosphoglycerate dehydrogenase OS=Mus musculus OX=10090 GN=Phgdh PE=1 SV=3	0.566929	0.462806	0.136927	1.18222	0.524391	0.777726	0.190177	1.11071	23.9954	23.9965	23.8395	23.82	23.6643	23.9053	23.9689	23.7366	23.5679	23.4525	23.7128	24.1861	23.7112	23.3758	23.6219	23.9548	23.4911	23.4391	23.3182	23.4538	9	9	9	19.1	19.1	19.1	56.585	0	27.647	22	73
Eukaryotic translation initiation factor 4H	Eif4h	sp|Q9WUK2|IF4H_MOUSE Eukaryotic translation initiation factor 4H OS=Mus musculus OX=10090 GN=Eif4h PE=1 SV=3	0.49523	0.516731	0.136661	1.06088	0.39251	0.847981	-0.348205	-0.878992	23.5132	23.5335	23.4975	23.4302	23.4504	23.136	23.0922	23.5394	23.2235	23.7503	22.9372	22.9948	22.7445	20.9992	22.9137	23.1055	22.8905	22.5636	23.0737	22.6972	3	3	3	22.6	22.6	22.6	27.341	0	32.075	13	30
RNA-binding protein 3	Rbm3	sp|O89086|RBM3_MOUSE RNA-binding protein 3 OS=Mus musculus OX=10090 GN=Rbm3 PE=1 SV=1;tr|Q8BG13|Q8BG13_MOUSE RNA binding motif (RNP1	0.213885	0.771718	0.136455	0.529092	0.958592	0.599484	-2.21764	-1.79731	26.1897	26.7484	25.9181	25.8533	25.6954	25.4562	26.027	26.5226	26.0193	25.6976	25.7913	20.3618	25.9451	20.8648	24.9176	25.8053	25.9869	26.1929	25.6752	25.3086	3	3	3	41.8	41.8	41.8	16.604	0	146.97	8	43
Retinol dehydrogenase 11	Rdh11	sp|Q9QYF1|RDH11_MOUSE Retinol dehydrogenase 11 OS=Mus musculus OX=10090 GN=Rdh11 PE=1 SV=2;tr|Q9R1R8|Q9R1R8_MOUSE Retinol dehydrogenase 11 OS=Mus musculus OX=10090 GN=Rdh11 PE=1 SV=1	0.400551	0.593421	0.136242	0.893637	0.862688	0.637079	-0.414049	-1.65176	23.9448	24.0287	24.2026	23.6711	23.464	23.8365	23.6468	23.6224	23.9713	23.5529	22.779	23.7008	23.9857	24.1063	23.8068	24.0346	24.2053	24.3671	23.9593	23.8824	5	5	5	23.1	23.1	23.1	35.147	0	13.729	15	30
Vacuolar fusion protein CCZ1 homolog	Ccz1	sp|Q8C1Y8|CCZ1_MOUSE Vacuolar fusion protein CCZ1 homolog OS=Mus musculus OX=10090 GN=Ccz1 PE=1 SV=1	0.399306	0.593473	0.135685	0.891374	0.0192036	0.997365	-0.00547485	-0.0559607	22.9155	22.873	23.0047	22.5492	22.5915	22.711	22.7618	22.7848	22.1693	22.8287	22.8796	22.7546	22.8054	22.5659	23.0318	22.7749	22.8754	22.5969	22.8615	22.9558	7	7	7	18.3	18.3	18.3	55.504	0	32.488	29	39
Tubulin beta-4B chain;Tubulin beta-4A chain	Tubb4b;Tubb4a	sp|P68372|TBB4B_MOUSE Tubulin beta-4B chain OS=Mus musculus OX=10090 GN=Tubb4b PE=1 SV=1;sp|Q9D6F9|TBB4A_MOUSE Tubulin beta-4A chain OS=Mus musculus OX=10090 GN=Tubb4a PE=1 SV=3	0.597603	0.445533	0.135157	1.23299	0.0703018	0.988703	0.0123978	0.194614	23.9024	24.0481	23.7295	23.7848	23.6474	23.4826	23.8507	23.8805	23.7225	23.5	23.6946	23.7629	23.9112	23.6738	23.976	23.7827	23.8692	23.8014	23.7463	23.7569	18	6	4	58.7	23.1	16	49.83	0	80.595	20	57
Trans-2-enoyl-CoA reductase			0.780608	0.336202	0.134694	1.52517	0.365137	0.855052	-0.304728	-0.828549	22.32	22.5279	22.414	22.4405	22.154	22.3362	22.086	22.2408	22.4037	22.1163	22.0814	22.2206	22.2977	21.5992	20.4872	22.5046	21.7017	21.7463	22.0164	22.2408	3	3	3	11.8	11.8	11.8	40.342	0	27.787	18	33
	Serpinb9b	tr|Q9DAV6|Q9DAV6_MOUSE R86 OS=Mus musculus OX=10090 GN=Serpinb9b PE=1 SV=1	0.360046	0.629629	0.134569	0.81906	1.17062	0.521969	-0.229843	-2.11343	23.9796	24.1201	24.1695	23.6089	23.689	24.097	23.8388	23.9233	23.4131	23.622	24.9829	25.1262	24.9552	24.5868	24.8236	25.0668	25.1398	25.0216	25.3507	25.0451	13	13	12	38.5	38.5	36.1	42.733	0	104.52	21	129
Rho GDP-dissociation inhibitor 1	Arhgdia	sp|Q99PT1|GDIR1_MOUSE Rho GDP-dissociation inhibitor 1 OS=Mus musculus OX=10090 GN=Arhgdia PE=1 SV=3	0.739754	0.359012	0.133994	1.46128	0.11514	0.965826	-0.0599014	-0.306411	24.2276	24.4389	24.4118	24.1246	24.1751	24.3198	24.2737	24.1022	24.0181	23.9941	24.5293	25.2788	24.7496	24.482	24.6729	25.189	25.0002	24.7315	24.417	24.6745	8	8	8	62.7	62.7	62.7	23.407	0	84.562	9	117
Sequestosome-1	Sqstm1	sp|Q64337|SQSTM_MOUSE Sequestosome-1 OS=Mus musculus OX=10090 GN=Sqstm1 PE=1 SV=1;tr|D3YZJ1|D3YZJ1_MOUSE Sequestosome 1 OS=Mus musculus OX=10090 GN=Sqstm1 PE=1 SV=1	0.373579	0.618241	0.133611	0.844207	0.14372	0.959369	-0.0641399	-0.373812	27.0473	26.8392	27.1766	27.0444	27.1727	26.474	27.2504	27.2316	26.8699	26.7863	24.7987	24.5927	24.4347	24.2113	24.3668	24.2255	24.6793	24.8939	24.7203	24.2061	13	13	13	56.3	56.3	56.3	48.162	0	323.31	18	290
Exostosin-2	Ext2	sp|P70428|EXT2_MOUSE Exostosin-2 OS=Mus musculus OX=10090 GN=Ext2 PE=1 SV=2;tr|E9Q1M5|E9Q1M5_MOUSE Exostosin glycosyltransferase 2 OS=Mus musculus OX=10090 GN=Ext2 PE=1 SV=1;tr|V9GX32|V9GX32_MOUSE Exostosin glycosyltransferase 2 OS=Mus musculus OX=10090 GN	0.347127	0.638124	0.13326	0.794829	1.04286	0.551193	0.19544	1.92366	21.6753	21.5049	21.8215	21.6132	21.6619	21.8482	21.0317	21.421	21.4125	21.8971	21.5868	21.3241	21.4775	21.2455	21.304	21.4024	21.1762	21.1919	20.916	21.274	4	4	4	6.4	6.4	6.4	82.063	0	6.2789	35	11
Heat shock cognate 71 kDa protein	Hspa8	sp|P63017|HSP7C_MOUSE Heat shock cognate 71 kDa protein OS=Mus musculus OX=10090 GN=Hspa8 PE=1 SV=1;tr|Q504P4|Q504P4_MOUSE Heat shock cognate 71 kDa protein OS=Mus musculus OX=10090 GN=Hspa8 PE=1 SV=1	0.778139	0.336477	0.133103	1.52133	0.667528	0.715751	-0.0502922	-1.34659	27.4581	27.4673	27.4923	27.2423	27.5151	27.3197	27.4776	27.4093	27.2428	27.0601	26.8146	26.9442	26.8494	26.832	26.9429	26.9649	26.9486	26.8736	26.9852	26.8622	33	31	28	63.5	63.5	56.7	70.87	0	323.31	33	855
Vasodilator-stimulated phosphoprotein	Vasp	sp|P70460|VASP_MOUSE Vasodilator-stimulated phosphoprotein OS=Mus musculus OX=10090 GN=Vasp PE=1 SV=4	0.608766	0.438334	0.13299	1.25132	0.194142	0.932701	0.102664	0.486698	22.5572	22.2626	22.2805	22.0192	21.9803	22.1366	22.1183	22.0212	22.1021	22.0565	21.9338	22.1292	22.6124	22.3887	22.8307	21.9845	22.2689	22.5259	21.9678	22.6343	6	6	6	20	20	20	39.666	0	18.844	17	30
Protein FAM134B	Fam134b	sp|Q8VE91|RETR1_MOUSE Reticulophagy regulator 1 OS=Mus musculus OX=10090 GN=Retreg1 PE=1 SV=2;tr|A0A2I3BQZ7|A0A2I3BQZ7_MOUSE Reticulophagy regulator 1 (Fragment) OS=Mus musculus OX=10090 GN=Retreg1 PE=1 SV=1	0.723012	0.366978	0.132814	1.43491	0.170566	0.942199	0.0727596	0.434794	23.9305	23.7256	23.6645	23.6595	23.4754	23.5835	23.591	23.4669	23.4107	23.7393	21.8884	21.8152	21.9755	22.6058	22.0775	21.666	22.1329	22.0896	21.9481	22.162	6	6	6	15	15	15	52.966	0	24.484	20	52
Protein-L-isoaspartate(D-aspartate) O-methyltransferase;Protein-L-isoaspartate O-methyltransferase	Pcmt1	sp|P23506|PIMT_MOUSE Protein-L-isoaspartate(D-aspartate) O-methyltransferase OS=Mus musculus OX=10090 GN=Pcmt1 PE=1 SV=3;tr|F7D432|F7D432_MOUSE Protein-L-isoaspartate O-methyltransferase OS=Mus musculus OX=10090 GN=Pcmt1 PE=1 SV=1;tr|E9PWE0|E9PWE0_MOUSE Pr	0.107358	0.883083	0.131679	0.287572	0.392725	0.848348	0.506885	0.879385	20.6185	21.8505	20.1527	20.4718	22.1408	21.1982	20.8448	20.1204	21.481	20.9315	21.4212	22.6329	21.8517	21.3816	22.0253	22.0131	19.2935	21.4106	22.0165	22.0444	3	3	3	18.1	18.1	18.1	24.634	0	5.3872	12	15
ATP-dependent RNA helicase A	Dhx9	tr|A0A087WPL5|A0A087WPL5_MOUSE RNA helicase OS=Mus musculus OX=10090 GN=Dhx9 PE=1 SV=1;tr|E9QNN1|E9QNN1_MOUSE RNA helicase OS=Mus musculus OX=10090 GN=Dhx9 PE=1 SV=1;sp|O70133|DHX9_MOUSE ATP-dependent RNA helicase A OS=Mus musculus OX=10090 GN=Dhx9 PE=1 SV	0.207489	0.780285	0.131314	0.515458	0.593867	0.73632	0.32899	1.22684	22.3021	22.636	21.7656	21.8077	21.5929	22.3059	21.8946	21.4084	21.6549	22.184	22.2217	22.4851	21.6893	21.1814	21.6022	21.9763	21.4022	21.626	21.2861	21.244	10	10	10	9.2	9.2	9.2	149.62	0	23.254	63	36
Serine/threonine-protein phosphatase 2A 65 kDa regulatory subunit A alpha isoform	Ppp2r1a	sp|Q76MZ3|2AAA_MOUSE Serine/threonine-protein phosphatase 2A 65 kDa regulatory subunit A alpha isoform OS=Mus musculus OX=10090 GN=Ppp2r1a PE=1 SV=3	0.921479	0.275039	0.131101	1.74124	0.23709	0.917585	-0.0477783	-0.577778	22.8887	22.8668	22.8277	22.625	22.8312	22.5471	22.7467	22.8658	22.5723	22.652	22.7789	22.7966	22.6397	22.5232	22.6046	22.5786	22.6434	22.7428	22.9502	22.6669	11	11	11	28	28	28	65.322	0	61.468	32	53
Trifunctional enzyme subunit alpha			0.336086	0.652063	0.130043	0.773934	0.541759	0.761562	-0.152632	-1.14007	23.8145	23.4806	23.7715	24.3572	23.8881	23.9368	23.5823	23.5852	23.9693	23.5881	24.2698	24.4238	24.7779	24.266	24.6105	24.935	24.5767	24.4265	24.4882	24.6848	26	26	26	51	51	51	82.669	0	292.71	38	286
Fatty acid desaturase 3	Fads3	sp|Q9JJE7|FADS3_MOUSE Fatty acid desaturase 3 OS=Mus musculus OX=10090 GN=Fads3 PE=1 SV=2;tr|A0A494BB03|A0A494BB03_MOUSE Fatty acid desaturase 3 OS=Mus musculus OX=10090 GN=Fads3 PE=1 SV=1	0.360138	0.629934	0.129917	0.819233	0.395809	0.849015	0.178486	0.885009	23.7998	23.9182	23.9267	23.4645	23.1973	23.3601	23.4271	23.6456	23.7284	23.4956	23.9627	23.8292	23.8478	23.0728	23.6232	23.234	23.7078	23.8414	23.2196	23.4404	4	4	4	16.5	16.5	16.5	51.469	0	207.6	15	40
Long-chain specific acyl-CoA dehydrogenase			0.546242	0.477862	0.129465	1.14761	0.0135572	1	0.00457306	0.0397511	25.0319	24.9743	25.1034	24.7982	24.5656	24.7158	24.5806	24.9334	24.7734	24.8228	25.1904	25.428	25.5376	25.2661	25.2536	25.6282	25.066	25.4367	25.2212	25.3008	12	12	12	34.2	34.2	34.2	47.907	0	243.65	20	169
Phenylalanine--tRNA ligase alpha subunit	Farsa	sp|Q8C0C7|SYFA_MOUSE Phenylalanine--tRNA ligase alpha subunit OS=Mus musculus OX=10090 GN=Farsa PE=1 SV=1;tr|E9PWY9|E9PWY9_MOUSE Phenylalanine--tRNA ligase alpha subunit OS=Mus musculus OX=10090 GN=Farsa PE=1 SV=1	0.110661	0.877981	0.129302	0.295595	0.364565	0.854683	-0.0579163	-0.827484	20.829	21.464	20.1341	21.0545	20.4056	20.9442	20.0053	20.3407	21.9536	19.9968	21.9366	21.9239	22.0075	21.8645	22.0007	22.0444	21.857	21.8751	22.2118	22.0345	4	4	4	8.7	8.7	8.7	57.598	0	6.0848	25	8
Cytochrome c-type heme lyase	Hccs	sp|P53702|CCHL_MOUSE Holocytochrome c-type synthase OS=Mus musculus OX=10090 GN=Hccs PE=1 SV=2	0.310213	0.673413	0.129266	0.724267	0.382249	0.848416	-0.154842	-0.860193	21.8614	21.8901	21.7925	22.3269	22.147	22.3401	21.581	21.5947	22.0818	21.7739	21.6039	21.6093	21.9806	21.3663	22.0385	22.3686	21.8553	21.7857	21.6589	21.7043	4	4	4	20.2	20.2	20.2	30.977	0	7.4559	15	28
Cofilin-1	Cfl1	sp|P18760|COF1_MOUSE Cofilin-1 OS=Mus musculus OX=10090 GN=Cfl1 PE=1 SV=3;tr|F8WGL3|F8WGL3_MOUSE Cofilin-1 OS=Mus musculus OX=10090 GN=Cfl1 PE=1 SV=1;tr|A0A494B9A7|A0A494B9A7_MOUSE Cofilin-1 OS=Mus musculus OX=10090 GN=Cfl1 PE=1 SV=1	0.789737	0.330999	0.128971	1.53936	0.06623	0.986912	0.0211418	0.184044	27.8274	28.0665	27.9147	27.863	27.6344	27.7199	27.8582	27.6855	27.8045	27.5931	27.5422	27.7751	27.3239	27.2658	27.4248	27.5872	27.4037	27.2364	27.3785	27.6203	13	13	12	65.1	65.1	58.4	18.559	0	323.31	10	398
Heterogeneous nuclear ribonucleoprotein U	Hnrnpu	sp|Q8VEK3|HNRPU_MOUSE Heterogeneous nuclear ribonucleoprotein U OS=Mus musculus OX=10090 GN=Hnrnpu PE=1 SV=1	0.254593	0.726978	0.12778	0.61375	0.190294	0.934804	0.119635	0.478326	25.4135	25.7079	24.5244	25.0599	25.1198	25.2766	24.8787	25.0446	24.9761	25.0106	25.1711	25.3146	24.8254	24.2783	24.5126	25.3147	24.5813	24.4382	24.6491	24.5205	9	9	9	15.2	15.2	15.2	87.917	0	45.394	35	86
Fragile X mental retardation protein 1 homolog	Fmr1	sp|P35922|FMR1_MOUSE Fragile X messenger ribonucleoprotein 1 OS=Mus musculus OX=10090 GN=Fmr1 PE=1 SV=1;tr|E9QAS9|E9QAS9_MOUSE Fragile X messenger ribonucleoprotein 1 OS=Mus musculus OX=10090 GN=Fmr1 PE=1 SV=1;tr|E9QAT0|E9QAT0_MOUSE Fragile X messenger rib	0.200046	0.786756	0.127471	0.499473	1.42836	0.454675	-0.836955	-2.49391	20.6969	21.268	21.0658	20.4331	19.8562	20.644	20.519	20.6757	20.3448	20.4989	19.6076	20.6138	21.1256	20.1592	21.1782	21.0132	21.5369	21.2255	21.1974	21.8962	5	4	4	9	7.7	7.7	68.988	0	4.1267	31	12
Sorting and assembly machinery component 50 homolog	Samm50	sp|Q8BGH2|SAM50_MOUSE Sorting and assembly machinery component 50 homolog OS=Mus musculus OX=10090 GN=Samm50 PE=1 SV=1	0.333254	0.654451	0.126708	0.768546	0.130304	0.959105	-0.0416313	-0.34251	22.7494	22.5791	22.8489	23.08	22.7636	23.0843	22.6264	22.4353	22.9183	22.3233	23.7318	23.7678	24.0833	24.1757	24.1752	24.1257	24.0794	24.027	24.1538	23.756	17	17	17	46.9	46.9	46.9	51.863	0	99.57	30	125
Vesicular integral-membrane protein VIP36	Lman2	sp|Q9DBH5|LMAN2_MOUSE Vesicular integral-membrane protein VIP36 OS=Mus musculus OX=10090 GN=Lman2 PE=1 SV=2	0.411381	0.583349	0.126337	0.91324	0.18629	0.935106	0.0309479	0.469573	26.0499	25.9727	26.3449	25.8989	25.6436	25.9445	25.9392	26.0561	25.6553	25.6831	25.9322	25.7966	25.853	25.8847	25.7036	25.6778	25.9275	25.9236	25.7042	25.7822	15	15	15	48.3	48.3	48.3	40.429	0	323.31	20	223
NEDD4 family-interacting protein 1	Ndfip1	sp|Q8R0W6|NFIP1_MOUSE NEDD4 family-interacting protein 1 OS=Mus musculus OX=10090 GN=Ndfip1 PE=1 SV=1;tr|A0A494BAA4|A0A494BAA4_MOUSE Nedd4 family interacting protein 1 OS=Mus musculus OX=10090 GN=Ndfip1 PE=1 SV=1;tr|A0A494B9F5|A0A494B9F5_MOUSE Nedd4 family	0.231614	0.751525	0.125491	0.566395	0.035675	0.997469	-0.0263115	-0.102167	26.3585	25.7385	26.7609	26.1127	26.5281	26.5853	26.3873	26.0792	25.9176	25.9018	23.8893	23.2	24.2816	23.7047	24.0086	23.6909	24.1813	24.3568	23.372	23.6148	7	7	7	34.4	34.4	34.4	24.914	0	115.18	9	49
Semaphorin-3C	Sema3c	sp|Q62181|SEM3C_MOUSE Semaphorin-3C OS=Mus musculus OX=10090 GN=Sema3c PE=1 SV=2;tr|E9Q0Z0|E9Q0Z0_MOUSE Sema domain	0.177379	0.806988	0.124714	0.449943	0.189243	0.933977	0.0969555	0.476031	21.1018	19.9254	20.8185	20.9368	20.8588	21.1017	20.6812	19.9959	20.7924	20.4465	21.1912	21.5321	21.3585	21.727	21.7223	21.611	21.583	21.4581	20.7232	21.671	4	4	4	6.1	6.1	6.1	85.288	0	4.7368	39	12
Golgi apparatus protein 1	Glg1	sp|Q61543|GSLG1_MOUSE Golgi apparatus protein 1 OS=Mus musculus OX=10090 GN=Glg1 PE=1 SV=1;tr|F8WHM5|F8WHM5_MOUSE Golgi apparatus protein 1 (Fragment) OS=Mus musculus OX=10090 GN=Glg1 PE=1 SV=1;tr|F6RSH1|F6RSH1_MOUSE Golgi apparatus protein 1 (Fragment) OS	0.368014	0.623425	0.124286	0.833896	1.67603	0.410723	0.334166	2.86205	24.2959	23.9681	24.4603	24.0918	24.3211	24.546	23.8974	24.0986	23.8741	24.0996	24.9313	24.7807	24.9798	25.0844	25.12	24.8027	24.8603	24.5932	24.2914	24.6778	12	12	12	11.8	11.8	11.8	133.73	0	55.735	60	150
26S protease regulatory subunit 6A	Psmc3	sp|O88685|PRS6A_MOUSE 26S proteasome regulatory subunit 6A OS=Mus musculus OX=10090 GN=Psmc3 PE=1 SV=2;tr|A2AGN7|A2AGN7_MOUSE Proteasome (prosome	0.507016	0.507781	0.124285	1.08111	0.514158	0.778166	0.257055	1.09331	23.8877	23.8832	23.5493	23.7812	23.7628	23.4069	23.4385	23.8967	23.7059	23.7949	23.9397	23.4133	23.3589	22.5451	23.4514	23.3444	23.068	22.9455	23.0751	22.9901	10	10	10	31.4	31.4	31.4	49.548	0	98.544	27	72
Protein VAC14 homolog	Vac14	sp|Q80WQ2|VAC14_MOUSE Protein VAC14 homolog OS=Mus musculus OX=10090 GN=Vac14 PE=1 SV=1;tr|A0A1D5RLY2|A0A1D5RLY2_MOUSE Vac14 homolog (S. cerevisiae) OS=Mus musculus OX=10090 GN=Vac14 PE=1 SV=1	0.182981	0.801458	0.124009	0.462309	0.777247	0.671401	-0.330382	-1.51994	19.8388	21.1377	20.3384	20.6668	20.4593	19.778	20.2374	20.6747	20.6053	20.5255	20.8896	20.9692	20.976	20.1399	20.7607	21.2633	21.5242	21.0568	20.8982	20.6446	5	5	5	10.2	10.2	10.2	88.047	0	8.4958	42	13
Vesicle-associated membrane protein-associated protein B	Vapb	sp|Q9QY76|VAPB_MOUSE Vesicle-associated membrane protein-associated protein B OS=Mus musculus OX=10090 GN=Vapb PE=1 SV=3;tr|Q8BH80|Q8BH80_MOUSE Vesicle-associated membrane protein	0.576868	0.458461	0.123878	1.19874	0.173062	0.94003	-0.0495808	-0.440358	25.7281	26.043	26.0087	26.0806	25.6989	25.6594	25.7223	25.9686	25.9084	25.6812	25.3796	25.2133	25.6812	25.2508	25.5617	25.5732	25.3541	25.3829	25.343	25.6811	5	4	4	26.7	21.8	21.8	26.946	0	91.229	15	102
3-hydroxyisobutyrate dehydrogenase			0.187623	0.798786	0.122386	0.472492	0.011385	1	-0.00743408	-0.0334622	21.7435	21.044	21.7862	21.6355	21.0224	21.4698	21.3421	21.6987	20.5784	21.5306	21.595	21.97	22.0879	21.8574	22.1774	22.5819	21.3386	21.8802	22.007	21.917	3	3	3	14.3	14.3	14.3	35.44	0	11.759	14	9
H(+)/Cl(-) exchange transporter 5	Clcn5	sp|Q9WVD4|CLCN5_MOUSE H(+)/Cl(-) exchange transporter 5 OS=Mus musculus OX=10090 GN=Clcn5 PE=1 SV=2	0.403279	0.591036	0.121919	0.898586	0.521834	0.778275	0.0538158	1.10637	24.8256	24.4429	24.8608	24.5752	24.591	24.5871	24.5375	24.9112	24.2583	24.3917	25.2883	25.0968	25.2553	25.2599	25.3282	25.2037	25.1766	25.2926	25.1208	25.1658	18	18	15	29.9	29.9	26.8	90.705	0	297.31	31	189
Glycosylated lysosomal membrane protein	Glmp	sp|Q9JHJ3|GLMP_MOUSE Glycosylated lysosomal membrane protein OS=Mus musculus OX=10090 GN=Glmp PE=1 SV=1;tr|H9H9R4|H9H9R4_MOUSE Glycosylated lysosomal membrane protein OS=Mus musculus OX=10090 GN=Glmp PE=1 SV=1;tr|H3BKY1|H3BKY1_MOUSE Glycosylated lysosomal	0.345154	0.640339	0.121632	0.791108	0.694937	0.708804	0.225937	1.3904	25.5953	25.3963	25.829	25.2615	25.4297	25.1844	25.6678	25.6707	25.1384	25.2424	26.3527	25.976	26.3519	26.6352	26.0281	25.7776	26.2089	26.3664	25.8655	25.9959	5	5	5	17.6	17.6	17.6	43.803	0	167.34	11	114
WASH complex subunit strumpellin	Kiaa0196	sp|Q8C2E7|WASC5_MOUSE WASH complex subunit 5 OS=Mus musculus OX=10090 GN=Washc5 PE=1 SV=2	0.244019	0.737211	0.12121	0.592092	0.153713	0.956243	-0.0568775	-0.396759	22.1583	22.3146	21.5884	21.4453	21.3343	21.6623	21.8	21.7309	21.5253	21.5163	21.6683	21.5667	21.9822	21.8855	21.7459	21.8031	21.9597	21.3643	22.0586	21.9472	8	8	8	8	8	8	134.11	0	15.519	72	27
CMP-N-acetylneuraminate-beta-galactosamide-alpha-2			0.34254	0.642909	0.120642	0.786168	0.337556	0.861553	0.133379	0.776726	23.954	23.9421	23.6876	24.0703	24.0323	24.3535	23.6887	23.6215	23.7993	23.6201	23.4791	23.6619	23.9974	24.4206	23.9678	24.0025	23.7703	23.7078	23.6988	23.6806	10	10	10	37.7	37.7	37.7	39.072	0	29.255	19	40
Clathrin interactor 1	Clint1	sp|Q99KN9|EPN4_MOUSE Clathrin interactor 1 OS=Mus musculus OX=10090 GN=Clint1 PE=1 SV=2;tr|Q5SUH6|Q5SUH6_MOUSE Clathrin interactor 1 OS=Mus musculus OX=10090 GN=Clint1 PE=1 SV=1;tr|Q5SUH7|Q5SUH7_MOUSE Clathrin interactor 1 OS=Mus musculus OX=10090 GN=Clint	0.313923	0.669644	0.120438	0.731452	0.637993	0.731799	-0.77595	-1.29895	23.4563	23.4173	23.097	22.9045	22.7986	23.0429	23.3826	22.8846	22.9168	22.8446	20.1611	23.4586	23.0099	22.7374	23.1125	23.1497	23.1707	23.3221	23.4404	23.2764	4	4	4	7	7	7	68.512	0	19.198	21	21
26S proteasome non-ATPase regulatory subunit 3	Psmd3	sp|P14685|PSMD3_MOUSE 26S proteasome non-ATPase regulatory subunit 3 OS=Mus musculus OX=10090 GN=Psmd3 PE=1 SV=3	0.451773	0.553326	0.119776	0.985228	1.43311	0.455263	0.497467	2.50093	22.8296	23.0503	22.5717	23.0664	22.903	22.7683	22.5365	22.9761	22.6347	22.9066	22.9146	22.8745	22.7932	22.1865	22.6094	22.5564	22.4813	22.0013	22.0736	21.7781	9	9	9	16.8	16.8	16.8	60.718	0	18.851	34	44
Serpin B6	Serpinb6;Serpinb6a	sp|Q60854|SPB6_MOUSE Serpin B6 OS=Mus musculus OX=10090 GN=Serpinb6 PE=1 SV=1;tr|F8WIV2|F8WIV2_MOUSE Serpin B6 OS=Mus musculus OX=10090 GN=Serpinb6a PE=1 SV=1	0.354231	0.634099	0.119344	0.808181	2.90483	0.166857	-0.394822	-4.8668	23.8233	23.6084	23.7896	23.313	23.5346	23.4854	23.5828	23.8193	23.4786	23.106	24.4672	24.6632	24.6238	24.3632	24.5306	24.8913	24.9588	24.7112	24.9912	25.0697	15	15	15	55.8	55.8	55.8	42.598	0	323.31	21	156
Ubiquitin-like modifier-activating enzyme 1	Uba1	sp|Q02053|UBA1_MOUSE Ubiquitin-like modifier-activating enzyme 1 OS=Mus musculus OX=10090 GN=Uba1 PE=1 SV=1	0.640531	0.416748	0.11905	1.30306	0.206434	0.929575	0.0827698	0.513202	22.3212	22.592	22.4318	22.3369	22.2014	22.3561	22.3974	22.3276	22.0885	22.1184	22.7766	22.9693	22.5659	22.1806	22.5252	22.8277	22.4649	22.2514	22.53	22.5297	13	13	13	18.2	18.2	18.2	117.81	0	78.807	54	99
Ras-related protein Rab-35	Rab35	sp|Q6PHN9|RAB35_MOUSE Ras-related protein Rab-35 OS=Mus musculus OX=10090 GN=Rab35 PE=1 SV=1	0.421888	0.576848	0.118948	0.932134	0.190234	0.934371	0.0461845	0.478193	25.0639	25.1097	24.866	24.9639	25.2304	24.8875	24.6812	24.7521	25.0047	25.3137	24.9674	24.5613	24.7277	24.9781	24.6046	24.666	24.655	24.8592	24.7641	24.6638	8	8	7	51.7	51.7	50.7	23.025	0	125.38	12	101
Testin	Tes	tr|Q3ULB1|Q3ULB1_MOUSE Testin OS=Mus musculus OX=10090 GN=Tes PE=1 SV=1;tr|Q921W7|Q921W7_MOUSE Testin OS=Mus musculus OX=10090 GN=Tes PE=1 SV=2;sp|P47226|TES_MOUSE Testin OS=Mus musculus OX=10090 GN=Tes PE=1 SV=1;tr|D6RH72|D6RH72_MOUSE Testin LIM domain pr	0.530752	0.490073	0.11809	1.12149	0.13343	0.961116	0.0662437	0.349857	23.297	23.0664	22.9085	23.0411	22.7614	22.9459	22.8498	22.7165	23.0576	22.9142	22.9755	23.5473	23.0936	22.7955	23.1486	23.5432	22.946	22.8937	22.7036	23.1428	4	4	4	14.9	14.9	14.9	46.586	0	8.1372	26	33
Malate dehydrogenase			0.0705545	0.917809	0.118078	0.195267	0.777318	0.672523	0.247554	1.52005	22.3696	22.3991	22.4578	20.4452	22.3636	21.9804	22.5581	22.6231	22.1776	20.1057	23.3009	23.1076	22.6924	22.5138	22.7653	22.8353	22.6534	22.4581	22.7474	22.4481	5	5	5	18.3	18.3	18.3	36.511	0	13.335	14	36
Ras-related protein Rap-2c	Rap2c	sp|Q8BU31|RAP2C_MOUSE Ras-related protein Rap-2c OS=Mus musculus OX=10090 GN=Rap2c PE=1 SV=1	0.332642	0.654532	0.117714	0.767381	0.763249	0.68024	0.327695	1.4981	23.5963	22.957	23.1351	23.1497	23.3814	22.9159	22.9605	22.9903	23.3407	23.4235	23.2343	22.6335	22.2426	22.9701	22.2096	22.4096	22.1706	22.4832	22.0757	22.5125	8	3	2	57.4	19.7	11.5	20.745	0	9.9773	12	23
Transportin-1	Tnpo1	sp|Q8BFY9|TNPO1_MOUSE Transportin-1 OS=Mus musculus OX=10090 GN=Tnpo1 PE=1 SV=2;tr|Q3TKD0|Q3TKD0_MOUSE Transportin 1 (Fragment) OS=Mus musculus OX=10090 GN=Tnpo1 PE=1 SV=1	0.423687	0.575955	0.117077	0.935357	0.173522	0.940403	0.0543411	0.441382	21.7724	21.5718	21.5876	21.208	21.7213	21.2824	21.743	21.392	21.4222	21.4359	22.1034	22.3878	22.2486	22.2148	21.8665	22.0353	21.9903	22.4559	22.0394	22.0285	6	6	6	9.2	9.2	9.2	102.36	0	22.604	41	25
28 kDa heat- and acid-stable phosphoprotein	Pdap1	sp|Q3UHX2|HAP28_MOUSE 28 kDa heat- and acid-stable phosphoprotein OS=Mus musculus OX=10090 GN=Pdap1 PE=1 SV=1	0.730162	0.36372	0.117005	1.44619	0.0113288	1	0.00256691	0.0332992	22.8667	23.1129	22.7364	22.8699	22.7364	22.6744	22.7942	22.6575	22.722	22.8892	22.3675	22.4991	22.3143	22.4793	22.57	22.6136	22.4097	22.3538	22.2844	22.5558	3	3	3	21.5	21.5	21.5	20.605	0	15.464	7	19
Far upstream element-binding protein 1	Fubp1	sp|Q91WJ8|FUBP1_MOUSE Far upstream element-binding protein 1 OS=Mus musculus OX=10090 GN=Fubp1 PE=1 SV=1;tr|A0A0G2JFK2|A0A0G2JFK2_MOUSE Far upstream element (FUSE) binding protein 1 (Fragment) OS=Mus musculus OX=10090 GN=Fubp1 PE=1 SV=1;tr|A0A0G2JG00|A0A0G	0.174811	0.809879	0.116463	0.444249	1.91776	0.306778	1.02607	3.22846	21.6192	21.9155	21.2823	21.8043	21.4502	22.3674	21.3891	21.1029	21.0703	21.5596	21.2654	21.2382	21.4244	20.0345	21.2379	19.4106	19.7143	20.3684	20.255	20.3217	2	2	2	4	4	4	68.539	0	3.4623	31	8
Antigen-presenting glycoprotein CD1d1;Antigen-presenting glycoprotein CD1d2	Cd1d1;Cd1d2	tr|A0A0R4J090|A0A0R4J090_MOUSE CD1d1 antigen OS=Mus musculus OX=10090 GN=Cd1d1 PE=1 SV=1;sp|P11609|CD1D1_MOUSE Antigen-presenting glycoprotein CD1d1 OS=Mus musculus OX=10090 GN=Cd1d1 PE=1 SV=3;tr|E9Q395|E9Q395_MOUSE CD1d1 antigen OS=Mus musculus OX=10090 G	0.0948041	0.895474	0.116426	0.2567	0.127914	0.961196	0.0460789	0.336875	20.7468	20.2654	20.9617	20.4157	21.2897	19.7669	20.3345	20.5786	22.1906	20.2266	24.0348	23.8563	23.7378	23.5893	23.6105	23.8459	24.0536	23.6119	23.4085	23.6785	2	2	2	6.2	6.2	6.2	38.576	0	10.337	18	24
Urokinase-type plasminogen activator;Urokinase-type plasminogen activator long chain A;Urokinase-type plasminogen activator short chain A;Urokinase-type plasminogen activator chain B	Plau	sp|P06869|UROK_MOUSE Urokinase-type plasminogen activator OS=Mus musculus OX=10090 GN=Plau PE=1 SV=1	0.291572	0.691687	0.116169	0.687826	0.711475	0.708007	-0.411039	-1.41666	23.7852	23.6921	23.9446	23.9414	23.3138	23.7029	23.7212	23.7792	23.1306	23.7623	22.648	22.4647	22.2646	21.7451	21.0892	22.5135	22.3243	22.6146	22.5516	22.2628	5	5	5	15.9	15.9	15.9	48.267	0	25.17	25	35
V-type proton ATPase 116 kDa subunit a isoform 1;V-type proton ATPase subunit a	Atp6v0a1	sp|Q9Z1G4|VPP1_MOUSE V-type proton ATPase 116 kDa subunit a 1 OS=Mus musculus OX=10090 GN=Atp6v0a1 PE=1 SV=3;tr|K3W4T3|K3W4T3_MOUSE V-type proton ATPase subunit a OS=Mus musculus OX=10090 GN=Atp6v0a1 PE=1 SV=1	0.813195	0.318069	0.116061	1.57569	0.739197	0.696522	-0.157476	-1.46041	24.607	24.4294	24.345	24.2165	24.4427	24.3722	24.3468	24.318	24.1695	24.2539	25.1572	24.8944	25.0479	24.9232	24.7094	25.1708	25.2811	25.2205	24.9672	24.8798	17	16	15	26.7	25.6	24.7	96.466	0	277.6	32	229
Disintegrin and metalloproteinase domain-containing protein 9	Adam9	sp|Q61072|ADAM9_MOUSE Disintegrin and metalloproteinase domain-containing protein 9 OS=Mus musculus OX=10090 GN=Adam9 PE=1 SV=2;tr|E9Q638|E9Q638_MOUSE A disintegrin and metallopeptidase domain 9 (meltrin gamma) OS=Mus musculus OX=10090 GN=Adam9 PE=1 SV=1;t	0.769954	0.341496	0.115497	1.50857	1.03194	0.556181	1.23643	1.90735	23.7463	23.5785	23.5567	23.6052	23.317	23.4015	23.4601	23.4738	23.3503	23.5406	23.3442	23.2035	23.2785	22.8375	23.2764	20.7178	22.9771	22.8216	20.0893	23.1523	2	2	1	3	3	1.8	92.079	0	6.2083	49	12
Extracellular serine/threonine protein kinase FAM20C	Fam20c	sp|Q5MJS3|FA20C_MOUSE Extracellular serine/threonine protein kinase FAM20C OS=Mus musculus OX=10090 GN=Fam20c PE=1 SV=1;tr|E0CY01|E0CY01_MOUSE FAM20C	0.239516	0.74268	0.115089	0.582802	0.116957	0.966769	-0.0464027	-0.310779	22.408	22.3109	22.7448	22.1937	22.8085	22.8903	21.9736	22.2774	22.5341	22.215	22.1952	22.1854	22.177	21.9182	22.2734	22.5519	22.1864	22.1886	21.7197	22.3346	4	4	3	11.9	11.9	9.8	65.765	0	19.122	27	28
Ras-related protein Rab-2A	Rab2a	sp|P53994|RAB2A_MOUSE Ras-related protein Rab-2A OS=Mus musculus OX=10090 GN=Rab2a PE=1 SV=1	0.650713	0.411176	0.114182	1.31952	0.58505	0.74033	0.158994	1.21229	27.2119	27.3865	27.2932	27.1034	27.1162	26.9742	27.1811	27.2698	26.9201	27.195	27.0358	26.9609	26.924	26.7691	26.6154	26.9351	26.8148	26.8488	26.3534	26.5582	12	12	6	62.7	62.7	36.8	23.547	0	323.31	14	394
Fatty acid synthase;[Acyl-carrier-protein] S-acetyltransferase;[Acyl-carrier-protein] S-malonyltransferase;3-oxoacyl-[acyl-carrier-protein] synthase;3-oxoacyl-[acyl-carrier-protein] reductase;3-hydroxyacyl-[acyl-carrier-protein] dehydratase;Enoyl-[acyl-carrier-protein] reductase;Oleoyl-[acyl-carrier-protein] hydrolase	Fasn	sp|P19096|FAS_MOUSE Fatty acid synthase OS=Mus musculus OX=10090 GN=Fasn PE=1 SV=2;tr|A0A0U1RNJ1|A0A0U1RNJ1_MOUSE Fatty acid synthase OS=Mus musculus OX=10090 GN=Fasn PE=1 SV=1	0.401865	0.592229	0.113459	0.896022	0.00202508	1	-0.000567627	-0.00601514	22.7812	23.0165	22.5478	22.8121	22.676	22.5592	22.5627	23.0478	22.5991	22.4975	23.0362	23.2346	22.9201	22.7575	22.9713	23.1705	22.9082	23.0365	22.9244	22.883	28	28	28	15.9	15.9	15.9	272.43	0	83.337	118	163
Ras-related protein Rab-9A	Rab9a;Rab9	sp|Q9R0M6|RAB9A_MOUSE Ras-related protein Rab-9A OS=Mus musculus OX=10090 GN=Rab9a PE=1 SV=1;tr|A2AFP5|A2AFP5_MOUSE RAB9	0.41982	0.576742	0.11331	0.928425	2.39469	0.220556	0.397564	3.98559	24.0426	23.8013	24.2679	23.7429	24.0479	23.6362	23.9437	24.096	23.8752	23.785	24.3523	24.1755	24.2532	24.0635	24.0478	23.8141	24.0669	23.6846	23.7584	23.5804	11	11	11	61.7	61.7	61.7	22.909	0	70.401	11	140
Tetraspanin;Tetraspanin-6	Tspan6	tr|Q99L96|Q99L96_MOUSE Tetraspanin OS=Mus musculus OX=10090 GN=Tspan6 PE=1 SV=1;sp|O70401|TSN6_MOUSE Tetraspanin-6 OS=Mus musculus OX=10090 GN=Tspan6 PE=1 SV=1;tr|H3BL26|H3BL26_MOUSE Tetraspanin 6 (Fragment) OS=Mus musculus OX=10090 GN=Tspan6 PE=1 SV=8	0.279255	0.705091	0.112864	0.663429	0.272495	0.901008	0.0568237	0.649922	26.0207	25.8617	25.8	25.3603	25.5002	25.5019	25.8381	25.8779	25.2304	25.5303	27.0825	26.7016	26.7429	26.8466	27.0085	26.6995	26.7234	26.8393	26.9062	26.9297	5	5	4	23.7	23.7	20.8	27.303	0	192.38	13	109
NADH dehydrogenase [ubiquinone] iron-sulfur protein 7			0.0632432	0.926404	0.112682	0.176242	0.0753225	0.982268	0.0338245	0.207544	22.7381	21.1504	20.897	23.2179	22.8164	22.8268	20.4089	22.1471	22.6261	22.2476	22.8604	23.1069	22.6864	22.5336	23.0233	23.2077	22.9078	22.596	22.5023	22.8276	2	2	2	10.3	10.3	10.3	24.683	0	26.758	11	33
Zinc transporter ZIP10	Slc39a10	sp|Q6P5F6|S39AA_MOUSE Zinc transporter ZIP10 OS=Mus musculus OX=10090 GN=Slc39a10 PE=1 SV=1	0.513781	0.505495	0.112498	1.09266	0.711791	0.709824	0.470074	1.41716	22.6051	22.5285	22.5287	22.6593	22.4298	22.599	22.5652	22.0947	22.3642	22.5657	21.7977	21.7816	22.0742	22.2461	21.9187	22.1208	20.8157	20.632	21.8184	22.0811	5	5	5	6	6	6	94.393	0	5.6254	30	17
Acyl-coenzyme A thioesterase 9			0.483087	0.52444	0.112271	1.03991	1.14031	0.524676	-0.159694	-2.06855	24.8066	24.8998	24.7424	24.7764	24.6919	25.0341	24.579	24.4831	24.752	24.5075	24.8448	25.0451	25.2101	25.0812	25.0213	25.3281	25.0683	25.1245	25.179	25.3011	17	17	17	42.6	42.6	42.6	50.56	0	147.87	30	203
Sodium-coupled neutral amino acid transporter 2	Slc38a2	sp|Q8CFE6|S38A2_MOUSE Sodium-coupled neutral amino acid symporter 2 OS=Mus musculus OX=10090 GN=Slc38a2 PE=1 SV=1	0.432186	0.568207	0.111828	0.950534	1.47224	0.444028	-0.206809	-2.5588	28.2367	28.0488	28.3296	27.8522	28.1686	28.1774	28.1162	28.0971	27.7054	27.9808	26.8218	26.9154	27.0978	26.9862	27.0724	27.1024	27.187	27.4285	27.1001	27.1097	6	6	6	16.3	16.3	16.3	55.503	0	217.94	11	136
Protein YIPF3;Protein YIPF3			0.45549	0.548956	0.111782	0.991769	1.02261	0.565361	0.20177	1.89341	23.3378	23.266	23.7105	23.5017	23.7084	23.6501	23.3593	23.3507	23.2978	23.3076	23.1699	23.0377	23.0952	23.273	23.3889	23.2724	22.9653	22.9221	22.746	23.0501	4	4	4	19	19	19	37.998	0	136.62	16	59
Dehydrogenase/reductase SDR family member 7	Dhrs7	sp|Q9CXR1|DHRS7_MOUSE Dehydrogenase/reductase SDR family member 7 OS=Mus musculus OX=10090 GN=Dhrs7 PE=1 SV=2;tr|A0A1Y7VN19|A0A1Y7VN19_MOUSE Dehydrogenase/reductase (SDR family) member 7 (Fragment) OS=Mus musculus OX=10090 GN=Dhrs7 PE=1 SV=1	0.318253	0.665308	0.111713	0.739809	0.750565	0.689018	0.257272	1.47825	23.8891	24.2421	23.7783	23.493	23.6743	23.4569	23.6327	23.8909	23.6388	23.899	24.5454	23.9129	23.8507	23.6437	23.9032	24.0367	23.5979	23.6411	23.5621	23.7319	7	7	7	24.9	24.9	24.9	38.167	0	57.623	17	86
Heterogeneous nuclear ribonucleoprotein K	Hnrnpk	sp|P61979|HNRPK_MOUSE Heterogeneous nuclear ribonucleoprotein K OS=Mus musculus OX=10090 GN=Hnrnpk PE=1 SV=1;tr|H3BLL4|H3BLL4_MOUSE Heterogeneous nuclear ribonucleoprotein K OS=Mus musculus OX=10090 GN=Hnrnpk PE=1 SV=1;tr|B2M1R6|B2M1R6_MOUSE Heterogeneous	0.248794	0.732465	0.111607	0.6019	0.841422	0.642159	0.31623	1.61917	24.3441	24.8708	24.2763	24.2508	24.0466	23.8649	24.2894	24.6367	24.1558	24.2839	24.2992	24.5495	24.1552	23.6861	23.6301	23.9441	23.8479	23.5165	23.8343	23.5962	13	13	13	38.7	38.7	38.7	50.976	0	155.42	23	159
Phosphatidate cytidylyltransferase 2;Phosphatidate cytidylyltransferase	Cds2	sp|Q99L43|CDS2_MOUSE Phosphatidate cytidylyltransferase 2 OS=Mus musculus OX=10090 GN=Cds2 PE=1 SV=1;tr|A2AMQ5|A2AMQ5_MOUSE Phosphatidate cytidylyltransferase OS=Mus musculus OX=10090 GN=Cds2 PE=1 SV=1;tr|Q6PBC0|Q6PBC0_MOUSE phosphatidate cytidylyltransfer	0.327978	0.657921	0.111351	0.758478	0.301365	0.881976	-0.0951927	-0.707042	22.93	23.0007	22.5885	22.4316	22.4921	22.4274	22.3282	22.7143	22.6002	22.8159	22.6713	22.7413	22.7059	22.4159	22.6715	22.7151	22.9938	22.9905	22.6398	22.3425	2	2	2	6.5	6.5	6.5	51.313	0	12.607	17	9
Volume-regulated anion channel subunit LRRC8C	Lrrc8c	sp|Q8R502|LRC8C_MOUSE Volume-regulated anion channel subunit LRRC8C OS=Mus musculus OX=10090 GN=Lrrc8c PE=1 SV=1	0.652149	0.410442	0.111295	1.32184	0.225645	0.922186	0.136462	0.553912	22.4027	22.2492	22.3695	22.4841	22.3581	22.2825	22.1329	22.0749	22.3135	22.5034	22.0822	20.6903	21.93	21.6339	21.5996	21.4843	21.4424	21.2907	21.584	21.4522	8	7	6	12.7	11.2	10	92.371	0	11.815	47	23
Acid sphingomyelinase-like phosphodiesterase 3b	Smpdl3b	sp|P58242|ASM3B_MOUSE Acid sphingomyelinase-like phosphodiesterase 3b OS=Mus musculus OX=10090 GN=Smpdl3b PE=1 SV=1	0.628713	0.42312	0.111275	1.28388	1.27591	0.512141	0.287189	2.26894	23.886	23.7158	23.829	24.0585	24.0504	23.7489	23.6487	23.7392	23.9685	23.878	23.3457	22.9701	23.4382	23.6137	23.4299	23.1073	23.0831	22.8153	23.2174	23.1386	7	7	7	25	25	25	51.599	0	42.286	23	50
Lamin-B1	Lmnb1	sp|P14733|LMNB1_MOUSE Lamin-B1 OS=Mus musculus OX=10090 GN=Lmnb1 PE=1 SV=3	0.121787	0.86991	0.111129	0.322334	0.451057	0.823753	0.344649	0.983967	20.4291	21.9875	21.1779	22.1482	21.344	21.8175	21.5147	21.0509	21.0536	21.0944	21.1562	21.9869	20.6582	20.3267	20.8765	21.2814	20.2655	21.0162	20.2582	20.4599	5	5	5	10.5	10.5	10.5	66.785	0	5.0919	36	12
IQ motif and SEC7 domain-containing protein 1;IQ motif and SEC7 domain-containing protein 2	Iqsec1;Iqsec2	sp|Q8R0S2|IQEC1_MOUSE IQ motif and SEC7 domain-containing protein 1 OS=Mus musculus OX=10090 GN=Iqsec1 PE=1 SV=2;tr|E9PUA3|E9PUA3_MOUSE IQ motif and Sec7 domain 1 OS=Mus musculus OX=10090 GN=Iqsec1 PE=1 SV=1;tr|A0A5F8MPT9|A0A5F8MPT9_MOUSE IQ motif and Sec7	0.248082	0.733249	0.110973	0.60044	0.431047	0.840085	0.306771	0.948504	20.9099	20.8766	20.4437	20.4156	20.9675	20.2906	20.4541	21.0399	20.8367	20.4372	21.7164	19.8392	20.9036	20.672	20.8864	20.8412	20.451	20.1341	20.6707	20.3868	3	3	2	3.9	3.9	3	108.01	0	3.3081	51	6
Tumor necrosis factor receptor superfamily member 10B	Tnfrsf10b	sp|Q9QZM4|TR10B_MOUSE Tumor necrosis factor receptor superfamily member 10B OS=Mus musculus OX=10090 GN=Tnfrsf10b PE=1 SV=3	0.350015	0.635201	0.110624	0.800265	NaN	1	0	NaN	23.5162	23.2328	23.4336	22.9994	23.4055	23.2517	23.193	23.3915	22.822	23.3761	19.4634	20.9757	19.9397	21.0256	20.3093	20.6102	20.1564	19.6726	20.8084	19.8798	6	6	6	22.6	22.6	22.6	42.164	0	15.893	22	18
Lysosome-associated membrane glycoprotein 1	Lamp1	sp|P11438|LAMP1_MOUSE Lysosome-associated membrane glycoprotein 1 OS=Mus musculus OX=10090 GN=Lamp1 PE=1 SV=2	0.387364	0.605899	0.109263	0.86958	0.466398	0.81224	-0.125967	-1.01088	29.8346	30.1022	30.0822	29.5114	29.7793	29.7903	29.765	29.9541	29.5756	29.6785	30.9633	30.7031	30.4955	30.515	30.5832	30.7618	30.7861	31.11	30.6154	30.6167	7	7	7	19.2	19.2	19.2	43.865	0	323.31	17	460
Adenylosuccinate synthetase isozyme 2	Adss	sp|P46664|PURA2_MOUSE Adenylosuccinate synthetase isozyme 2 OS=Mus musculus OX=10090 GN=Adss2 PE=1 SV=2	0.216666	0.768203	0.108493	0.534988	0.420699	0.843845	0.203633	0.930002	21.4941	20.7201	21.535	21.463	21.2777	21.4452	20.6852	21.3692	21.1468	21.3011	21.2957	21.7472	21.0053	20.9766	20.8	21.165	21.1809	21.2105	20.749	20.5012	4	4	3	11.8	11.8	8.8	50.02	0	6.7137	20	7
Reticulon-3	Rtn3	sp|Q9ES97|RTN3_MOUSE Reticulon-3 OS=Mus musculus OX=10090 GN=Rtn3 PE=1 SV=2	0.293785	0.691432	0.107418	0.692183	0.5086	0.781429	-0.0989697	-1.08381	25.7081	25.9979	26.382	25.5928	25.7452	25.9302	25.5418	25.8143	25.7547	25.8479	25.8881	25.6791	25.7963	25.9345	25.8178	25.7568	26.1183	26.0387	25.7099	25.9869	2	2	2	2.4	2.4	2.4	103.88	0	9.5347	41	74
Discoidin domain-containing receptor 2	Ddr2	sp|Q62371|DDR2_MOUSE Discoidin domain-containing receptor 2 OS=Mus musculus OX=10090 GN=Ddr2 PE=1 SV=2	0.469028	0.538998	0.107391	1.01548	0.832563	0.651248	0.215137	1.60555	23.7314	23.5483	23.5189	23.4584	23.6074	23.4507	23.236	23.3347	23.5107	23.7952	22.6176	22.1796	22.2776	22.1765	22.4963	22.2783	21.9377	21.9189	22.4415	22.0954	11	11	11	21	21	21	96.481	0	49.345	34	49
Lamina-associated polypeptide 2			0.420986	0.577701	0.106992	0.930517	0.174924	0.939634	0.142768	0.444499	24.0313	24.388	24.3266	24.1632	23.7734	24.1279	24.0804	23.9479	24.006	23.9854	23.4126	23.6492	22.1583	22.6953	22.4102	23.2808	22.4738	22.6415	22.6664	22.5493	10	10	10	29.2	29.2	29.2	50.372	0	61.024	21	69
GTP:AMP phosphotransferase AK3			0.328786	0.657474	0.106751	0.760022	0.260922	0.907106	-0.0964661	-0.626608	22.664	22.7489	22.8536	23.1247	22.3804	22.7544	22.6449	22.7914	22.6592	22.3881	22.8204	23.1442	23.3299	23.1934	23.4153	23.5663	22.8846	23.1875	23.3503	23.3969	10	10	10	51.1	51.1	51.1	25.426	0	30.762	16	74
Arylsulfatase B	Arsb	tr|A0A0R4J138|A0A0R4J138_MOUSE Arylsulfatase B OS=Mus musculus OX=10090 GN=Arsb PE=1 SV=1;sp|P50429|ARSB_MOUSE Arylsulfatase B OS=Mus musculus OX=10090 GN=Arsb PE=1 SV=3	0.115595	0.876465	0.106168	0.307507	0.786977	0.669914	-0.302259	-1.53507	22.3427	21.9439	22.8131	21.8453	22.032	21.129	22.6155	22.8116	21.9982	21.8919	23.1439	22.928	23.041	22.8952	22.2621	22.6685	23.2926	23.2544	23.2651	23.3009	5	5	5	11	11	11	59.704	0	30.608	25	34
Long-chain-fatty-acid--CoA ligase 1	Acsl1	sp|P41216|ACSL1_MOUSE Long-chain-fatty-acid--CoA ligase 1 OS=Mus musculus OX=10090 GN=Acsl1 PE=1 SV=2;tr|D3Z041|D3Z041_MOUSE Long-chain-fatty-acid--CoA ligase OS=Mus musculus OX=10090 GN=Acsl1 PE=1 SV=1	0.348749	0.63647	0.105752	0.797883	0.434082	0.835699	0.105582	0.95391	21.6125	21.5535	21.5523	22.1008	21.3955	21.4076	21.3975	21.6197	21.6676	21.5935	21.68	21.0927	21.3966	21.1829	21.266	21.2771	21.3482	21.1053	21.1715	21.1881	7	5	5	10.9	8	8	77.951	0	6.9231	37	16
ATP-binding cassette sub-family B member 6			0.291663	0.692441	0.105643	0.688007	1.10978	0.538232	0.32187	2.02327	24.8216	24.9003	24.7711	24.2659	24.8232	24.4102	24.6117	24.9849	24.4403	24.6069	24.9868	24.5073	24.585	24.1159	24.3521	24.2969	24.3729	24.1675	24.1154	23.9849	11	11	11	20.5	20.5	20.5	93.769	0	323.31	32	160
Peptidyl-prolyl cis-trans isomerase B	Ppib	sp|P24369|PPIB_MOUSE Peptidyl-prolyl cis-trans isomerase B OS=Mus musculus OX=10090 GN=Ppib PE=1 SV=2	0.610802	0.436646	0.105324	1.25465	1.26942	0.509921	0.17912	2.25938	26.8393	26.5843	26.9022	26.941	26.8005	26.5427	26.8323	26.8365	26.6508	26.6784	26.8485	26.6252	26.6971	26.6828	26.6012	26.6267	26.3838	26.347	26.512	26.6897	11	11	11	48.1	48.1	48.1	23.713	0	231	12	309
Extracellular matrix protein 1	Ecm1	sp|Q61508|ECM1_MOUSE Extracellular matrix protein 1 OS=Mus musculus OX=10090 GN=Ecm1 PE=1 SV=2;tr|F8WI14|F8WI14_MOUSE Extracellular matrix protein 1 OS=Mus musculus OX=10090 GN=Ecm1 PE=1 SV=1;tr|D3YV22|D3YV22_MOUSE Extracellular matrix protein 1 (Fragment)	1.09223	0.218488	0.105293	1.99719	NaN	1	0	NaN	23.6044	23.7414	23.6952	23.5487	23.647	23.6049	23.6187	23.593	23.4126	23.4811	20.2464	19.7591	20.6249	19.5809	20.2104	20.6679	20.2069	21.0889	20.4857	20.44	3	3	3	7.5	7.5	7.5	62.832	0	7.7052	31	23
Guanine nucleotide-binding protein G(I)/G(S)/G(O) subunit gamma-12	Gng12	sp|Q9DAS9|GBG12_MOUSE Guanine nucleotide-binding protein G(I)/G(S)/G(O) subunit gamma-12 OS=Mus musculus OX=10090 GN=Gng12 PE=1 SV=3;tr|A0A0N4SVT3|A0A0N4SVT3_MOUSE Guanine nucleotide-binding protein subunit gamma (Fragment) OS=Mus musculus OX=10090 GN=Gng1	0.239563	0.743052	0.105203	0.582899	0.872476	0.630287	-0.295327	-1.66672	25.5355	25.6819	25.6035	25.8483	25.7666	25.584	25.039	25.5235	25.6456	26.1176	25.9932	25.2412	25.7083	25.8037	25.8022	26.1597	26.045	25.5144	26.1347	26.1713	2	2	2	41.7	41.7	41.7	7.9972	0	93.056	4	57
Mitochondrial fission 1 protein	Fis1	sp|Q9CQ92|FIS1_MOUSE Mitochondrial fission 1 protein OS=Mus musculus OX=10090 GN=Fis1 PE=1 SV=1;tr|G3X9U9|G3X9U9_MOUSE Mitochondrial fission 1 protein OS=Mus musculus OX=10090 GN=Fis1 PE=1 SV=1;tr|D3YZ32|D3YZ32_MOUSE Fission	0.44165	0.560846	0.104931	0.967345	0.0344152	0.996892	-0.0159943	-0.0986871	24.1561	24.2852	24.3215	24.0508	24.0908	23.8825	23.9822	24.0969	24.4292	23.9888	25.49	25.1701	24.9904	25.1326	24.9368	24.8522	25.2304	25.1505	25.6059	24.9608	6	6	6	44.1	44.1	44.1	17.008	0	94.773	7	86
Ferric-chelate reductase 1	FRRS1	sp|Q8K385|FRRS1_MOUSE Ferric-chelate reductase 1 OS=Mus musculus OX=10090 GN=FRRS1 PE=1 SV=1;tr|A0A0G2JFP4|A0A0G2JFP4_MOUSE Ferric-chelate reductase 1 OS=Mus musculus OX=10090 GN=Frrs1 PE=1 SV=1	0.223992	0.758651	0.104827	0.550442	0.0109377	1	0.00446625	0.0321636	24.2309	24.0544	24.7028	23.7199	23.9418	24.1522	24.2433	24.1256	23.7538	23.8508	23.9234	23.7731	24.1224	24.0165	24.0077	23.6858	23.7667	24.379	23.8775	24.1119	6	6	6	11.8	11.8	11.8	66.047	0	35.196	29	82
Lamin-B receptor	Lbr	sp|Q3U9G9|LBR_MOUSE Delta(14)-sterol reductase LBR OS=Mus musculus OX=10090 GN=Lbr PE=1 SV=2	0.326009	0.659356	0.104742	0.75471	0.0989492	0.971068	-0.0253342	-0.26696	24.8513	24.9295	24.3766	24.5034	24.2966	24.6642	24.3343	24.4499	24.5491	24.4363	23.4819	23.6492	23.5247	23.3242	23.583	23.7313	23.3801	23.3888	23.7149	23.4746	7	7	7	11.7	11.7	11.7	71.439	0	50.711	23	74
Delta(3			0.412799	0.582457	0.104299	0.915797	1.09318	0.541519	-0.351633	-1.99861	20.9003	20.6042	20.5994	20.3287	20.5821	20.2806	20.4501	20.4765	20.6024	20.6835	20.8001	21.1026	21.725	21.3558	21.5787	21.5809	21.6437	21.5014	21.8096	21.7849	4	4	4	17.1	17.1	17.1	36.118	0	17.809	20	24
Calpain-2 catalytic subunit	Capn2	sp|O08529|CAN2_MOUSE Calpain-2 catalytic subunit OS=Mus musculus OX=10090 GN=Capn2 PE=1 SV=4	0.253164	0.72765	0.103557	0.610836	0.94228	0.607162	0.277927	1.7727	22.9538	23.1225	23.0949	22.6137	22.5087	22.8591	22.9545	22.9629	22.6291	22.3701	23.2574	23.4961	22.8719	22.8746	23.1703	23.2018	22.9173	22.8608	22.6498	22.6508	8	8	8	18.6	18.6	18.6	79.871	0	23.286	34	43
DNA replication licensing factor MCM7	Mcm7	sp|Q61881|MCM7_MOUSE DNA replication licensing factor MCM7 OS=Mus musculus OX=10090 GN=Mcm7 PE=1 SV=1;tr|D3Z6N3|D3Z6N3_MOUSE DNA replication licensing factor MCM7 OS=Mus musculus OX=10090 GN=Mcm7 PE=1 SV=1	0.153703	0.832054	0.102678	0.396737	0.0598618	0.990665	0.0386253	0.167359	21.0763	21.5893	20.8688	20.6106	20.4981	20.5068	20.9093	21.4161	20.838	20.4596	21.0464	21.0891	20.6934	19.92	20.341	20.5777	20.5573	20.8291	20.4956	20.4371	5	5	5	10.2	10.2	10.2	81.21	0	8.1288	37	15
Motile sperm domain-containing protein 2	Mospd2	sp|Q9CWP6|MSPD2_MOUSE Motile sperm domain-containing protein 2 OS=Mus musculus OX=10090 GN=Mospd2 PE=1 SV=2;tr|B1AU74|B1AU74_MOUSE Motile sperm domain containing 2 OS=Mus musculus OX=10090 GN=Mospd2 PE=1 SV=1	0.513832	0.505829	0.102224	1.09275	0.474931	0.808322	0.153688	1.02576	22.1883	22.4268	22.1639	22.0445	21.9578	21.9763	22.2183	22.1004	22.0369	21.9383	22.334	22.2899	22.3857	22.1483	21.9817	22.1959	22.4257	22.1935	21.6944	21.8616	3	3	3	8.7	8.7	8.7	59.854	0	36.921	27	20
WASH complex subunit 7	Kiaa1033	sp|Q3UMB9|WASC4_MOUSE WASH complex subunit 4 OS=Mus musculus OX=10090 GN=Washc4 PE=1 SV=2	0.130021	0.859541	0.10205	0.341844	0.564149	0.741771	-0.34637	-1.17759	20.9371	21.4543	20.7698	21.0778	21.1901	19.8846	21.3015	21.2601	21.2543	21.2185	21.2523	20.4722	21.2699	20.5111	21.267	21.403	21.4449	21.633	21.6061	20.4173	3	3	3	3.2	3.2	3.2	136.37	0	3.914	65	10
Surfeit locus protein 4	Surf4	sp|Q64310|SURF4_MOUSE Surfeit locus protein 4 OS=Mus musculus OX=10090 GN=Surf4 PE=1 SV=1;tr|E0CXD9|E0CXD9_MOUSE Surfeit gene 4 OS=Mus musculus OX=10090 GN=Surf4 PE=1 SV=1	0.143488	0.844672	0.101456	0.373276	0.34384	0.864099	-0.298982	-0.788625	23.8215	24.6754	24.0239	23.4352	23.2852	23.3488	23.6277	23.9712	23.9577	23.8284	23.4067	23.6841	23.6295	23.3086	23.0233	23.4422	23.5509	25.1248	23.2435	23.1856	7	7	7	28.6	28.6	28.6	30.381	0	95.961	11	107
Guanine nucleotide-binding protein G(I)/G(S)/G(O) subunit gamma-10	Gng10	sp|Q9CXP8|GBG10_MOUSE Guanine nucleotide-binding protein G(I)/G(S)/G(O) subunit gamma-10 OS=Mus musculus OX=10090 GN=Gng10 PE=3 SV=1	0.250604	0.729716	0.101035	0.605606	0.291646	0.893896	-0.631897	-0.687972	23.3645	23.497	24.0716	23.8409	23.48	23.7263	23.583	23.479	23.1959	23.7647	23.574	23.3303	20.2838	24.5704	24.058	22.022	23.3798	24.9037	24.8227	23.8479	5	5	5	88.2	88.2	88.2	7.2293	0	53.523	4	31
Transmembrane protein 87A	Tmem87a	sp|Q8BXN9|TM87A_MOUSE Transmembrane protein 87A OS=Mus musculus OX=10090 GN=Tmem87a PE=1 SV=1;tr|A2AQJ5|A2AQJ5_MOUSE Transmembrane protein 87A OS=Mus musculus OX=10090 GN=Tmem87a PE=1 SV=1;tr|A2AQJ6|A2AQJ6_MOUSE Transmembrane protein 87A OS=Mus musculus OX	0.376179	0.61673	0.100338	0.84901	0.827761	0.650675	0.240265	1.59816	23.7038	23.9203	24.0874	23.6006	23.8528	23.7194	23.9081	23.8148	23.4256	23.7952	23.6701	23.1995	23.4266	23.4564	23.717	23.1953	23.5926	23.1002	22.9364	23.4437	7	7	7	17.7	17.7	17.7	63.379	0	64.515	29	64
Acyl-CoA-binding domain-containing protein 5	Acbd5	sp|Q5XG73|ACBD5_MOUSE Acyl-CoA-binding domain-containing protein 5 OS=Mus musculus OX=10090 GN=Acbd5 PE=1 SV=1;tr|A0A2I3BRB9|A0A2I3BRB9_MOUSE Acyl-CoA-binding domain-containing protein 5 OS=Mus musculus OX=10090 GN=Acbd5 PE=1 SV=1;tr|Z4YM84|Z4YM84_MOUSE Ac	0.11536	0.875948	0.100013	0.30694	0.421015	0.844096	0.24716	0.930569	20.5065	21.2784	20.3523	20.0371	20.2323	20.0441	20.2108	21.3598	20.1625	20.1294	20.3769	20.3595	20.6487	20.3986	21.2563	20.1224	21.172	20.1386	20.232	20.1392	3	3	3	6.5	6.5	6.5	56.613	0	5.3472	26	9
Polyadenylate-binding protein	Pabpc4	tr|Q6PHQ9|Q6PHQ9_MOUSE Polyadenylate-binding protein OS=Mus musculus OX=10090 GN=Pabpc4 PE=1 SV=1;tr|Q91YZ8|Q91YZ8_MOUSE Polyadenylate-binding protein OS=Mus musculus OX=10090 GN=Pabpc4 PE=1 SV=1;tr|A3KFU5|A3KFU5_MOUSE Polyadenylate-binding protein OS=Mus	0.0689009	0.918505	0.0999847	0.190985	1.36527	0.482188	1.06306	2.40077	20.8171	21.5152	21.0153	19.7992	21.5703	20.3446	20.2824	21.8812	21.8007	19.9083	20.5615	20.7156	21.7239	21.7674	21.5364	19.9916	19.7602	20.5369	21.3974	19.3033	8	2	2	17.1	3.6	3.6	72.242	0.00038462	3.0449	34	7
T-cell immunomodulatory protein	Itfg1	sp|Q99KW9|TIP_MOUSE T-cell immunomodulatory protein OS=Mus musculus OX=10090 GN=Itfg1 PE=1 SV=2	0.117862	0.873512	0.0992752	0.312951	0.0243053	1	0.0293762	0.0704404	20.4579	20.979	21.5884	21.5129	21.0228	20.1059	20.9808	21.4392	21.4006	21.1382	20.8246	20.1813	21.2133	21.4226	21.0909	21.1211	20.0318	20.1184	21.6486	21.666	5	5	5	11.5	11.5	11.5	67.464	0	7.3202	18	11
Importin-5	Ipo5	sp|Q8BKC5|IPO5_MOUSE Importin-5 OS=Mus musculus OX=10090 GN=Ipo5 PE=1 SV=3	0.787369	0.332414	0.0987518	1.53568	0.104536	0.968437	0.0186668	0.280683	23.0915	23.0168	23.1634	23.2524	23.1294	23.0987	22.95	23.0101	23.1918	22.9091	23.1322	22.9594	23.0859	23.2943	23.1713	23.1944	23.0381	23.1688	23.0022	23.1462	19	19	19	26.1	26.1	26.1	123.59	0	108.71	55	122
Inorganic pyrophosphatase	Ppa1	sp|Q9D819|IPYR_MOUSE Inorganic pyrophosphatase OS=Mus musculus OX=10090 GN=Ppa1 PE=1 SV=1	0.45921	0.546514	0.0985271	0.998301	0.0475342	0.993347	0.0187504	0.134505	22.2058	22.0814	22.2306	22.4418	22.3512	22.127	22.1783	22.439	21.9726	22.1013	22.3158	22.4523	21.7949	22.1756	22.1237	22.344	22.1973	21.9939	21.9186	22.3148	2	2	2	10.7	10.7	10.7	32.667	0	9.5085	18	20
40S ribosomal protein S10	Rps10	sp|P63325|RS10_MOUSE Small ribosomal subunit protein eS10 OS=Mus musculus OX=10090 GN=Rps10 PE=1 SV=1;tr|A0A338P731|A0A338P731_MOUSE Ribosomal protein S10 (Fragment) OS=Mus musculus OX=10090 GN=Rps10 PE=1 SV=1;tr|Q3UW83|Q3UW83_MOUSE Ribosomal protein S10 O	0.246617	0.734837	0.0983463	0.597435	0.37225	0.851595	0.117568	0.841748	23.7035	24.2302	23.6536	23.736	23.2291	23.5275	23.6873	23.5894	23.7339	23.5225	23.2974	23.7089	23.5455	23.3741	23.4831	23.2336	23.5715	23.0143	23.6868	23.3149	4	4	4	28.5	28.5	28.5	18.916	0	22.345	8	30
Short-chain specific acyl-CoA dehydrogenase			0.414121	0.581707	0.0981232	0.918179	0.505315	0.785658	-0.168596	-1.07819	21.9963	21.8963	21.6602	21.6808	21.6934	21.8845	21.6034	21.8112	21.4151	21.7221	22.1018	22.2689	22.7225	22.6913	22.4768	22.7567	22.2525	22.6025	22.6572	22.8354	8	8	8	24.3	24.3	24.3	44.889	0	31.283	20	47
DnaJ homolog subfamily A member 1	Dnaja1	sp|P63037|DNJA1_MOUSE DnaJ homolog subfamily A member 1 OS=Mus musculus OX=10090 GN=Dnaja1 PE=1 SV=1;tr|B1AXY1|B1AXY1_MOUSE DnaJ homolog subfamily A member 1 (Fragment) OS=Mus musculus OX=10090 GN=Dnaja1 PE=1 SV=1	0.289129	0.694405	0.0981033	0.683009	0.278471	0.898473	-0.105521	-0.661867	24.8566	25.0089	25.0061	24.8355	24.4765	24.6237	24.9894	24.9881	24.6221	24.4699	23.9356	24.3907	23.7449	24.038	24.2996	24.3184	24.2557	24.3681	23.7715	24.2226	7	7	7	25.7	25.7	25.7	44.868	0	50.301	21	78
AP-3 complex subunit beta-1	Ap3b1	sp|Q9Z1T1|AP3B1_MOUSE AP-3 complex subunit beta-1 OS=Mus musculus OX=10090 GN=Ap3b1 PE=1 SV=2	0.167484	0.816791	0.0980068	0.427899	0.0837263	0.978708	0.0154949	0.228943	23.0835	22.8165	22.4673	22.0736	22.3535	22.8608	22.6234	22.5636	22.0873	22.1693	22.4763	22.1744	22.4415	22.3489	22.3674	22.2855	22.501	22.3793	22.2846	22.2807	10	10	10	10	10	10	122.74	0	11.351	56	46
UDP-glucose:glycoprotein glucosyltransferase 1	Uggt1	sp|Q6P5E4|UGGG1_MOUSE UDP-glucose:glycoprotein glucosyltransferase 1 OS=Mus musculus OX=10090 GN=Uggt1 PE=1 SV=4	0.984841	0.252475	0.096347	1.8368	1.211	0.521886	0.131044	2.17313	24.7042	24.6717	24.8284	24.707	24.7125	24.4908	24.5564	24.713	24.6639	24.7181	24.5539	24.4908	24.4624	24.5831	24.5823	24.2752	24.3449	24.409	24.384	24.6042	47	47	45	45.4	45.4	44.1	176.43	0	323.31	76	469
Importin subunit alpha-1	Kpna2	sp|P52293|IMA1_MOUSE Importin subunit alpha-1 OS=Mus musculus OX=10090 GN=Kpna2 PE=1 SV=2	0.156382	0.829499	0.0959019	0.402837	0.0027689	1	-0.00199127	-0.00821754	21.9781	21.8499	22.377	21.4846	21.473	21.492	21.4095	21.8816	22.3284	21.5717	19.8194	20.4482	20.7967	20.7724	20.6696	20.9535	20.1052	20.7112	20.1741	20.5722	4	4	4	12.5	12.5	12.5	57.927	0	10.962	22	14
Plexin-D1	Plxnd1	sp|Q3UH93|PLXD1_MOUSE Plexin-D1 OS=Mus musculus OX=10090 GN=Plxnd1 PE=1 SV=1	0.38203	0.61061	0.0955078	0.85979	0.738808	0.695913	0.27827	1.4598	22.3016	21.8561	21.9973	22.1214	22.2602	21.805	22.1033	21.8925	22.0361	22.2223	21.1868	21.0958	21.2829	21.8012	21.3749	21.2122	20.8189	20.8139	20.9276	21.5776	6	5	5	4	3.6	3.6	211.61	0	16.29	87	20
Heterogeneous nuclear ribonucleoprotein F;Heterogeneous nuclear ribonucleoprotein F			0.0445906	0.951119	0.0954971	0.126547	0.0238616	1	-0.0396732	-0.0691873	23.6583	24.3943	20.4804	24.4439	24.0716	22.9948	23.241	23.6907	23.4235	23.221	22.0008	23.341	22.3584	20.8567	22.665	23.6288	21.1951	22.0943	21.9626	22.5395	7	4	4	26.7	20.2	20.2	45.729	0	102.43	15	32
AP-3 complex subunit delta-1	Ap3d1	sp|O54774|AP3D1_MOUSE AP-3 complex subunit delta-1 OS=Mus musculus OX=10090 GN=Ap3d1 PE=1 SV=1	0.322929	0.660869	0.0952038	0.748803	0.335267	0.864697	-0.0848873	-0.772377	22.7164	22.3054	22.204	22.0424	22.117	22.1127	22.3019	22.2886	22.1177	22.0882	21.8282	21.802	21.621	21.4836	21.4954	21.6894	21.8297	21.4269	21.8523	21.8564	9	9	9	11.3	11.3	11.3	135.08	0	16.315	56	41
Ephrin type-A receptor 4	Epha4	sp|Q03137|EPHA4_MOUSE Ephrin type-A receptor 4 OS=Mus musculus OX=10090 GN=Epha4 PE=1 SV=2	0.282225	0.701214	0.0950848	0.669335	NaN	1	0	NaN	21.7505	21.4505	21.9988	21.5621	21.6938	21.7772	21.8576	21.6116	21.2564	21.4774	20.1793	20.6105	20.1656	20.546	20.3343	20.5988	20.2374	19.9592	21.0773	19.9477	3	2	2	4.2	3	3	109.81	0.000383	2.9992	50	6
Sugar phosphate exchanger 2	Slc37a2	sp|Q9WU81|G6PT3_MOUSE Glucose-6-phosphate exchanger SLC37A2 OS=Mus musculus OX=10090 GN=Slc37a2 PE=1 SV=1	0.285618	0.698291	0.0949612	0.676066	0.178554	0.937761	0.10224	0.452543	23.0649	23.0083	22.8286	22.3381	22.7055	22.9042	22.6583	22.6031	22.6268	22.6782	23.8942	23.6466	23.6342	23.3864	24.1987	24.1216	23.3868	23.524	23.2012	24.0154	2	2	2	6.4	6.4	6.4	55.072	0	39.89	12	15
BRO1 domain-containing protein BROX	Brox	sp|Q8K2Q7|BROX_MOUSE BRO1 domain-containing protein BROX OS=Mus musculus OX=10090 GN=Brox PE=1 SV=1	0.476216	0.53233	0.0947514	1.02799	0.43053	0.83865	-0.406726	-0.947584	23.0907	23.0987	23.0414	22.8986	23.0559	22.8075	22.9642	23.1653	23.0734	22.7012	22.7742	22.9265	20.6403	22.6794	22.5416	22.5058	22.5998	22.8621	22.7335	22.8942	4	4	4	14.6	14.6	14.6	46.201	0	15.803	18	28
Prenylcysteine oxidase	Pcyox1	sp|Q9CQF9|PCYOX_MOUSE Prenylcysteine oxidase 1 OS=Mus musculus OX=10090 GN=Pcyox1 PE=1 SV=1	0.235811	0.746107	0.0940006	0.575126	0.9192	0.61439	0.11217	1.73779	24.31	24.5509	24.0399	23.9772	23.84	23.7664	24.1857	24.3621	23.9613	23.9725	25.9942	25.7451	25.7512	25.8103	25.7296	25.5378	25.7229	25.7191	25.7912	25.6987	18	18	18	54.1	54.1	54.1	56.494	0	245.13	24	205
Translocation protein SEC62	Sec62	sp|Q8BU14|SEC62_MOUSE Translocation protein SEC62 OS=Mus musculus OX=10090 GN=Sec62 PE=1 SV=1	1.22061	0.191128	0.0939995	2.18732	0.13253	0.960619	-0.0307663	-0.347746	23.6966	23.65	23.8004	23.6588	23.7483	23.6847	23.6326	23.6838	23.5312	23.5517	23.513	23.3685	23.4534	23.0487	23.5047	23.447	23.4196	23.4179	23.4269	23.3309	4	4	4	6.8	6.8	6.8	45.58	0	5.2974	17	29
Receptor-type tyrosine-protein phosphatase;Receptor-type tyrosine-protein phosphatase alpha	Ptpra	tr|Q91V35|Q91V35_MOUSE Receptor-type tyrosine-protein phosphatase alpha OS=Mus musculus OX=10090 GN=Ptpra PE=1 SV=1;sp|P18052|PTPRA_MOUSE Receptor-type tyrosine-protein phosphatase alpha OS=Mus musculus OX=10090 GN=Ptpra PE=1 SV=3	1.19625	0.196853	0.0939186	2.15133	0.610554	0.733302	0.181556	1.25425	23.0161	22.9636	23.0466	23.0057	23.0342	22.8775	22.8646	22.833	22.96	23.0614	22.9072	22.2206	22.3199	22.628	22.6937	22.4138	22.5228	22.1081	22.4657	22.3512	11	11	11	21.4	21.4	21.4	89.841	0	44.968	34	80
Tyrosine-protein kinase receptor UFO;Receptor protein-tyrosine kinase	Axl	sp|Q00993|UFO_MOUSE Tyrosine-protein kinase receptor UFO OS=Mus musculus OX=10090 GN=Axl PE=1 SV=2;tr|Q6PE80|Q6PE80_MOUSE receptor protein-tyrosine kinase OS=Mus musculus OX=10090 GN=Axl PE=1 SV=1	0.178605	0.806431	0.0938736	0.452656	0.75598	0.685561	0.510373	1.48673	24.0358	23.5497	23.9478	24.6428	24.2114	23.9687	23.6268	24.1668	23.9252	24.2307	21.6998	21.3036	22.3387	22.4805	22.3718	20.6906	21.3357	21.7492	22.2413	21.6257	18	18	18	29.3	29.3	29.3	98.19	0	156.77	43	94
Ras-related protein Rab-11B	Rab11b;Rab11a	sp|P46638|RB11B_MOUSE Ras-related protein Rab-11B OS=Mus musculus OX=10090 GN=Rab11b PE=1 SV=3;tr|G3UY29|G3UY29_MOUSE RAB11B	0.535972	0.485576	0.093787	1.13031	0.566242	0.74403	0.0710209	1.18107	27.1916	27.0755	27.1192	27.1142	26.981	26.7144	27.0498	27.1553	27.0186	27.0745	26.9905	26.895	26.794	26.7501	26.8474	26.7304	26.9298	26.7662	26.8203	26.6753	13	13	2	59.2	59.2	13.3	24.489	0	277.25	15	318
Pentatricopeptide repeat domain-containing protein 3			0.0776375	0.912973	0.0935291	0.213469	0.124305	0.962137	0.0447086	0.328325	21.6312	20.5158	21.2433	22.1619	21.8356	21.482	21.7955	20.0862	21.5973	21.959	21.529	21.318	21.8506	21.0662	21.4878	21.5174	21.4451	21.268	21.4485	21.3491	5	5	5	8.6	8.6	8.6	77.795	0	10.291	40	24
PRA1 family protein 2	Praf2	sp|Q9JIG8|PRAF2_MOUSE PRA1 family protein 2 OS=Mus musculus OX=10090 GN=Praf2 PE=1 SV=1	0.390537	0.60321	0.0930237	0.875387	0.0802512	0.981608	0.018037	0.220131	24.5364	24.5067	24.7541	24.5643	24.1747	24.4866	24.3772	24.4158	24.2492	24.5422	24.4519	24.3301	24.5124	24.1876	24.3263	24.5019	24.3899	24.4063	24.2551	24.1649	4	4	4	21.3	21.3	21.3	19.478	0	12.667	6	34
Vacuolar protein sorting-associated protein 28 homolog	Vps28	sp|Q9D1C8|VPS28_MOUSE Vacuolar protein sorting-associated protein 28 homolog OS=Mus musculus OX=10090 GN=Vps28 PE=1 SV=1;tr|A0A2R8VKS6|A0A2R8VKS6_MOUSE Vacuolar protein sorting-associated protein 28 homolog OS=Mus musculus OX=10090 GN=Vps28 PE=1 SV=1	0.346066	0.639314	0.0929295	0.792828	1.3218	0.506422	-0.236406	-2.33664	24.0161	23.6682	23.6908	23.7551	23.8334	23.3572	23.8196	23.9495	23.7132	23.6595	23.0998	23.1255	23.526	23.043	23.212	23.3681	23.5674	23.4615	23.5228	23.2686	6	6	6	41.2	41.2	41.2	25.452	0	57.796	13	55
Casein kinase II subunit alpha	Csnk2a2	sp|O54833|CSK22_MOUSE Casein kinase II subunit alpha OS=Mus musculus OX=10090 GN=Csnk2a2 PE=1 SV=1;tr|A0A1D5RM74|A0A1D5RM74_MOUSE Casein kinase 2	0.225397	0.757863	0.0927299	0.553392	0.249821	0.912382	0.103473	0.604004	20.9239	20.4664	21.1652	21.0247	20.9013	20.4274	20.7823	20.7868	21.1826	20.8388	21.2016	21.1778	21.0374	21.1131	20.883	20.842	20.9253	21.5413	20.5545	21.0325	2	2	2	8	8	8	41.215	0	3.6631	19	6
Sodium-dependent multivitamin transporter	Slc5a6	sp|Q5U4D8|SC5A6_MOUSE Sodium-dependent multivitamin transporter OS=Mus musculus OX=10090 GN=Slc5a6 PE=1 SV=2	0.114873	0.875983	0.0920197	0.305769	0.0464705	0.99541	0.0402061	0.131635	21.5449	21.1389	21.3385	21.5606	22.5395	21.4271	21.2533	21.3596	21.38	22.2423	20.7082	20.4929	21.2198	20.8814	20.0107	20.2575	20.8793	19.9209	20.899	21.1552	2	2	2	4.6	4.6	4.6	68.51	0	4.6255	14	8
Barrier-to-autointegration factor;Barrier-to-autointegration factor			0.191264	0.793973	0.0915863	0.480439	0.654669	0.721741	0.310989	1.3259	23.7137	23.5358	23.2826	22.9127	23.2442	23.5065	23.4413	23.0501	23.4131	22.82	23.5467	23.9285	23.5188	23.9432	23.0365	22.8705	23.7281	23.0449	23.6122	23.1631	3	3	3	40.4	40.4	40.4	10.102	0	15.307	6	30
Carboxypeptidase E	Cpe	sp|Q00493|CBPE_MOUSE Carboxypeptidase E OS=Mus musculus OX=10090 GN=Cpe PE=1 SV=2	0.1995	0.787367	0.0914288	0.498296	0.517138	0.778732	-0.153115	-1.09838	23.2332	23.265	23.8768	23.374	23.7682	23.4635	23.5151	23.2647	23.0327	23.784	22.7224	22.8926	22.6637	23.0321	22.7264	23.1618	22.5433	23.0932	22.8278	23.1766	4	4	4	13.2	13.2	13.2	53.255	0	27.211	24	34
Calpastatin	Cast	sp|P51125|ICAL_MOUSE Calpastatin OS=Mus musculus OX=10090 GN=Cast PE=1 SV=2;tr|Q921U7|Q921U7_MOUSE Calpastatin OS=Mus musculus OX=10090 GN=Cast PE=1 SV=1;tr|Q8C281|Q8C281_MOUSE Calpastatin OS=Mus musculus OX=10090 GN=Cast PE=1 SV=1;tr|Q8CE80|Q8CE80_MOUSE C	0.0697666	0.918429	0.0913136	0.193229	0.30315	0.880072	-0.250507	-0.710527	20.7373	21.4773	20.5021	21.2665	20.938	21.4053	19.5268	22.0038	21.2399	20.2889	19.6928	20.389	21.2626	20.441	20.4248	21.3059	20.0213	21.222	20.3344	20.5791	2	2	2	6	6	6	84.921	0	4.1628	37	5
Isocitrate dehydrogenase [NADP]			0.375008	0.616668	0.0905407	0.846848	0.0373277	0.997356	0.0133572	0.106718	24.3926	24.172	24.5948	24.6848	24.4543	24.4812	24.3023	24.5123	24.3676	24.1824	24.73	24.7194	25.0978	24.6993	24.8644	25.2002	24.6378	24.7359	24.6981	24.7721	14	14	13	33.8	33.8	31.9	50.906	0	166.44	24	206
Peroxisomal acyl-coenzyme A oxidase 3;Acyl-coenzyme A oxidase	Acox3	sp|Q9EPL9|ACOX3_MOUSE Peroxisomal acyl-coenzyme A oxidase 3 OS=Mus musculus OX=10090 GN=Acox3 PE=1 SV=2;tr|Q3TAW3|Q3TAW3_MOUSE Acyl-coenzyme A oxidase OS=Mus musculus OX=10090 GN=Acox3 PE=1 SV=1;tr|E9Q296|E9Q296_MOUSE Acyl-coenzyme A oxidase OS=Mus musculu	0.127928	0.863329	0.0904739	0.336906	0.41761	0.847333	-0.191408	-0.924456	20.7363	19.9481	21.2862	20.6422	20.4785	20.1651	20.3409	20.5529	20.4672	21.1129	21.0668	21.1248	21.8134	21.6618	21.9299	21.4965	21.7182	21.7238	21.5277	22.0875	5	5	5	11	11	11	78.403	0	27.546	41	23
Vesicle transport through interaction with t-SNAREs homolog 1B	Vti1b	tr|Q91XH6|Q91XH6_MOUSE Vesicle transport through interaction with t-SNAREs 1B OS=Mus musculus OX=10090 GN=Vti1b PE=1 SV=1;sp|O88384|VTI1B_MOUSE Vesicle transport through interaction with t-SNAREs homolog 1B OS=Mus musculus OX=10090 GN=Vti1b PE=1 SV=1;tr|F6	0.402263	0.592115	0.089756	0.896744	0.0563297	0.993896	-0.016349	-0.158022	25.4802	25.3313	25.7555	25.2758	25.7197	25.4337	25.4219	25.3449	25.4606	25.4524	25.3195	25.3628	25.4561	25.3409	25.6516	25.3327	25.5187	25.3985	25.7231	25.2397	8	8	8	43.1	43.1	43.1	26.727	0	256.93	12	129
Phosphoglycerate kinase 1	Pgk1	sp|P09411|PGK1_MOUSE Phosphoglycerate kinase 1 OS=Mus musculus OX=10090 GN=Pgk1 PE=1 SV=4	0.272335	0.710438	0.0896626	0.649603	0.308677	0.877559	-0.0857548	-0.721285	25.4065	25.5502	25.3769	25.3661	25.0228	25.0873	25.5152	25.5148	25.0328	25.124	25.7007	25.9634	25.5761	25.3487	25.5867	25.8944	25.7651	25.4961	25.733	25.7157	13	13	13	42	42	42	44.55	0	251.51	26	184
Platelet-activating factor acetylhydrolase IB subunit alpha	Pafah1b1	sp|P63005|LIS1_MOUSE Platelet-activating factor acetylhydrolase IB subunit beta OS=Mus musculus OX=10090 GN=Pafah1b1 PE=1 SV=2	0.0728978	0.916834	0.0896606	0.201314	0.194298	0.932958	0.172473	0.487037	22.1546	22.2006	21.9725	21.7002	20.7237	20.3758	22.2241	22.3462	21.5107	21.8466	21.8541	22.0352	21.6883	21.5899	21.8228	22.0653	21.8072	20.2558	21.9289	22.0707	2	2	2	6.6	6.6	6.6	46.67	0	8.0785	23	12
Matrix metalloproteinase-14	Mmp14	sp|P53690|MMP14_MOUSE Matrix metalloproteinase-14 OS=Mus musculus OX=10090 GN=Mmp14 PE=2 SV=3;tr|A0A286YED2|A0A286YED2_MOUSE Matrix metalloproteinase-14 OS=Mus musculus OX=10090 GN=Mmp14 PE=1 SV=1	0.263043	0.717769	0.0895252	0.630899	0.207597	0.930749	-0.0477005	-0.515689	25.3412	25.0807	25.7432	25.0626	25.5649	25.3178	25.3347	25.3812	25.1231	25.1882	25.4659	25.3329	25.4043	25.6508	25.528	25.3041	25.7406	25.4834	25.6306	25.4616	13	13	13	22.7	22.7	22.7	65.918	0	114.76	20	177
Phosphatidylinositol 4-kinase type 2-alpha	Pi4k2a	sp|Q2TBE6|P4K2A_MOUSE Phosphatidylinositol 4-kinase type 2-alpha OS=Mus musculus OX=10090 GN=Pi4k2a PE=1 SV=1;tr|A0A494BBQ4|A0A494BBQ4_MOUSE Phosphatidylinositol 4-kinase type 2 OS=Mus musculus OX=10090 GN=Pi4k2a PE=1 SV=1	0.344698	0.640614	0.0892136	0.790247	0.45221	0.82379	0.101366	0.985997	23.8351	23.4941	23.8081	23.4008	23.6662	23.441	23.6735	23.7708	23.4987	23.3742	24.1745	23.9622	24.0238	24.2852	23.9612	23.8472	24.0935	24.0623	24.1605	23.7364	19	19	19	54.9	54.9	54.9	54.257	0	127.27	27	169
Tubulin alpha-4A chain	Tuba4a	sp|P68368|TBA4A_MOUSE Tubulin alpha-4A chain OS=Mus musculus OX=10090 GN=Tuba4a PE=1 SV=1;tr|A0A0A0MQA5|A0A0A0MQA5_MOUSE Tubulin alpha chain (Fragment) OS=Mus musculus OX=10090 GN=Tuba4a PE=1 SV=1	0.194128	0.792007	0.088863	0.486667	0.017519	0.997865	0.00958176	0.0511453	21.6292	21.6588	21.0388	21.3513	21.3184	21.6644	21.1272	21.4739	21.4318	20.8549	20.8001	21.1025	20.4426	20.3007	20.6504	21.1421	20.574	20.5447	20.4605	20.527	13	2	2	43.5	5.6	5.6	49.924	0	4.3501	21	20
Cadherin-11	Cdh11	sp|P55288|CAD11_MOUSE Cadherin-11 OS=Mus musculus OX=10090 GN=Cdh11 PE=1 SV=1	0.0706148	0.9182	0.0887138	0.195423	0.0796257	0.980906	-0.0707634	-0.218539	21.2869	20.2708	20.1336	20.5933	20.3347	19.7515	19.3305	21.5548	21.0121	20.5268	21.9926	21.7503	21.3759	21.4664	22.4012	21.9733	21.6518	20.9682	22.2583	22.4886	6	6	6	12.2	12.2	12.2	88.111	0	59.128	36	30
Tripeptidyl-peptidase 2	Tpp2	sp|Q64514|TPP2_MOUSE Tripeptidyl-peptidase 2 OS=Mus musculus OX=10090 GN=Tpp2 PE=1 SV=3;tr|A0A087WRC0|A0A087WRC0_MOUSE tripeptidyl-peptidase II OS=Mus musculus OX=10090 GN=Tpp2 PE=1 SV=1	0.158219	0.827031	0.0883648	0.407009	0.261697	0.906783	-0.216084	-0.628178	20.3536	20.8387	21.5488	20.7393	20.9701	20.6592	20.8305	21.1211	20.8489	20.5491	21.1295	20.5723	20.8389	19.2326	20.5341	20.8949	20.7601	20.7388	20.7492	20.2448	6	6	6	5.9	5.9	5.9	139.88	0	5.7443	64	5
Heat shock 70 kDa protein 1A;Heat shock 70 kDa protein 1B	Hspa1a;Hspa1b	sp|Q61696|HS71A_MOUSE Heat shock 70 kDa protein 1A OS=Mus musculus OX=10090 GN=Hspa1a PE=1 SV=2;sp|P17879|HS71B_MOUSE Heat shock 70 kDa protein 1B OS=Mus musculus OX=10090 GN=Hspa1b PE=1 SV=3	0.276722	0.707008	0.0882538	0.658378	0.387831	0.846844	0.119359	0.870436	22.2186	22.5063	22.3913	21.8159	22.3124	22.2527	22.2354	22.2193	22.1847	21.911	22.3176	22.1829	22.0067	22.15	21.9235	22.0152	22.2808	21.9106	22.1793	21.5979	10	6	5	25.1	16.5	14	70.078	0	32.96	33	27
Ubiquitin carboxyl-terminal hydrolase 5;Ubiquitin carboxyl-terminal hydrolase	Usp5	sp|P56399|UBP5_MOUSE Ubiquitin carboxyl-terminal hydrolase 5 OS=Mus musculus OX=10090 GN=Usp5 PE=1 SV=1;tr|Q3U4W8|Q3U4W8_MOUSE Ubiquitin carboxyl-terminal hydrolase OS=Mus musculus OX=10090 GN=Usp5 PE=1 SV=1	0.194003	0.791776	0.0879539	0.486396	0.536752	0.764624	-0.295764	-1.13163	21.2665	20.3963	20.9516	21.0605	21.087	20.9744	21.1356	20.5161	20.782	20.9141	21.0029	21.1368	21.081	19.8848	21.2622	21.3986	20.9899	21.1466	21.0489	21.2626	5	5	5	7.8	7.8	7.8	95.832	0	7.659	39	17
Endoplasmic reticulum mannosyl-oligosaccharide 1			0.173794	0.810927	0.0871292	0.441988	0.0791383	0.981493	0.0337029	0.217298	22.4561	21.7465	22.7875	22.0596	22.2065	22.3426	22.0597	22.3822	22.121	21.9151	22.1164	21.7962	21.9232	21.884	22.0952	22.3593	22.0133	21.7977	21.491	21.9852	8	8	8	14.9	14.9	14.9	75.149	0	13.681	32	47
Arf-GAP with SH3 domain			0.191975	0.794009	0.0869995	0.481988	0.127299	0.960188	-0.082481	-0.33542	21.2931	20.7039	21.1784	20.6432	20.8224	21.1042	20.9915	20.3735	20.8918	20.8449	20.3328	20.9762	21.2512	21.5258	21.4556	20.9398	21.006	21.1113	21.3089	21.588	7	7	7	8.5	8.5	8.5	127.42	0	14.378	59	17
Probable ATP-dependent RNA helicase DDX46	Ddx46	sp|Q569Z5|DDX46_MOUSE Probable ATP-dependent RNA helicase DDX46 OS=Mus musculus OX=10090 GN=Ddx46 PE=1 SV=2;tr|F8WHR6|F8WHR6_MOUSE ATP-dependent RNA helicase OS=Mus musculus OX=10090 GN=Ddx46 PE=1 SV=1	0.107019	0.883248	0.0861713	0.286746	0.752077	0.689141	0.596263	1.48062	21.5217	21.0172	20.3283	20.9251	20.6315	20.5266	21.3058	20.062	20.9861	21.1123	20.1699	20.8682	20.821	20.2336	21.4612	20.848	19.782	20.3903	19.0115	20.5409	3	3	3	3.5	3.5	3.5	117.45	0	3.3335	53	6
UDP-glucuronic acid decarboxylase 1	Uxs1	sp|Q91XL3|UXS1_MOUSE UDP-glucuronic acid decarboxylase 1 OS=Mus musculus OX=10090 GN=Uxs1 PE=1 SV=1;tr|D3YUF9|D3YUF9_MOUSE UDP-glucuronic acid decarboxylase 1 (Fragment) OS=Mus musculus OX=10090 GN=Uxs1 PE=1 SV=1	0.143422	0.844347	0.0846451	0.373122	0.0856838	0.97862	0.0196941	0.233884	22.2857	22.0501	22.8147	22.8094	22.8378	22.2487	22.8802	22.7016	22.5373	22.0067	22.0958	22.1029	22.192	21.9441	21.9108	22.227	22.0619	21.8697	21.8992	22.0894	5	5	5	23.6	23.6	23.6	47.552	0	20.33	16	29
Annexin A1	Anxa1	sp|P10107|ANXA1_MOUSE Annexin A1 OS=Mus musculus OX=10090 GN=Anxa1 PE=1 SV=2;tr|A0A494BBD8|A0A494BBD8_MOUSE Annexin OS=Mus musculus OX=10090 GN=Anxa1 PE=1 SV=1	0.194649	0.791496	0.0842571	0.487798	0.109447	0.969295	-0.0494137	-0.292651	26.1237	26.1709	26.3649	25.6875	25.5273	26.0028	26.0788	25.9011	25.7839	25.6865	26.6302	26.915	26.4038	25.951	26.4137	26.7132	26.5392	26.3493	26.4788	26.4803	22	22	21	62.1	62.1	60.1	38.734	0	323.31	22	398
Microfibril-associated glycoprotein 3;Microfibrillar-associated protein 3-like	Mfap3;Mfap3l	tr|A0A0R4J1C7|A0A0R4J1C7_MOUSE Microfibrillar-associated protein 3 OS=Mus musculus OX=10090 GN=Mfap3 PE=1 SV=1;sp|Q922T2|MFAP3_MOUSE Microfibril-associated glycoprotein 3 OS=Mus musculus OX=10090 GN=Mfap3 PE=2 SV=1;sp|Q9D3X9|MFA3L_MOUSE Microfibrillar-asso	0.0267696	0.968093	0.0834511	0.0773794	NaN	1	0	NaN	21.1569	19.9367	23.9744	23.5167	23.6263	23.5498	23.7107	20.5695	20.6225	23.3412	20.5208	20.037	19.6994	20.1009	21.0132	20.2633	20.9562	20.0507	21.6036	20.4238	2	2	2	7.7	7.7	7.7	38.341	0.0035702	2.3121	15	6
Peroxiredoxin-6	Prdx6;Prdx6b	sp|O08709|PRDX6_MOUSE Peroxiredoxin-6 OS=Mus musculus OX=10090 GN=Prdx6 PE=1 SV=3;tr|Q6GT24|Q6GT24_MOUSE Peroxiredoxin-6 OS=Mus musculus OX=10090 GN=Prdx6 PE=1 SV=1;tr|D3Z0Y2|D3Z0Y2_MOUSE Peroxiredoxin-6 OS=Mus musculus OX=10090 GN=Prdx6 PE=1 SV=1;tr|Q8BG3	0.253512	0.727557	0.0832832	0.611547	1.81078	0.34322	0.389454	3.06519	23.3547	23.6526	23.6944	23.1589	23.2567	23.2902	23.4941	23.5765	23.1342	23.206	23.849	23.6419	23.2258	23.3264	23.3939	23.1173	23.2626	23.1029	23.1029	22.904	6	6	6	32.1	32.1	32.1	24.87	0	13.852	15	32
Probable C-mannosyltransferase DPY19L1	Dpy19l1	sp|A6X919|D19L1_MOUSE Protein C-mannosyl-transferase DPY19L1 OS=Mus musculus OX=10090 GN=Dpy19l1 PE=1 SV=1	0.0799411	0.910101	0.0828022	0.219342	0.362681	0.854619	-0.291091	-0.823977	21.5662	19.9884	20.7836	20.9264	20.5272	20.9475	21.403	20.4943	20.7917	19.7413	19.9675	20.5858	21.2438	21.9061	21.2821	21.1473	21.1637	21.6917	21.0061	21.4319	3	3	3	4.7	4.7	4.7	84.186	0	4.4513	29	13
Calponin-3	Cnn3	sp|Q9DAW9|CNN3_MOUSE Calponin-3 OS=Mus musculus OX=10090 GN=Cnn3 PE=1 SV=1;tr|A0A0G2JDV8|A0A0G2JDV8_MOUSE Calponin OS=Mus musculus OX=10090 GN=Cnn3 PE=1 SV=1	0.143836	0.844321	0.0824303	0.37408	0.140522	0.95844	0.0795391	0.366403	25.6192	25.7055	25.4046	25.1962	24.8953	25.2493	25.5527	25.727	25.0689	24.8107	25.7937	26.2198	25.5015	25.3157	25.1257	25.5707	25.8127	25.6053	25.2887	25.2814	11	11	10	48.5	48.5	45.2	36.428	0	76.333	15	100
Bifunctional glutamate/proline--tRNA ligase;Glutamate--tRNA ligase;Proline--tRNA ligase	Eprs	sp|Q8CGC7|SYEP_MOUSE Bifunctional glutamate/proline--tRNA ligase OS=Mus musculus OX=10090 GN=Eprs1 PE=1 SV=4	0.603637	0.442648	0.0821228	1.24291	1.97804	0.304688	0.206196	3.32136	23.171	23.2822	22.9768	23.1265	23.0339	23.1056	22.9267	22.9755	23.0358	23.1361	23.164	23.0584	23.0684	22.8877	22.8474	22.7433	22.8453	22.8199	22.7761	22.8105	21	21	21	19.6	19.6	19.6	170.08	0	81.691	84	124
Phosphatidylinositol 5-phosphate 4-kinase type-2 beta	Pip4k2b	sp|Q80XI4|PI42B_MOUSE Phosphatidylinositol 5-phosphate 4-kinase type-2 beta OS=Mus musculus OX=10090 GN=Pip4k2b PE=1 SV=1	0.316371	0.667055	0.0818302	0.736181	0.785951	0.668578	0.888171	1.53348	23.2751	23.27	23.2296	23.6686	23.1864	23.2213	23.3131	22.9967	23.2797	23.4098	22.7331	22.4264	21.7135	22.7723	22.7294	22.4907	22.4014	20.1014	22.5174	20.423	3	3	1	9.6	9.6	3.4	47.318	0	16.397	19	22
Cathepsin B;Cathepsin B light chain;Cathepsin B heavy chain	Ctsb	sp|P10605|CATB_MOUSE Cathepsin B OS=Mus musculus OX=10090 GN=Ctsb PE=1 SV=2	0.151557	0.834706	0.0816086	0.391835	0.840121	0.642635	-0.175443	-1.61717	27.3476	27.3222	27.8065	26.8164	27.0514	27.2311	27.3577	27.5348	26.844	26.9685	27.0828	27.1133	27.12	27.0215	26.9949	26.8527	27.4513	27.4062	27.2345	27.2649	10	10	10	36.6	36.6	36.6	37.279	0	323.31	19	273
	Tmem181a	tr|Q3U3W2|Q3U3W2_MOUSE Transmembrane protein 181A OS=Mus musculus OX=10090 GN=Tmem181a PE=1 SV=1;tr|A0A338P7C9|A0A338P7C9_MOUSE Transmembrane protein 181A OS=Mus musculus OX=10090 GN=Tmem181a PE=1 SV=1	0.3612	0.62971	0.0810871	0.821214	1.437	0.460403	-0.343835	-2.50668	24.0661	24.1822	24.0547	23.83	23.8613	24.0842	24.0533	23.94	23.6959	23.8153	23.9979	23.6577	23.9159	23.9456	24.4471	24.4086	24.1569	24.3226	24.3508	24.4444	3	3	3	8	8	8	54.983	0	25.779	17	33
Type 2 phosphatidylinositol 4			0.169818	0.814795	0.0801624	0.433122	0.140926	0.958804	0.0360138	0.36734	24.7381	24.1917	25.1738	24.4008	24.9822	24.5923	24.5708	24.763	24.5303	24.6293	25.2207	25.2778	25.2585	25.3249	25.4654	25.0614	25.2218	25.5999	25.2437	25.2403	9	9	8	50.6	50.6	46.7	28.038	0	149.45	14	91
Dolichyl-diphosphooligosaccharide--protein glycosyltransferase subunit 2	Rpn2	sp|Q9DBG6|RPN2_MOUSE Dolichyl-diphosphooligosaccharide--protein glycosyltransferase subunit 2 OS=Mus musculus OX=10090 GN=Rpn2 PE=1 SV=1;tr|A2ACG7|A2ACG7_MOUSE Dolichyl-diphosphooligosaccharide--protein glycosyltransferase subunit 2 OS=Mus musculus OX=1009	0.803489	0.322974	0.0799786	1.56068	0.217923	0.925862	0.0511497	0.53765	26.4163	26.5266	26.3143	26.3652	26.2717	26.3788	26.2276	26.283	26.3318	26.2731	26.4032	26.4087	26.5543	26.3639	26.2632	26.5447	26.3523	26.4741	26.0645	26.3018	22	22	22	57.1	57.1	57.1	69.062	0	323.31	23	524
Sterol-4-alpha-carboxylate 3-dehydrogenase			0.448063	0.555758	0.0796055	0.978687	0.852082	0.63793	0.222875	1.63552	24.5612	24.6287	24.5058	24.3049	24.3239	24.5357	24.2472	24.4398	24.3191	24.3846	25.1383	24.8939	25.1261	24.7274	24.9283	24.7974	24.9112	24.9801	24.3438	24.6671	16	16	16	63.8	63.8	63.8	40.685	0	323.31	20	143
Translocon-associated protein subunit delta	Ssr4	sp|Q62186|SSRD_MOUSE Translocon-associated protein subunit delta OS=Mus musculus OX=10090 GN=Ssr4 PE=1 SV=1;tr|Q9D8L3|Q9D8L3_MOUSE Translocon-associated protein subunit delta OS=Mus musculus OX=10090 GN=Ssr4 PE=1 SV=1	0.413483	0.582202	0.077887	0.91703	1.22946	0.510179	0.133652	2.20039	25.187	25.0805	25.3511	24.9356	25.0579	25.1882	24.9647	24.9543	25.1334	24.9819	25.2519	25.2527	25.1388	25.4142	25.2196	25.1462	25.0728	25.1555	25.2387	24.9958	6	6	6	32.6	32.6	32.6	18.936	0	117.16	6	156
Sarcolemmal membrane-associated protein	Slmap	sp|Q3URD3|SLMAP_MOUSE Sarcolemmal membrane-associated protein OS=Mus musculus OX=10090 GN=Slmap PE=1 SV=2;tr|F8WIH0|F8WIH0_MOUSE Sarcolemma associated protein (Fragment) OS=Mus musculus OX=10090 GN=Slmap PE=1 SV=1;tr|D3Z7V3|D3Z7V3_MOUSE Sarcolemma associat	0.56191	0.466506	0.0775406	1.17385	0.198164	0.933131	0.0708813	0.495411	22.241	22.0472	22.1682	22.18	22.2637	22.1121	22.1033	22.055	21.954	22.2879	22.308	22.2362	22.144	22.2199	22.1749	22.3442	22.3101	22.27	21.5914	22.2128	8	8	8	10.8	10.8	10.8	96.932	0	80.374	56	31
Serine/threonine-protein kinase 11-interacting protein	Stk11ip	sp|Q3TAA7|S11IP_MOUSE Serine/threonine-protein kinase 11-interacting protein OS=Mus musculus OX=10090 GN=Stk11ip PE=1 SV=1	0.246354	0.734883	0.0774433	0.596894	0.95655	0.600643	0.178556	1.79423	20.8034	21.0509	21.1271	20.9747	21.3906	20.9362	21.3329	20.8765	20.8682	20.9459	21.7624	21.7051	21.6991	21.9021	22.0795	21.5759	21.4931	21.7647	21.857	21.5648	6	6	6	7.1	7.1	7.1	118	0	9.9772	45	19
Y-box-binding protein 3	Ybx3	sp|Q9JKB3|YBOX3_MOUSE Y-box-binding protein 3 OS=Mus musculus OX=10090 GN=Ybx3 PE=1 SV=2	0.174256	0.810416	0.0773849	0.443015	0.254117	0.912983	-0.0739662	-0.61278	24.6477	24.8192	24.5897	24.4213	24.0861	24.4573	24.0333	24.6159	24.3265	24.744	24.1065	24.1238	24.3735	23.8774	24.3665	24.3377	24.2426	23.9904	24.1931	24.4536	5	5	2	18.8	18.8	8.9	38.813	0	41.848	13	69
Procollagen-lysine			0.352848	0.633983	0.0773212	0.805589	0.377732	0.848767	0.0928688	0.851875	22.5679	22.9013	22.9904	22.8022	23.0633	22.8948	22.7383	22.8624	22.7825	22.6606	23.4726	23.1461	23.3425	23.545	23.2743	22.9684	23.3309	23.2081	23.4434	23.3653	14	14	14	25.5	25.5	25.5	84.487	0	56.323	41	84
Acetyl-CoA acetyltransferase			0.358293	0.629894	0.0753227	0.815785	0.0259333	1	0.0146473	0.0750285	23.8911	23.5404	23.7608	23.9427	23.7048	23.656	23.4903	23.7208	23.8411	23.755	23.5161	24.0042	24.0677	24.0902	24.1822	24.4206	23.6407	23.583	24.1217	24.021	7	7	7	24.1	24.1	24.1	44.816	0	80.488	22	86
Cyclin-dependent kinase 1	Cdk1	sp|P11440|CDK1_MOUSE Cyclin-dependent kinase 1 OS=Mus musculus OX=10090 GN=Cdk1 PE=1 SV=3	0.28453	0.699223	0.074157	0.673909	1.04581	0.55392	0.286518	1.92806	25.5791	25.7853	25.532	25.5191	25.6985	25.862	25.6344	25.2917	25.5387	25.4164	24.9619	24.7065	25.0961	25.3369	24.9002	24.7345	24.869	24.7696	24.8868	24.309	7	7	7	27.6	27.6	27.6	34.106	0	25.79	19	65
Coiled-coil domain-containing protein 47	Ccdc47	sp|Q9D024|CCD47_MOUSE PAT complex subunit CCDC47 OS=Mus musculus OX=10090 GN=Ccdc47 PE=1 SV=2;tr|F7C265|F7C265_MOUSE PAT complex subunit CCDC47 (Fragment) OS=Mus musculus OX=10090 GN=Ccdc47 PE=1 SV=1	0.348491	0.636544	0.0738552	0.797398	0.603694	0.73448	0.089904	1.243	25.2401	24.8655	24.8085	24.7979	24.7202	24.8412	24.7587	24.831	24.8309	24.8011	25.0019	24.7176	25.073	25.0394	24.8351	24.865	24.82	24.8074	24.792	24.9331	6	6	6	18	18	18	55.843	0	34.969	21	56
Alpha-2-macroglobulin receptor-associated protein	Lrpap1	sp|P55302|AMRP_MOUSE Alpha-2-macroglobulin receptor-associated protein OS=Mus musculus OX=10090 GN=Lrpap1 PE=1 SV=1	0.35931	0.629933	0.0735229	0.817686	0.0544706	0.99372	0.0186825	0.153083	24.0646	23.796	24.2367	24.0518	23.9555	24.0584	23.802	23.9077	24.0835	23.8853	24.098	23.9932	24.2262	24.1375	24.4548	24.2326	23.865	24.2117	24.074	24.433	9	9	9	30.8	30.8	30.8	42.215	0	81.334	19	90
Pyruvate dehydrogenase protein X component			0.0819506	0.90881	0.0734463	0.224446	0.187881	0.935012	0.228767	0.473054	21.4112	21.3624	21.1059	21.8913	21.765	20.2653	21.7674	21.5983	21.7044	21.8332	21.807	21.8008	22.0493	21.9512	22.1041	22.0616	21.7859	21.7965	19.9889	22.9356	3	3	3	7.6	7.6	7.6	53.998	0	14.453	24	12
	Fam171a1	tr|A2ATK9|A2ATK9_MOUSE Family with sequence similarity 171	0.311244	0.672303	0.0733883	0.726265	0.146531	0.956885	-0.0591007	-0.380297	23.3372	23.3051	23.103	23.4983	23.4741	23.3367	23.1497	23.1209	23.2267	23.5167	22.4696	22.1903	22.127	22.675	22.7605	22.2808	22.5221	22.3134	22.7035	22.6981	8	8	7	14.5	14.5	13.5	97.961	0	15.204	38	30
Pigment epithelium-derived factor	Serpinf1	sp|P97298|PEDF_MOUSE Pigment epithelium-derived factor OS=Mus musculus OX=10090 GN=Serpinf1 PE=1 SV=2;tr|E9PWS2|E9PWS2_MOUSE Serine (or cysteine) peptidase inhibitor	0.203632	0.786676	0.0730453	0.507192	0.492627	0.802399	0.542389	1.0564	22.3741	22.1333	22.4886	22.4709	22.9069	22.2516	22.6633	22.3385	22.3274	22.4277	21.7702	20.6788	21.8193	22.4167	21.9989	20.9685	19.6197	21.7995	21.827	21.7573	5	5	5	15.1	15.1	15.1	46.233	0	15.546	20	26
Lysosomal acid phosphatase	Acp2	sp|P24638|PPAL_MOUSE Lysosomal acid phosphatase OS=Mus musculus OX=10090 GN=Acp2 PE=1 SV=2;tr|A0A5F8MPS7|A0A5F8MPS7_MOUSE Lysosomal acid phosphatase OS=Mus musculus OX=10090 GN=Acp2 PE=1 SV=1;tr|B7ZCF5|B7ZCF5_MOUSE Lysosomal acid phosphatase (Fragment) OS=	0.264828	0.716501	0.0726742	0.634506	0.416738	0.848258	-0.202538	-0.922889	24.6995	24.4241	24.6372	24.3958	24.5867	24.4106	24.7561	24.6412	24.3537	24.2182	25.986	25.8202	25.5045	25.9008	25.7739	25.4459	26.098	26.6549	26.0794	25.72	8	8	8	21.5	21.5	21.5	48.508	0	67.064	18	60
	Pkp2	sp|Q9CQ73|PKP2_MOUSE Plakophilin-2 OS=Mus musculus OX=10090 GN=Pkp2 PE=1 SV=1	0.108335	0.881887	0.0721783	0.289949	0.304709	0.879115	-0.298378	-0.713565	21.4602	21.6437	21.3067	21.6529	21.9322	21.8414	20.9036	21.932	21.053	21.9047	18.7358	20.2966	20.4047	20.4365	20.3088	20.0914	19.5124	20.2794	20.8802	20.9109	4	4	4	5.8	5.8	5.8	88.103	0	3.9578	46	9
[truncated: 1,327 more rows]
